# Supplementary material for: Investigating perturbed pathway modules from gene expression data via structural equation models
Source: BMC Bioinformatics. 2014 May 6;15:132. doi: 10.1186/1471-2105-15-132 (PMC4052286; doi:10.1186/1471-2105-15-132)
Supplement: Additional file 1 — R codes for a demonstration of the procedure for the Multiple Sclerosis (MS) example. [file 1471-2105-15-132-S1.zip]

Archive with 10 entries (9 files):
- BMC_code (2)/
- BMC_code (2)/BMC_code_PATH.R
- BMC_code (2)/BMC_code_SEM.R
- BMC_code (2)/BMC_functions.R
- BMC_code (2)/data_pathway.txt
- BMC_code (2)/entrez_id_string_fc_gamma.txt
- BMC_code (2)/kegg_info.graphml
- BMC_code (2)/MS_entrez_id_alldata.txt
- BMC_code (2)/out_kegg2SPIA.RData
- BMC_code (2)/readme.txt
