# Supplementary material for: Investigating perturbed pathway modules from gene expression data via structural equation models
Source: BMC Bioinformatics. 2014 May 6;15:132. doi: 10.1186/1471-2105-15-132 (PMC4052286; doi:10.1186/1471-2105-15-132)
Supplement: Additional file 1 — R codes for a demonstration of the procedure for the Multiple Sclerosis (MS) example. [file 1471-2105-15-132-S1.zip › BMC_code (2)/BMC_code_PATH.R]

#########################################################################
#              PATHWAY ANALYSIS (Multiple Sclerosis Example) 
#########################################################################

#load libraries
library(samr)
library(SPIA)
library(graphite)
library(igraph)
#setwd("...")
source("BMC_functions.R")


#I read the data
data<-read.table("MS_entrez_id_alldata.txt",sep="\t",row.names=1,header=T)
fix(data); dim(data)

#I create the vector output constituted by 15 controls and 12 affected samples 
output<-c(rep(1,15),rep(2,12))

#SAM ANALYSIS
data_sam<-list(x=data,y=output,geneid=as.character(1:nrow(data)),genenames=paste("g",as.character(1:nrow(data)),sep=""), logged2=TRUE)
samr.obj<-samr(data_sam, resp.type="Two class unpaired", nperms=400)
delta.table<- samr.compute.delta.table(samr.obj)

#memory.limit(4000)
samr.plot(samr.obj, del=0.95)
delta.table

del<-0.95
siggenes.table<- samr.compute.siggenes.table(samr.obj, del, data_sam, delta.table,min.foldchange=2)
#Genes upregulated
gene_up<-siggenes.table$genes.up; gene_up 
#Genes downregulated
gene_lo<-siggenes.table$genes.lo; gene_lo
# I extract the gene names
pos_sig<-as.numeric(c(gene_up[,3],gene_lo[,3]))

#Data of DEGs
data_sign<-data[pos_sig,]

#DEGs foldchanges computation
fold_change_sign<-foldchange_log2(data_sign,output,T)
length(fold_change_sign)

#For avoiding problems relative to the update of data
#we supplied the out_kegg2.Rdata to put in your main directory
#by using prepareSPIA()of graphite package.So you can avoid this step
prepareSPIA(kegg,"out_kegg2")

#SPIA analysis
r_graph<-runSPIA(fold_change_sign,rownames(data),"out_kegg2")

#Three significant pathways considering the pGFdr value
r_graph[1:3,]

#I create the variable name_path containing the names of
#the significant pathways
name_pat<-r_graph[1:3,1]; name_pat


#Now we will test the approach on the perturbed KEGG pathway
#Fc gamma R-mediated phagocytosis

#The function labeledge() allows to obtain the info relative to the 
#links between the genes in the pathway
pathinfo<-labeledge("kegg",name_pat[2])

#We transform the pathway in a graph and measure the degree
#of the graph and the density

union_fc_gamma<-merge_pathway("kegg",name_pat[2])
graph_fc_gamma<-as(union_fc_gamma,"graphNEL"); graph_fc_gamma # 94 nodes and 489 edges
mean(degree(igraph.from.graphNEL(graph_fc_gamma)))#10.404
graph.density(igraph.from.graphNEL(graph_fc_gamma), loops=TRUE)#0.055

#Here we obtain a subgraph of the original pathway
#containing only the genes present in the microarray

sg_fc_gamma<-subGraph(intersect(rownames(data),graph_fc_gamma@nodes),graph_fc_gamma)
#89 nodes and 469 edges
mean(degree(igraph.from.graphNEL(sg_fc_gamma)))#10.5393
graph.density(igraph.from.graphNEL(sg_fc_gamma), loops=TRUE)#0.059

#I save this graph that could be used for the improvement of the pathway
#model with SEM
write.graph(igraph.from.graphNEL(sg_fc_gamma),"kegg_info.graphml",format="graphml")

#The function graph_DE() allows starting from the
#pathway graph containing only the microarray genes 
#to individuate the shortest paths between the DEGs
#by other microarray genes
outp_fc_gamma<-graph_DE(graph_fc_gamma,sg_fc_gamma,names(fold_change_sign),"out")
outp_fc_gamma[[1]]

#Here I create the labels for the vertexes
#in which the green nodes represent the DEGs
#and the yellow the not DEGs
vcol1<-rep("c",length(outp_fc_gamma[[2]]))
vcol1[find_positions(outp_fc_gamma[[2]],names(fold_change_sign))]<-"green"
vcol1[-find_positions(outp_fc_gamma[[2]],names(fold_change_sign))]<-"yellow"

#The green nodes are the DEGs while the yellow nodes the not DEGs
plot(outp_fc_gamma[[1]],vertex.label=outp_fc_gamma[[2]],
     vertex.color=vcol1,vertex.size=30, vertex.label.cex=1.8,
     main="Fc gamma R-mediated phagocytosis")
tkplot(outp_fc_gamma[[1]],vertex.label=outp_fc_gamma[[2]],
     vertex.color=vcol1,vertex.size=30, vertex.label.cex=1.8,
     main="Fc gamma R-mediated phagocytosis")

vcount(outp_fc_gamma[[1]]); ecount(outp_fc_gamma[[1]]) # 17 x 31
mean(degree(outp_fc_gamma[[1]]))#mean 3.647
graph.density(outp_fc_gamma[[1]], loops=TRUE)#0.107


##############################################################################
# PROCEDURE TO FOLLOW WITH COMPOSITE VARIABLES
##############################################################################

#Now i create a dataset in which there are the data
#relative to the genes present in the pathway model

pos_gene_path<-find_positions(rownames(data),outp_fc_gamma[[2]])
data_pathway<-data[pos_gene_path,]
data_pathway<-t(data_pathway)
colnames(data_pathway)<-sub("","G",colnames(data_pathway))

#I add also a variable relative to the group useful for the SEM analysis
group<-c(rep(0,15),rep(1,12))

data_pathway<-cbind(group,data_pathway)
colnames(data_pathway)[1]<-"group"
data_pathway<-as.data.frame(data_pathway)

#IDENTIFICATION OF NOT DEGS PRESENT IN THE MODULE
not_degs_fc_gluta<-setdiff(outp_fc_gamma[[2]],intersect(names(fold_change_sign),outp_fc_gamma[[2]]))

#THE FOLLOWING STEP IS TO IDENTIFY TO WHICH PIRSF THE NOT DEGS BELOG TO
#WE USED DAVID DATABASE

#FOR EXAMPLE WE CAN CREATE TWO PCA COMPOSITE VARIABLES:
#PIRSF000551:PKC_delta
PKC_delta<-c("5880","5581")

#PIRSF000564: kinase-related transforming protein 
kin_tr_protein<-c("5595","5604")

pirsf<-list(PKC_delta,kin_tr_protein)
names(pirsf)<-c("PKC_d","kinase-related")

#I create the PCA composite variables 
pc1<-princomp(~G5880+G5581,data=data_pathway,corr=F)
summary(pc1,loadings=T,cutof=0.0)
PKC_d<-pc1$scores[,1] #variance explained 0.99
length(PKC_d)

pc2<-princomp(~G5595+G5604,data=data_pathway,corr=F)
summary(pc2,loadings=T,cutof=0.0)
kinase_related<-pc2$scores[,1] #variance explained   0.59
length(kinase_related)

#Now I remove the genes used for the creation
#of the composite variables and I add the composite
#variables in the new pathway dataset

gene_del<-c("G5595","G5604","G5880","G5581")
pos_gene_del<-find_positions(colnames(data_pathway),gene_del)
new_data_pathway<-data_pathway[,-pos_gene_del]

new_data_pathway<-cbind(new_data_pathway,PKC_d,kinase_related)
new_data_pathway<-as.data.frame(new_data_pathway)

#I write dataset for SEM analysis
write.table(new_data_pathway,"data_pathway.txt",sep="\t",row.names=T,col.names=T)


##############################################################################
# PROCEDURE TO FOLLOW WITHOUT COMPOSITE VARIABLES
##############################################################################

#Now I create a dataset in which there are the data
#relative to the genes present in our pathway model

pos_gene_path<-find_positions(rownames(data),outp_fc_gamma[[2]])
data_pathway<-data[pos_gene_path,]
data_pathway<-t(data_pathway)
colnames(data_pathway)<-sub("","G",colnames(data_pathway))

#I add also a variable relative to the group useful for the SEM analysis
group<-c(rep(0,15),rep(1,12))

data_pathway<-cbind(group,data_pathway)
colnames(data_pathway)[1]<-"group"
data_pathway<-as.data.frame(data_pathway)
fix(data_pathway); dim(data_pathway)

#I write dataset for SEM analysis
write.table(data_pathway,"data_pathway.txt",sep="\t",row.names=T,col.names=T)

#For creating the SEM model I obtain the information about the edges of the pathway
#The function assignlabel() is use for a model without composite variables
#and the function assignlabelgroup() for a model with composite variables 
edges0<-assignlabel(pathinfo,src_dest(as(igraph.to.graphNEL(outp_fc_gamma[[1]]),"matrix")))
#edges1<-unique(assignlabelgroup(edges0,pirsf))
edges<-data.frame(edges0[,1:3])
#edges<-data.frame(edges1[,1:3])
edges

#     scr  dest        scrdest
#1    382 23396     382->23396
#2    382  5338      382->5338
#3  23396  7454   23396<->7454
#     ...   ...            ...


# END: in R menu -> open script -> "BMC_code_SEM.R"
