# Supplementary material for: Investigating perturbed pathway modules from gene expression data via structural equation models
Source: BMC Bioinformatics. 2014 May 6;15:132. doi: 10.1186/1471-2105-15-132 (PMC4052286; doi:10.1186/1471-2105-15-132)
Supplement: Additional file 1 — R codes for a demonstration of the procedure for the Multiple Sclerosis (MS) example. [file 1471-2105-15-132-S1.zip › BMC_code (2)/BMC_code_SEM.R]

#########################################################################
#                SEM ANALYSIS (Multiple Sclerosis Example) 
#########################################################################

#load libraries
library(lavaan)
library(ggm)
#setwd("...")
source("BMC_functions.R")


#I read the data
data_pathway<-read.table("data_pathway.txt",sep="\t",row.names=1,header=T)
fix(data_pathway); dim(data_pathway)


# initial model
mod0<-'
# regression
 G23396~G382+G5338+G8613+G5880+G8612
 G5338~G382
 G10093~G7454+G8936
 G5580~G8613+G8612
 G5581~G8613+G8612
 G5894~G5580+G5581
 G5604~G5894
 G5595~G5604
 G5321~G5595
 G1794~G1399
 G382~G5880
 G8936~G5880
 
# (co)variances
 G23396~~G7454
 G5338~~G8613
 G5338~~G8612
 G8613~~G8612
 G5581~~G5880
'

fit0<-sem(mod0,data=data_pathway, fixed.x=FALSE, std.ov=F)
summary(fit0); fitMeasures(fit0, c("rmsea","rmsea.pvalue","srmr"))
#chi2=341.19,df=107,p-value=0.000
#RMSEA=0.285,p-value=0.000
#SRMR=0.316

# Model modification
MI<-modindices(fit0)
subset(MI, mi>10)

#For the adding links we use a heuristic mixed approach in which the MI
#gives suggestions about the edges to add that are validated or
#by the presence of a path in the original graph between the nodes involved in the
#edges or by the presence of link in the network extracted by STRING

#For example, for validate the presence of directed path from "G1399" to "G5589" use:
kegg_info<-read.graph("kegg_info.graphml",format="graphml")
shortest.paths(kegg_info, v="1399",to="5580",mode="out")

#and for validate STRING connections of the genes in the model use:
string_info<-read.table("entrez_id_string_fc_gamma.txt",sep="\t",header=T,stringsAsFactors=F)
inters_MI_string(MI,string_info,3.84)

#after adding/removing steps...we obtained the:

# final model
mod1<-'
# regression
 G23396~G382+G5338+G8613+G5880+G8612
 G5338~G382
 G10093~G7454+G8936
 G5580~G8613+G8612
 G5581~G8613+G8612
 G5894~G5580+G5581
 G5604~G5894
 G5595~G5604
 G5321~G5595
 G1794~G1399
 G382~G5880
 G8936~G5880
 
# (co)variances
 G23396~~G7454
 G5338~~G8613
 G5338~~G8612
 G8613~~G8612
 G5581~~G5880
 
# adding paths from original graph
 G5880  ~ G1399 
 G10093 ~  G5880
 G5604  ~  G5580 
 G5580  ~   G382 
 G382   ~  G1399 
 G7454  ~  G5338 
 G8613  ~ G1399 
 G5604  ~ G8613 
 G7454  ~  G382
 G23396 ~ G1399
 G10093 ~  G382
 G10093 ~ G8613 
 G8936  ~ G1794  
 G5604  ~  G5338 
 G5595  ~  G5338 
 
# adding paths from STRING
 G5580  ~ G5595
 G5580  ~ G5338
 G7454  ~ G5880 
 G5321  ~ G5580 
 G5581  ~ G5595
'

fit1<-sem(mod1, data=data_pathway, fixed.x=FALSE, std.ov=F)
summary(fit1); fitMeasures(fit1, c("rmsea","rmsea.pvalue","srmr"))
#chi2=117.026,df=88,p-value=0.021
#RMSEA=0.111,p-value=0.059
#SRMR=0.098


## SEM two-groups analysis:

# testing equal intercepts(means) with equal covariance matrix			
fitrcv <-sem(mod1, data=data_pathway, group="group", fixed.x=FALSE,
             group.equal=c("regressions","residual.covariances","residuals"));fitrcv
fitrcvi<-sem(mod1, data=data_pathway, group="group", fixed.x=FALSE,
             group.equal=c("regressions","residual.covariances","residuals","intercepts"));fitrcvi
anova(fitrcv,fitrcvi)

#         Df    AIC    BIC  Chisq Chisq diff Df diff Pr(>Chisq)    
#fitrcv  240 26.777 156.36 940.24                                  
#fitrcvi 256 35.109 143.96 980.57     40.332      16  0.0006962 ***

	
# testing equal intercepts(means) with unequal covariance matrix		
fitu<-sem(mod1, data=data_pathway, group="group", fixed.x=FALSE);fitu	
fiti<-sem(mod1, data=data_pathway, group="group", fixed.x=FALSE,
            group.equal="intercepts");fiti
anova(fitu,fiti)

#      Df     AIC     BIC  Chisq Chisq diff Df diff Pr(>Chisq)  
#fitu 176 -100.67 111.848 684.80                                
#fiti 192 -105.91  85.874 711.55     26.759      16    0.04424 *


# testing equal covariance matrix with unequal intercepts(means) and (residual)variances		
fitu  <-sem(mod1, data=data_pathway, group="group", fixed.x=FALSE);fitu	
fitrc <-sem(mod1, data=data_pathway, group="group", fixed.x=FALSE,
             group.equal=c("regressions","residual.covariances"));fitrc
anova(fitu,fitrc)

#       Df      AIC     BIC  Chisq Chisq diff Df diff Pr(>Chisq)    
#fitu  176 -100.670 111.848 684.80                                  
#fitrc 224  -72.273  78.044 809.19      124.4      48  1.063e-08 ***


## SEM perturbated (ON/OFF) edges analysis
summary(fitu)

#Group 1 [0]:
#                  Estimate  Std.err  Z-value  P(>|z|)
#Regressions:
#  G23396 ~
#    G382              0.114    0.256    0.443    0.657
#    G5338             0.418    0.163    2.562    0.010
#   ...                  ...      ...      ...      ...
#Group 2 [1]:
#                   Estimate  Std.err  Z-value  P(>|z|)
#Regressions:
#  G23396 ~
#    G382              0.082    0.083    0.986    0.324
#    G5338             0.694    0.119    5.809    0.000
#   ...                  ...      ...      ...      ...


## SEM perturbated (UP/DOWN) nodes analysis	

mod1g<-'
# regression
 G23396~G382+G5338+G8613+G5880+G8612
 G5338~G382
 G10093~G7454+G8936
 G5580~G8613+G8612
 G5581~G8613+G8612
 G5894~G5580+G5581
 G5604~G5894
 G5595~G5604
 G5321~G5595
 G1794~G1399
 G382~G5880
 G8936~G5880
 
# (co)variances
 G23396~~G7454
 G5338~~G8613
 G5338~~G8612
 G8613~~G8612
 G5581~~G5880
 
# adding paths from original graph
 G5880  ~ G1399 
 G10093 ~  G5880
 G5604  ~  G5580 
 G5580  ~   G382 
 G382   ~  G1399 
 G7454  ~  G5338 
 G8613  ~ G1399 
 G5604  ~ G8613 
 G7454  ~  G382
 G23396 ~ G1399
 G10093 ~  G382
 G10093 ~ G8613 
 G8936  ~ G1794  
 G5604  ~  G5338 
 G5595  ~  G5338 
 
# adding paths from STRING
 G5580  ~ G5595
 G5580  ~ G5338
 G7454  ~ G5880 
 G5321  ~ G5580 
 G5581  ~ G5595

# adding group paths
 G382~group  
 G23396~group   
 G7454~group   
 G10093~group   
 G5338~group   
 G8613~group   
 G5580~group  
 G5894~group   
 G5604~group   
 G5595~group   
 G5321~group   
 G1399~group  
 G1794~group 
 G5880~group   
 G8936~group   
 G8612~group   
 G5581~group    
'
 
fitg<-sem(mod1g, data=data_pathway, meanstructure=TRUE, fixed.x=TRUE)
summary(fitg)

#                   Estimate  Std.err  Z-value   P(>|z|)
#  G382 ~
#    group            -1.039    0.311   -3.338    0.001
#  G23396 ~
#    group            -0.259    0.145   -1.790    0.074
#   ...                   ...     ...      ...      ...


## SEM perturbed (UP/DOWN) edges analysis: 

#I create two pathway dataset, one containg data relative to the control
#(GROUP 0) and the other relative to the affected (GROUP 1) samples

#dataset controls (GROUP 0)
data_pathway_0<-data_pathway[1:15,]
#Covariance matrix of the controls
cov_data_pathway_0<-cov(data_pathway_0[,-1])
colnames(cov_data_pathway_0)<-rownames(cov_data_pathway_0)<-c("G382_0","G23396_0","G7454_0",
"G10093_0","G5338_0","G8613_0","G5580_0","G5894_0","G5604_0","G5595_0",
 "G5321_0","G1399_0","G1794_0","G5880_0","G8936_0","G8612_0","G5581_0")

#dataset affected (GROUP 1)
data_pathway_1<-data_pathway[16:27,]
#Covariance matrix of the affected
cov_data_pathway_1<-cov(data_pathway_1[,-1])

#I create a block matrix constituted by the two matrices
all_path<-block_matrix(cov_data_pathway_1,cov_data_pathway_0)
all_path<-as.matrix(all_path)

#I fit two-group model for testing UP/DOWN edges
mod1diff<-'
# GROUP 1
# regression
 G23396~a6*G382+a7*G5338+a8*G8613+a9*G5880+a10*G8612
 G5338~a11*G382
 G10093~a12*G7454+a13*G8936
 G5580~a14*G8613+a15*G8612
 G5581~a16*G8613+a17*G8612
 G5894~a18*G5580+a19*G5581
 G5604~a20*G5894
 G5595~a21*G5604
 G5321~a22*G5595
 G1794~a23*G1399
 G382~a24*G5880
 G8936~a25*G5880
 
# co(variances
 G23396~~a1*G7454
 G5338~~a2*G8613
 G5338~~a3*G8612
 G8613~~a4*G8612
 G5581~~a5*G5880

# adding paths from original graph
 G5880  ~ a26*G1399 
 G10093 ~  a27*G5880
 G5604  ~  a28*G5580 
 G5580  ~  a29*G382 
 G382   ~  a30*G1399 
 G7454  ~  a31*G5338 
 G8613  ~ a32*G1399 
 G5604  ~ a33*G8613 
 G7454  ~ a34* G382
 G23396 ~ a35*G1399
 G10093 ~  a36*G382
 G10093 ~ a37*G8613 
 G8936  ~ a38*G1794  
 G5604  ~  a39*G5338 
 G5595  ~  a40*G5338 

# adding paths from STRING
 G5580  ~ a41*G5595
 G5580  ~  a42*G5338
 G7454  ~ a43*G5880 
 G5321  ~ a44*G5580 
 G5581  ~ a45*G5595

# GROUP 0
# regression
 G23396_0~b6*G382_0+b7*G5338_0+b8*G8613_0+b9*G5880_0+b10*G8612_0
 G5338_0~b11*G382_0
 G10093_0~b12*G7454_0+b13*G8936_0
 G5580_0~b14*G8613_0+b15*G8612_0
 G5581_0~b16*G8613_0+b17*G8612_0
 G5894_0~b18*G5580_0+b19*G5581_0
 G5604_0~b20*G5894_0
 G5595_0~b21*G5604_0
 G5321_0~b22*G5595_0
 G1794_0~b23*G1399_0
 G382_0~b24*G5880_0
 G8936_0~b25*G5880_0
 
# co(variances
 G23396_0~~b1*G7454_0
 G5338_0~~b2*G8613_0
 G5338_0~~b3*G8612_0
 G8613_0~~b4*G8612_0
 G5581_0~~b5*G5880_0
 
# adding paths from original graph
 G5880_0  ~ b26*G1399_0 
 G10093_0 ~  b27*G5880_0
 G5604_0  ~  b28*G5580_0 
 G5580_0  ~   b29*G382_0 
 G382_0   ~  b30*G1399_0 
 G7454_0  ~  b31*G5338_0 
 G8613_0  ~ b32*G1399_0 
 G5604_0  ~ b33*G8613_0 
 G7454_0  ~ b34* G382_0
 G23396_0 ~ b35*G1399_0
 G10093_0 ~  b36*G382_0
 G10093_0 ~ b37*G8613_0 
 G8936_0  ~ b38*G1794_0  
 G5604_0  ~  b39*G5338_0 
 G5595_0  ~  b40*G5338_0 
 
# adding paths from STRING
 G5580_0  ~ b41*G5595_0
 G5580_0  ~ b42*G5338_0
 G7454_0  ~ b43*G5880_0 
 G5321_0  ~ b44*G5580_0 
 G5581_0  ~ b45*G5595_0
 
## paths differences:
 dif1:=a1-b1
 dif2:=a2-b2
 dif3:=a3-b3
 dif4:=a4-b4
 dif5:=a5-b5
 dif6:=a6-b6
 dif7:=a7-b7
 dif8:=a8-b8
 dif9:=a9-b9
 dif10:=a10-b10
 dif11:=a11-b11
 dif12:=a12-b12
 dif13:=a13-b13
 dif14:=a14-b14
 dif15:=a15-b15
 dif16:=a16-b16
 dif17:=a17-b17
 dif18:=a18-b18
 dif19:=a19-b19
 dif20:=a20-b20
 dif21:=a21-b21
 dif22:=a22-b22
 dif23:=a23-b23
 dif24:=a24-b24
 dif25:=a25-b25
 dif26:=a26-b26
 dif27:=a27-b27
 dif28:=a28-b28
 dif29:=a29-b29
 dif30:=a30-b30
 dif31:=a31-b31
 dif32:=a32-b32
 dif33:=a33-b33
 dif34:=a34-b34
 dif35:=a35-b35
 dif36:=a36-b36
 dif37:=a37-b37
 dif38:=a38-b38
 dif39:=a39-b39
 dif40:=a40-b40
 dif41:=a41-b41
 dif42:=a42-b42
 dif43:=a43-b43
 dif44:=a44-b44
 dif45:=a45-b45
'
 
fit1diff<-sem(mod1diff, sample.cov=all_path, sample.nobs=14, fixed.x=FALSE)
summary(fit1diff)

#                  Estimate  Std.err  Z-value   P(>|z|)
#Defined parameters:
#   dif1              0.004    0.021    0.195    0.845
#   dif2             -0.025    0.018   -1.390    0.165
#   dif3             -0.010    0.012   -0.806    0.420
#   ...                   ...     ...      ...      ...


## Visualizing pathway model
library(ggm)

MG<-makeMG(dg=DG(
# regression
 G23396~G382+G5338+G8613+G5880+G8612,
 G5338~G382,
 G10093~G7454+G8936,
 G5580~G8613+G8612,
 G5581~G8613+G8612,
 G5894~G5580+G5581,
 G5604~G5894,
 G5595~G5604,
 G5321~G5595,
 G1794~G1399,
 G382~G5880,
 G8936~G5880,
 G5880~G1399, 
 G10093~G5880,
 G5604~G5580, 
 G5580~G382,
 G382~G1399,
 G7454~G5338, 
 G8613~G1399, 
 G5604~G8613, 
 G7454~G382,
 G23396~G1399,
 G10093~G382,
 G10093~G8613,
 G8936~G1794, 
 G5604~G5338,
 G5595~G5338,
 G5580~G5595,
 G5580~G5338,
 G7454~G5880, 
 G5321~G5580, 
 G5581~G5595),
# (co)variances
 bg= UG(
 ~G23396*G7454
 +G5338*G8613
 +G5338*G8612
 +G8613*G8612
 +G5581*G5880))

graph<-as(MG,"graphNEL")
ig<-igraph.from.graphNEL(graph)
V(ig)
V(ig)$color <- "yellow"
V(ig)[2]$color <- "green"
V(ig)[7]$color <- "green"
V(ig)[15]$color <- "green"
V(ig)[17]$color <- "green"

plot(ig)
mean(degree(ig))
graph.density(ig)

# a better visualization, as reported in Figure 3 of the article,
# is obtained using Graphwiz (http://www.graphviz.org/)
# END
