# Supplementary material for: Investigating perturbed pathway modules from gene expression data via structural equation models
Source: BMC Bioinformatics. 2014 May 6;15:132. doi: 10.1186/1471-2105-15-132 (PMC4052286; doi:10.1186/1471-2105-15-132)
Supplement: Additional file 1 — R codes for a demonstration of the procedure for the Multiple Sclerosis (MS) example. [file 1471-2105-15-132-S1.zip › BMC_code (2)/data_pathway.txt]

group	G382	G23396	G7454	G10093	G5338	G8613	G5580	G5894	G5604	G5595	G5321	G1399	G1794	G5880	G8936	G8612	G5581
data.GSM545818	0	8.60622	6.411087	5.96116	9.719731	6.371559	2.608809	9.50462	8.246028	9.087993	7.550747	6.217231	6.860466	2.722466	11.7635	4.412782	1.847997	2.584963
data.GSM545819	0	8.510171	6.990955	6.270529	9.294621	6.729281	2.608809	10.405886	8.283088	9.275193	7.954778	7.620586	6.083213	2.560715	11.27193	4.566815	1.847997	2.560715
data.GSM545820	0	7.908092	6.577429	5.93546	9.446256	5.990955	2.584963	9.627169	7.970394	8.827819	7.45697	6.909293	5.69488	2.350497	11.24454	3.797013	2.104337	2.584963
data.GSM545821	0	8.886916	6.787903	5.880196	9.538771	6.264912	2.608809	9.219895	7.899055	8.929554	7.318317	6.279843	6.008989	2.405992	11.46393	3.560715	1.847997	2.510962
data.GSM545822	0	8.678424	6.993221	5.88996	9.771489	6.268659	2.608809	9.796526	7.84235	9.173427	7.481396	6.872829	6.048759	2.608809	11.38192	4.035624	1.807355	2.536053
data.GSM545823	0	8.596935	6.434628	5.947199	9.635899	5.436295	2.655352	9.416798	8.263504	9.246978	7.602884	6.770829	6.376777	2.405992	11.70917	4.177918	1.847997	2.608809
data.GSM545824	0	8.5519	6.807355	6.21529	9.520619	6.189825	2.608809	9.575161	8.433794	9.304694	7.475733	6.381975	6.490249	2.378512	11.34657	3.807355	1.847997	2.560715
data.GSM545825	0	8.385431	7.134426	5.870365	9.443358	6.352264	2.632268	9.377211	8.533719	9.090906	7.543032	5.947199	5.663914	2.321928	11.52302	3.733354	1.847997	2.584963
data.GSM545826	0	8.60696	6.577429	5.914086	9.690173	6.221104	2.584963	9.485226	8.178914	8.841093	7.519636	7.22978	6.686501	2.350497	11.37428	3.336283	1.847997	2.560715
data.GSM545827	0	8.889352	6.467606	5.815063	9.669062	6.048759	2.608809	9.709945	8.415319	9.027353	7.905086	6.733354	6.207502	2.70044	11.50084	4.554589	1.847997	2.560715
data.GSM545828	0	8.592831	6.521993	5.835419	9.824481	6.67101	2.608809	9.695402	8.457791	9.103025	7.507002	7.001127	6.153805	2.378512	11.26562	4.666757	1.847997	2.560715
data.GSM545829	0	8.190812	6.51885	5.584963	8.793766	6.197708	2.584963	9.058262	8.143128	8.903882	7.422906	6.487036	5.623516	2.459432	11.12004	4.1127	1.807355	2.560715
data.GSM545830	0	8.365448	6.861707	5.875289	8.705287	6.520422	2.655352	9.661244	7.968091	9.224725	7.355792	7.059615	5.040016	2.485427	10.96766	3.643856	1.887525	2.632268
data.GSM545831	0	8.597308	6.316508	5.78398	9.51432	5.842979	2.584963	9.258802	8.17742	9.033974	7.503031	6.53294	6.613237	2.485427	11.52405	3.786596	1.807355	2.560715
data.GSM545832	0	8.283551	6.592457	5.797013	9.795715	6.60733	2.560715	9.990529	8.349171	9.139807	7.891176	7.682995	6.343408	2.405992	11.47685	3.765535	2.321928	2.560715
data.GSM545833	1	5.914086	6.875289	6.129283	7.43796	6.15583	2.807355	8.449149	8.731658	8.944273	7.422906	5.733354	4.087463	2.378512	11.24454	3.733354	1.847997	2.560715
data.GSM545834	1	5.61471	6.633722	6.089583	7.204571	6.496654	2.608809	9.053926	8.492254	8.847371	7.543032	4.89724	4.185867	2.405992	11.04015	4.542258	1.847997	2.584963
data.GSM545835	1	5.405992	6.327328	5.842979	7.390599	6.559186	2.655352	8.959133	7.728601	8.622052	7.936638	5.378512	4.765535	2.405992	10.76089	3.744161	1.847997	2.608809
data.GSM545836	1	6.100137	6.346957	7.119979	7.827184	6.238405	2.655352	9.657318	7.804776	8.837943	8.199672	5.472488	4.770829	2.405992	11.1918	3.608809	1.847997	2.632268
data.GSM545837	1	5.392317	6.392317	5.498251	6.957682	6.1127	2.584963	8.550362	8.955359	8.811856	7.334497	5.469235	4.300124	2.510962	10.31753	3.678072	1.847997	2.584963
data.GSM545838	1	4.93546	6.334497	5.830357	7.561479	6.044394	2.786596	8.872829	8.365885	8.741804	7.60733	6.0268	4.770829	2.432959	10.49605	5.346957	1.887525	2.632268
data.GSM545839	1	5.972693	6.878971	6.329124	7.60733	6.574404	2.678072	9.858913	8.33539	9.318091	8.094342	6.375039	4.491853	2.405992	10.76587	3.689299	1.847997	2.584963
data.GSM545840	1	6.173927	6.211402	5.193772	6.787903	5.557655	3.247928	7.966361	8.392317	8.870981	7.386294	4.426265	4.378512	2.378512	10.50532	4.008989	1.847997	2.584963
data.GSM545841	1	5.409391	6.05745	4.807355	7.954778	5.608809	2.584963	8.370687	8.340295	8.518456	7.462707	5.498251	3.89724	2.485427	10.69732	3.643856	1.807355	2.510962
data.GSM545842	1	8.198199	6.915282	7.573647	9.432333	6.89724	2.70044	9.891632	8.579316	8.887221	7.882032	6.409391	5.593951	2.405992	11.54438	3.711495	1.847997	2.608809
data.GSM545843	1	7.93251	6.520422	6.068241	8.815704	6.454505	2.608809	9.036723	8.203103	8.885086	7.427103	5.865424	5.318317	2.485427	11.43993	3.89724	1.847997	2.584963
data.GSM545845	1	7.477354	6.596935	5.770829	8.277985	6.268659	2.584963	8.994071	8.445015	8.706669	7.551516	6.292782	5.70044	2.405992	11.10898	3.754888	1.847997	2.584963
