# Supplementary material for: Investigating perturbed pathway modules from gene expression data via structural equation models
Source: BMC Bioinformatics. 2014 May 6;15:132. doi: 10.1186/1471-2105-15-132 (PMC4052286; doi:10.1186/1471-2105-15-132)
Supplement: Additional file 1 — R codes for a demonstration of the procedure for the Multiple Sclerosis (MS) example. [file 1471-2105-15-132-S1.zip › BMC_code (2)/entrez_id_string_fc_gamma.txt]

node1	node2	node1_string_id	node2_string_id	node1_external_id	node2_external_id	neighborhood	fusion	cooccurence	homology	coexpression	experimental	knowledge	textmining	combined_score
5338	5595	979105	979087	ENSP00000263088	ENSP00000263025	0	0	0	0	0	0	0.9	0.144	0.908
382	5338	982022	979105	ENSP00000298316	ENSP00000263088	0	0	0	0	0	0	0.9	0.534	0.95
7454	1399	991453	987761	ENSP00000365891	ENSP00000346300	0	0	0	0	0	0.621	0	0.341	0.733
23396	5880	986396	977670	ENSP00000335333	ENSP00000249071	0	0	0	0	0	0	0.8	0	0.8
7454	5880	991453	977670	ENSP00000365891	ENSP00000249071	0	0	0	0	0.128	0	0	0.379	0.422
5604	5595	982544	979087	ENSP00000302486	ENSP00000263025	0	0	0	0.649	0	0.995	0.9	0.655	0.999
5604	5894	982544	977820	ENSP00000302486	ENSP00000251849	0	0	0	0.643	0	0.999	0.9	0.283	0.999
5321	5604	989476	982544	ENSP00000356436	ENSP00000302486	0	0	0	0	0	0	0.9	0.219	0.916
382	5595	982022	979087	ENSP00000298316	ENSP00000263025	0	0	0	0	0	0	0.9	0.079	0.901
5580	5604	985868	982544	ENSP00000331602	ENSP00000302486	0	0	0	0.701	0	0	0.9	0.071	0.9
5580	5338	985868	979105	ENSP00000331602	ENSP00000263088	0	0	0	0	0	0.621	0.8	0	0.919
382	5880	982022	977670	ENSP00000298316	ENSP00000249071	0	0	0	0	0	0	0.8	0.563	0.906
5580	5894	985868	977820	ENSP00000331602	ENSP00000251849	0	0	0	0.632	0	0.621	0.9	0	0.959
5595	5894	979087	977820	ENSP00000263025	ENSP00000251849	0	0	0	0.658	0	0.846	0.9	0.093	0.983
5321	5595	989476	979087	ENSP00000356436	ENSP00000263025	0	0	0	0	0	0	0.8	0.341	0.859
8613	5338	981498	979105	ENSP00000294390	ENSP00000263088	0	0	0	0	0	0	0.9	0.239	0.918
5321	5580	989476	985868	ENSP00000356436	ENSP00000331602	0	0	0	0	0	0	0.8	0	0.8
8612	5338	985643	979105	ENSP00000329697	ENSP00000263088	0	0	0	0	0	0	0.9	0.196	0.914
23396	382	986396	982022	ENSP00000335333	ENSP00000298316	0	0	0	0	0	0.621	0.9	0.196	0.965
5580	5595	985868	979087	ENSP00000331602	ENSP00000263025	0	0	0	0.62	0	0.621	0.9	0.148	0.96
5580	5581	985868	982982	ENSP00000331602	ENSP00000306124	0	0	0	0.921	0	0	0.9	0.635	0.904
5581	5595	982982	979087	ENSP00000306124	ENSP00000263025	0	0	0	0.661	0	0.621	0	0.189	0.638
7454	8936	991453	988680	ENSP00000365891	ENSP00000352425	0	0	0	0	0	0	0	0.736	0.736
8936	5880	988680	977670	ENSP00000352425	ENSP00000249071	0	0	0	0	0	0	0.8	0	0.8
5581	5894	982982	977820	ENSP00000306124	ENSP00000251849	0	0	0	0.587	0	0.621	0.8	0	0.919
7454	23396	991453	986396	ENSP00000365891	ENSP00000335333	0	0	0	0	0	0	0.9	0	0.899
5321	5338	989476	979105	ENSP00000356436	ENSP00000263088	0	0	0	0	0	0	0.9	0.852	0.984
