# Supplementary material for: Investigating perturbed pathway modules from gene expression data via structural equation models
Source: BMC Bioinformatics. 2014 May 6;15:132. doi: 10.1186/1471-2105-15-132 (PMC4052286; doi:10.1186/1471-2105-15-132)
Supplement: Additional file 1 — R codes for a demonstration of the procedure for the Multiple Sclerosis (MS) example. [file 1471-2105-15-132-S1.zip › BMC_code (2)/kegg_info.graphml]

<?xml version="1.0" encoding="UTF-8"?>
<graphml xmlns="http://graphml.graphdrawing.org/xmlns"
         xmlns:xsi="http://www.w3.org/2001/XMLSchema-instance"
         xsi:schemaLocation="http://graphml.graphdrawing.org/xmlns
         http://graphml.graphdrawing.org/xmlns/1.0/graphml.xsd">
<!-- Created by igraph -->
  <key id="v_name" for="node" attr.name="name" attr.type="string"/>
  <key id="e_weight" for="edge" attr.name="weight" attr.type="double"/>
  <graph id="G" edgedefault="directed">
    <node id="n0">
      <data key="v_name">5594</data>
    </node>
    <node id="n1">
      <data key="v_name">85477</data>
    </node>
    <node id="n2">
      <data key="v_name">5788</data>
    </node>
    <node id="n3">
      <data key="v_name">4651</data>
    </node>
    <node id="n4">
      <data key="v_name">1794</data>
    </node>
    <node id="n5">
      <data key="v_name">283748</data>
    </node>
    <node id="n6">
      <data key="v_name">1072</data>
    </node>
    <node id="n7">
      <data key="v_name">10092</data>
    </node>
    <node id="n8">
      <data key="v_name">1785</data>
    </node>
    <node id="n9">
      <data key="v_name">5337</data>
    </node>
    <node id="n10">
      <data key="v_name">5894</data>
    </node>
    <node id="n11">
      <data key="v_name">26052</data>
    </node>
    <node id="n12">
      <data key="v_name">5578</data>
    </node>
    <node id="n13">
      <data key="v_name">208</data>
    </node>
    <node id="n14">
      <data key="v_name">5336</data>
    </node>
    <node id="n15">
      <data key="v_name">2212</data>
    </node>
    <node id="n16">
      <data key="v_name">5058</data>
    </node>
    <node id="n17">
      <data key="v_name">5879</data>
    </node>
    <node id="n18">
      <data key="v_name">5296</data>
    </node>
    <node id="n19">
      <data key="v_name">3635</data>
    </node>
    <node id="n20">
      <data key="v_name">65108</data>
    </node>
    <node id="n21">
      <data key="v_name">2934</data>
    </node>
    <node id="n22">
      <data key="v_name">10552</data>
    </node>
    <node id="n23">
      <data key="v_name">3636</data>
    </node>
    <node id="n24">
      <data key="v_name">4082</data>
    </node>
    <node id="n25">
      <data key="v_name">10095</data>
    </node>
    <node id="n26">
      <data key="v_name">3985</data>
    </node>
    <node id="n27">
      <data key="v_name">7408</data>
    </node>
    <node id="n28">
      <data key="v_name">1398</data>
    </node>
    <node id="n29">
      <data key="v_name">5580</data>
    </node>
    <node id="n30">
      <data key="v_name">4067</data>
    </node>
    <node id="n31">
      <data key="v_name">5604</data>
    </node>
    <node id="n32">
      <data key="v_name">8503</data>
    </node>
    <node id="n33">
      <data key="v_name">5335</data>
    </node>
    <node id="n34">
      <data key="v_name">10059</data>
    </node>
    <node id="n35">
      <data key="v_name">382</data>
    </node>
    <node id="n36">
      <data key="v_name">6199</data>
    </node>
    <node id="n37">
      <data key="v_name">9846</data>
    </node>
    <node id="n38">
      <data key="v_name">5293</data>
    </node>
    <node id="n39">
      <data key="v_name">10810</data>
    </node>
    <node id="n40">
      <data key="v_name">8936</data>
    </node>
    <node id="n41">
      <data key="v_name">6198</data>
    </node>
    <node id="n42">
      <data key="v_name">3984</data>
    </node>
    <node id="n43">
      <data key="v_name">5290</data>
    </node>
    <node id="n44">
      <data key="v_name">8398</data>
    </node>
    <node id="n45">
      <data key="v_name">273</data>
    </node>
    <node id="n46">
      <data key="v_name">7454</data>
    </node>
    <node id="n47">
      <data key="v_name">7410</data>
    </node>
    <node id="n48">
      <data key="v_name">8395</data>
    </node>
    <node id="n49">
      <data key="v_name">8976</data>
    </node>
    <node id="n50">
      <data key="v_name">1399</data>
    </node>
    <node id="n51">
      <data key="v_name">7409</data>
    </node>
    <node id="n52">
      <data key="v_name">5581</data>
    </node>
    <node id="n53">
      <data key="v_name">5582</data>
    </node>
    <node id="n54">
      <data key="v_name">5294</data>
    </node>
    <node id="n55">
      <data key="v_name">8853</data>
    </node>
    <node id="n56">
      <data key="v_name">207</data>
    </node>
    <node id="n57">
      <data key="v_name">8394</data>
    </node>
    <node id="n58">
      <data key="v_name">5880</data>
    </node>
    <node id="n59">
      <data key="v_name">6850</data>
    </node>
    <node id="n60">
      <data key="v_name">5579</data>
    </node>
    <node id="n61">
      <data key="v_name">10109</data>
    </node>
    <node id="n62">
      <data key="v_name">3055</data>
    </node>
    <node id="n63">
      <data key="v_name">998</data>
    </node>
    <node id="n64">
      <data key="v_name">10094</data>
    </node>
    <node id="n65">
      <data key="v_name">8611</data>
    </node>
    <node id="n66">
      <data key="v_name">8613</data>
    </node>
    <node id="n67">
      <data key="v_name">8612</data>
    </node>
    <node id="n68">
      <data key="v_name">5338</data>
    </node>
    <node id="n69">
      <data key="v_name">56848</data>
    </node>
    <node id="n70">
      <data key="v_name">5321</data>
    </node>
    <node id="n71">
      <data key="v_name">2213</data>
    </node>
    <node id="n72">
      <data key="v_name">10093</data>
    </node>
    <node id="n73">
      <data key="v_name">5595</data>
    </node>
    <node id="n74">
      <data key="v_name">5295</data>
    </node>
    <node id="n75">
      <data key="v_name">23396</data>
    </node>
    <node id="n76">
      <data key="v_name">10000</data>
    </node>
    <node id="n77">
      <data key="v_name">5291</data>
    </node>
    <node id="n78">
      <data key="v_name">1759</data>
    </node>
    <node id="n79">
      <data key="v_name">2209</data>
    </node>
    <node id="n80">
      <data key="v_name">10451</data>
    </node>
    <node id="n81">
      <data key="v_name">55616</data>
    </node>
    <node id="n82">
      <data key="v_name">8877</data>
    </node>
    <node id="n83">
      <data key="v_name">23533</data>
    </node>
    <node id="n84">
      <data key="v_name">81873</data>
    </node>
    <node id="n85">
      <data key="v_name">50807</data>
    </node>
    <node id="n86">
      <data key="v_name">10163</data>
    </node>
    <node id="n87">
      <data key="v_name">1073</data>
    </node>
    <node id="n88">
      <data key="v_name">255189</data>
    </node>
    <edge source="n0" target="n88">
      <data key="e_weight">1</data>
    </edge>
    <edge source="n0" target="n5">
      <data key="e_weight">1</data>
    </edge>
    <edge source="n0" target="n70">
      <data key="e_weight">1</data>
    </edge>
    <edge source="n2" target="n62">
      <data key="e_weight">1</data>
    </edge>
    <edge source="n2" target="n30">
      <data key="e_weight">1</data>
    </edge>
    <edge source="n4" target="n17">
      <data key="e_weight">1</data>
    </edge>
    <edge source="n4" target="n58">
      <data key="e_weight">1</data>
    </edge>
    <edge source="n8" target="n34">
      <data key="e_weight">1</data>
    </edge>
    <edge source="n8" target="n78">
      <data key="e_weight">1</data>
    </edge>
    <edge source="n8" target="n11">
      <data key="e_weight">1</data>
    </edge>
    <edge source="n8" target="n45">
      <data key="e_weight">1</data>
    </edge>
    <edge source="n9" target="n75">
      <data key="e_weight">1</data>
    </edge>
    <edge source="n9" target="n68">
      <data key="e_weight">1</data>
    </edge>
    <edge source="n9" target="n57">
      <data key="e_weight">1</data>
    </edge>
    <edge source="n9" target="n48">
      <data key="e_weight">1</data>
    </edge>
    <edge source="n9" target="n65">
      <data key="e_weight">1</data>
    </edge>
    <edge source="n9" target="n67">
      <data key="e_weight">1</data>
    </edge>
    <edge source="n9" target="n66">
      <data key="e_weight">1</data>
    </edge>
    <edge source="n9" target="n69">
      <data key="e_weight">1</data>
    </edge>
    <edge source="n9" target="n82">
      <data key="e_weight">1</data>
    </edge>
    <edge source="n10" target="n31">
      <data key="e_weight">1</data>
    </edge>
    <edge source="n11" target="n34">
      <data key="e_weight">1</data>
    </edge>
    <edge source="n11" target="n78">
      <data key="e_weight">1</data>
    </edge>
    <edge source="n11" target="n8">
      <data key="e_weight">1</data>
    </edge>
    <edge source="n11" target="n45">
      <data key="e_weight">1</data>
    </edge>
    <edge source="n12" target="n44">
      <data key="e_weight">1</data>
    </edge>
    <edge source="n13" target="n76">
      <data key="e_weight">1</data>
    </edge>
    <edge source="n13" target="n56">
      <data key="e_weight">1</data>
    </edge>
    <edge source="n13" target="n83">
      <data key="e_weight">1</data>
    </edge>
    <edge source="n13" target="n43">
      <data key="e_weight">1</data>
    </edge>
    <edge source="n13" target="n77">
      <data key="e_weight">1</data>
    </edge>
    <edge source="n13" target="n38">
      <data key="e_weight">1</data>
    </edge>
    <edge source="n13" target="n54">
      <data key="e_weight">1</data>
    </edge>
    <edge source="n13" target="n74">
      <data key="e_weight">1</data>
    </edge>
    <edge source="n13" target="n18">
      <data key="e_weight">1</data>
    </edge>
    <edge source="n13" target="n33">
      <data key="e_weight">1</data>
    </edge>
    <edge source="n13" target="n14">
      <data key="e_weight">1</data>
    </edge>
    <edge source="n13" target="n9">
      <data key="e_weight">1</data>
    </edge>
    <edge source="n13" target="n68">
      <data key="e_weight">1</data>
    </edge>
    <edge source="n13" target="n32">
      <data key="e_weight">1</data>
    </edge>
    <edge source="n13" target="n3">
      <data key="e_weight">1</data>
    </edge>
    <edge source="n13" target="n41">
      <data key="e_weight">1</data>
    </edge>
    <edge source="n13" target="n36">
      <data key="e_weight">1</data>
    </edge>
    <edge source="n14" target="n33">
      <data key="e_weight">1</data>
    </edge>
    <edge source="n14" target="n29">
      <data key="e_weight">1</data>
    </edge>
    <edge source="n14" target="n52">
      <data key="e_weight">1</data>
    </edge>
    <edge source="n15" target="n28">
      <data key="e_weight">1</data>
    </edge>
    <edge source="n15" target="n50">
      <data key="e_weight">1</data>
    </edge>
    <edge source="n15" target="n59">
      <data key="e_weight">1</data>
    </edge>
    <edge source="n16" target="n42">
      <data key="e_weight">1</data>
    </edge>
    <edge source="n16" target="n26">
      <data key="e_weight">1</data>
    </edge>
    <edge source="n17" target="n86">
      <data key="e_weight">1</data>
    </edge>
    <edge source="n17" target="n39">
      <data key="e_weight">1</data>
    </edge>
    <edge source="n17" target="n75">
      <data key="e_weight">1</data>
    </edge>
    <edge source="n17" target="n35">
      <data key="e_weight">1</data>
    </edge>
    <edge source="n17" target="n16">
      <data key="e_weight">1</data>
    </edge>
    <edge source="n17" target="n57">
      <data key="e_weight">1</data>
    </edge>
    <edge source="n17" target="n48">
      <data key="e_weight">1</data>
    </edge>
    <edge source="n17" target="n40">
      <data key="e_weight">1</data>
    </edge>
    <edge source="n18" target="n76">
      <data key="e_weight">1</data>
    </edge>
    <edge source="n18" target="n34">
      <data key="e_weight">1</data>
    </edge>
    <edge source="n18" target="n78">
      <data key="e_weight">1</data>
    </edge>
    <edge source="n18" target="n8">
      <data key="e_weight">1</data>
    </edge>
    <edge source="n18" target="n56">
      <data key="e_weight">1</data>
    </edge>
    <edge source="n18" target="n13">
      <data key="e_weight">1</data>
    </edge>
    <edge source="n18" target="n83">
      <data key="e_weight">1</data>
    </edge>
    <edge source="n18" target="n11">
      <data key="e_weight">1</data>
    </edge>
    <edge source="n18" target="n43">
      <data key="e_weight">1</data>
    </edge>
    <edge source="n18" target="n77">
      <data key="e_weight">1</data>
    </edge>
    <edge source="n18" target="n38">
      <data key="e_weight">1</data>
    </edge>
    <edge source="n18" target="n54">
      <data key="e_weight">1</data>
    </edge>
    <edge source="n18" target="n74">
      <data key="e_weight">1</data>
    </edge>
    <edge source="n18" target="n33">
      <data key="e_weight">1</data>
    </edge>
    <edge source="n18" target="n14">
      <data key="e_weight">1</data>
    </edge>
    <edge source="n18" target="n9">
      <data key="e_weight">1</data>
    </edge>
    <edge source="n18" target="n68">
      <data key="e_weight">1</data>
    </edge>
    <edge source="n18" target="n32">
      <data key="e_weight">1</data>
    </edge>
    <edge source="n18" target="n3">
      <data key="e_weight">1</data>
    </edge>
    <edge source="n18" target="n45">
      <data key="e_weight">1</data>
    </edge>
    <edge source="n26" target="n6">
      <data key="e_weight">1</data>
    </edge>
    <edge source="n26" target="n87">
      <data key="e_weight">1</data>
    </edge>
    <edge source="n27" target="n46">
      <data key="e_weight">1</data>
    </edge>
    <edge source="n27" target="n49">
      <data key="e_weight">1</data>
    </edge>
    <edge source="n28" target="n4">
      <data key="e_weight">1</data>
    </edge>
    <edge source="n29" target="n33">
      <data key="e_weight">1</data>
    </edge>
    <edge source="n29" target="n14">
      <data key="e_weight">1</data>
    </edge>
    <edge source="n29" target="n52">
      <data key="e_weight">1</data>
    </edge>
    <edge source="n29" target="n10">
      <data key="e_weight">1</data>
    </edge>
    <edge source="n29" target="n44">
      <data key="e_weight">1</data>
    </edge>
    <edge source="n29" target="n24">
      <data key="e_weight">1</data>
    </edge>
    <edge source="n29" target="n20">
      <data key="e_weight">1</data>
    </edge>
    <edge source="n30" target="n79">
      <data key="e_weight">1</data>
    </edge>
    <edge source="n30" target="n15">
      <data key="e_weight">1</data>
    </edge>
    <edge source="n30" target="n37">
      <data key="e_weight">1</data>
    </edge>
    <edge source="n31" target="n0">
      <data key="e_weight">1</data>
    </edge>
    <edge source="n31" target="n73">
      <data key="e_weight">1</data>
    </edge>
    <edge source="n32" target="n76">
      <data key="e_weight">1</data>
    </edge>
    <edge source="n32" target="n34">
      <data key="e_weight">1</data>
    </edge>
    <edge source="n32" target="n78">
      <data key="e_weight">1</data>
    </edge>
    <edge source="n32" target="n8">
      <data key="e_weight">1</data>
    </edge>
    <edge source="n32" target="n56">
      <data key="e_weight">1</data>
    </edge>
    <edge source="n32" target="n13">
      <data key="e_weight">1</data>
    </edge>
    <edge source="n32" target="n83">
      <data key="e_weight">1</data>
    </edge>
    <edge source="n32" target="n11">
      <data key="e_weight">1</data>
    </edge>
    <edge source="n32" target="n43">
      <data key="e_weight">1</data>
    </edge>
    <edge source="n32" target="n77">
      <data key="e_weight">1</data>
    </edge>
    <edge source="n32" target="n38">
      <data key="e_weight">1</data>
    </edge>
    <edge source="n32" target="n54">
      <data key="e_weight">1</data>
    </edge>
    <edge source="n32" target="n74">
      <data key="e_weight">1</data>
    </edge>
    <edge source="n32" target="n18">
      <data key="e_weight">1</data>
    </edge>
    <edge source="n32" target="n33">
      <data key="e_weight">1</data>
    </edge>
    <edge source="n32" target="n14">
      <data key="e_weight">1</data>
    </edge>
    <edge source="n32" target="n9">
      <data key="e_weight">1</data>
    </edge>
    <edge source="n32" target="n68">
      <data key="e_weight">1</data>
    </edge>
    <edge source="n32" target="n3">
      <data key="e_weight">1</data>
    </edge>
    <edge source="n32" target="n45">
      <data key="e_weight">1</data>
    </edge>
    <edge source="n33" target="n14">
      <data key="e_weight">1</data>
    </edge>
    <edge source="n33" target="n29">
      <data key="e_weight">1</data>
    </edge>
    <edge source="n33" target="n52">
      <data key="e_weight">1</data>
    </edge>
    <edge source="n34" target="n78">
      <data key="e_weight">1</data>
    </edge>
    <edge source="n34" target="n8">
      <data key="e_weight">1</data>
    </edge>
    <edge source="n34" target="n11">
      <data key="e_weight">1</data>
    </edge>
    <edge source="n34" target="n45">
      <data key="e_weight">1</data>
    </edge>
    <edge source="n35" target="n75">
      <data key="e_weight">1</data>
    </edge>
    <edge source="n35" target="n9">
      <data key="e_weight">1</data>
    </edge>
    <edge source="n35" target="n68">
      <data key="e_weight">1</data>
    </edge>
    <edge source="n35" target="n57">
      <data key="e_weight">1</data>
    </edge>
    <edge source="n35" target="n48">
      <data key="e_weight">1</data>
    </edge>
    <edge source="n37" target="n83">
      <data key="e_weight">1</data>
    </edge>
    <edge source="n37" target="n43">
      <data key="e_weight">1</data>
    </edge>
    <edge source="n37" target="n77">
      <data key="e_weight">1</data>
    </edge>
    <edge source="n37" target="n38">
      <data key="e_weight">1</data>
    </edge>
    <edge source="n37" target="n54">
      <data key="e_weight">1</data>
    </edge>
    <edge source="n37" target="n74">
      <data key="e_weight">1</data>
    </edge>
    <edge source="n37" target="n18">
      <data key="e_weight">1</data>
    </edge>
    <edge source="n37" target="n32">
      <data key="e_weight">1</data>
    </edge>
    <edge source="n38" target="n76">
      <data key="e_weight">1</data>
    </edge>
    <edge source="n38" target="n34">
      <data key="e_weight">1</data>
    </edge>
    <edge source="n38" target="n78">
      <data key="e_weight">1</data>
    </edge>
    <edge source="n38" target="n8">
      <data key="e_weight">1</data>
    </edge>
    <edge source="n38" target="n56">
      <data key="e_weight">1</data>
    </edge>
    <edge source="n38" target="n13">
      <data key="e_weight">1</data>
    </edge>
    <edge source="n38" target="n83">
      <data key="e_weight">1</data>
    </edge>
    <edge source="n38" target="n11">
      <data key="e_weight">1</data>
    </edge>
    <edge source="n38" target="n43">
      <data key="e_weight">1</data>
    </edge>
    <edge source="n38" target="n77">
      <data key="e_weight">1</data>
    </edge>
    <edge source="n38" target="n54">
      <data key="e_weight">1</data>
    </edge>
    <edge source="n38" target="n74">
      <data key="e_weight">1</data>
    </edge>
    <edge source="n38" target="n18">
      <data key="e_weight">1</data>
    </edge>
    <edge source="n38" target="n33">
      <data key="e_weight">1</data>
    </edge>
    <edge source="n38" target="n14">
      <data key="e_weight">1</data>
    </edge>
    <edge source="n38" target="n9">
      <data key="e_weight">1</data>
    </edge>
    <edge source="n38" target="n68">
      <data key="e_weight">1</data>
    </edge>
    <edge source="n38" target="n32">
      <data key="e_weight">1</data>
    </edge>
    <edge source="n38" target="n3">
      <data key="e_weight">1</data>
    </edge>
    <edge source="n38" target="n45">
      <data key="e_weight">1</data>
    </edge>
    <edge source="n39" target="n7">
      <data key="e_weight">1</data>
    </edge>
    <edge source="n39" target="n72">
      <data key="e_weight">1</data>
    </edge>
    <edge source="n39" target="n64">
      <data key="e_weight">1</data>
    </edge>
    <edge source="n39" target="n25">
      <data key="e_weight">1</data>
    </edge>
    <edge source="n39" target="n61">
      <data key="e_weight">1</data>
    </edge>
    <edge source="n39" target="n22">
      <data key="e_weight">1</data>
    </edge>
    <edge source="n39" target="n84">
      <data key="e_weight">1</data>
    </edge>
    <edge source="n40" target="n7">
      <data key="e_weight">1</data>
    </edge>
    <edge source="n40" target="n72">
      <data key="e_weight">1</data>
    </edge>
    <edge source="n40" target="n64">
      <data key="e_weight">1</data>
    </edge>
    <edge source="n40" target="n25">
      <data key="e_weight">1</data>
    </edge>
    <edge source="n40" target="n61">
      <data key="e_weight">1</data>
    </edge>
    <edge source="n40" target="n22">
      <data key="e_weight">1</data>
    </edge>
    <edge source="n40" target="n84">
      <data key="e_weight">1</data>
    </edge>
    <edge source="n42" target="n6">
      <data key="e_weight">1</data>
    </edge>
    <edge source="n42" target="n87">
      <data key="e_weight">1</data>
    </edge>
    <edge source="n43" target="n76">
      <data key="e_weight">1</data>
    </edge>
    <edge source="n43" target="n34">
      <data key="e_weight">1</data>
    </edge>
    <edge source="n43" target="n78">
      <data key="e_weight">1</data>
    </edge>
    <edge source="n43" target="n8">
      <data key="e_weight">1</data>
    </edge>
    <edge source="n43" target="n56">
      <data key="e_weight">1</data>
    </edge>
    <edge source="n43" target="n13">
      <data key="e_weight">1</data>
    </edge>
    <edge source="n43" target="n83">
      <data key="e_weight">1</data>
    </edge>
    <edge source="n43" target="n11">
      <data key="e_weight">1</data>
    </edge>
    <edge source="n43" target="n77">
      <data key="e_weight">1</data>
    </edge>
    <edge source="n43" target="n38">
      <data key="e_weight">1</data>
    </edge>
    <edge source="n43" target="n54">
      <data key="e_weight">1</data>
    </edge>
    <edge source="n43" target="n74">
      <data key="e_weight">1</data>
    </edge>
    <edge source="n43" target="n18">
      <data key="e_weight">1</data>
    </edge>
    <edge source="n43" target="n33">
      <data key="e_weight">1</data>
    </edge>
    <edge source="n43" target="n14">
      <data key="e_weight">1</data>
    </edge>
    <edge source="n43" target="n9">
      <data key="e_weight">1</data>
    </edge>
    <edge source="n43" target="n68">
      <data key="e_weight">1</data>
    </edge>
    <edge source="n43" target="n32">
      <data key="e_weight">1</data>
    </edge>
    <edge source="n43" target="n3">
      <data key="e_weight">1</data>
    </edge>
    <edge source="n43" target="n45">
      <data key="e_weight">1</data>
    </edge>
    <edge source="n45" target="n34">
      <data key="e_weight">1</data>
    </edge>
    <edge source="n45" target="n78">
      <data key="e_weight">1</data>
    </edge>
    <edge source="n45" target="n8">
      <data key="e_weight">1</data>
    </edge>
    <edge source="n45" target="n11">
      <data key="e_weight">1</data>
    </edge>
    <edge source="n46" target="n75">
      <data key="e_weight">1</data>
    </edge>
    <edge source="n46" target="n27">
      <data key="e_weight">1</data>
    </edge>
    <edge source="n46" target="n57">
      <data key="e_weight">1</data>
    </edge>
    <edge source="n46" target="n48">
      <data key="e_weight">1</data>
    </edge>
    <edge source="n46" target="n49">
      <data key="e_weight">1</data>
    </edge>
    <edge source="n46" target="n7">
      <data key="e_weight">1</data>
    </edge>
    <edge source="n46" target="n72">
      <data key="e_weight">1</data>
    </edge>
    <edge source="n46" target="n64">
      <data key="e_weight">1</data>
    </edge>
    <edge source="n46" target="n25">
      <data key="e_weight">1</data>
    </edge>
    <edge source="n46" target="n61">
      <data key="e_weight">1</data>
    </edge>
    <edge source="n46" target="n22">
      <data key="e_weight">1</data>
    </edge>
    <edge source="n46" target="n84">
      <data key="e_weight">1</data>
    </edge>
    <edge source="n46" target="n21">
      <data key="e_weight">1</data>
    </edge>
    <edge source="n46" target="n1">
      <data key="e_weight">1</data>
    </edge>
    <edge source="n47" target="n17">
      <data key="e_weight">1</data>
    </edge>
    <edge source="n47" target="n58">
      <data key="e_weight">1</data>
    </edge>
    <edge source="n47" target="n63">
      <data key="e_weight">1</data>
    </edge>
    <edge source="n48" target="n75">
      <data key="e_weight">1</data>
    </edge>
    <edge source="n48" target="n46">
      <data key="e_weight">1</data>
    </edge>
    <edge source="n48" target="n57">
      <data key="e_weight">1</data>
    </edge>
    <edge source="n48" target="n49">
      <data key="e_weight">1</data>
    </edge>
    <edge source="n48" target="n21">
      <data key="e_weight">1</data>
    </edge>
    <edge source="n48" target="n1">
      <data key="e_weight">1</data>
    </edge>
    <edge source="n49" target="n75">
      <data key="e_weight">1</data>
    </edge>
    <edge source="n49" target="n27">
      <data key="e_weight">1</data>
    </edge>
    <edge source="n49" target="n46">
      <data key="e_weight">1</data>
    </edge>
    <edge source="n49" target="n57">
      <data key="e_weight">1</data>
    </edge>
    <edge source="n49" target="n48">
      <data key="e_weight">1</data>
    </edge>
    <edge source="n49" target="n7">
      <data key="e_weight">1</data>
    </edge>
    <edge source="n49" target="n72">
      <data key="e_weight">1</data>
    </edge>
    <edge source="n49" target="n64">
      <data key="e_weight">1</data>
    </edge>
    <edge source="n49" target="n25">
      <data key="e_weight">1</data>
    </edge>
    <edge source="n49" target="n61">
      <data key="e_weight">1</data>
    </edge>
    <edge source="n49" target="n22">
      <data key="e_weight">1</data>
    </edge>
    <edge source="n49" target="n84">
      <data key="e_weight">1</data>
    </edge>
    <edge source="n49" target="n21">
      <data key="e_weight">1</data>
    </edge>
    <edge source="n49" target="n1">
      <data key="e_weight">1</data>
    </edge>
    <edge source="n50" target="n4">
      <data key="e_weight">1</data>
    </edge>
    <edge source="n51" target="n17">
      <data key="e_weight">1</data>
    </edge>
    <edge source="n51" target="n58">
      <data key="e_weight">1</data>
    </edge>
    <edge source="n51" target="n63">
      <data key="e_weight">1</data>
    </edge>
    <edge source="n52" target="n33">
      <data key="e_weight">1</data>
    </edge>
    <edge source="n52" target="n14">
      <data key="e_weight">1</data>
    </edge>
    <edge source="n52" target="n29">
      <data key="e_weight">1</data>
    </edge>
    <edge source="n52" target="n10">
      <data key="e_weight">1</data>
    </edge>
    <edge source="n52" target="n44">
      <data key="e_weight">1</data>
    </edge>
    <edge source="n52" target="n24">
      <data key="e_weight">1</data>
    </edge>
    <edge source="n52" target="n20">
      <data key="e_weight">1</data>
    </edge>
    <edge source="n53" target="n44">
      <data key="e_weight">1</data>
    </edge>
    <edge source="n54" target="n76">
      <data key="e_weight">1</data>
    </edge>
    <edge source="n54" target="n34">
      <data key="e_weight">1</data>
    </edge>
    <edge source="n54" target="n78">
      <data key="e_weight">1</data>
    </edge>
    <edge source="n54" target="n8">
      <data key="e_weight">1</data>
    </edge>
    <edge source="n54" target="n56">
      <data key="e_weight">1</data>
    </edge>
    <edge source="n54" target="n13">
      <data key="e_weight">1</data>
    </edge>
    <edge source="n54" target="n83">
      <data key="e_weight">1</data>
    </edge>
    <edge source="n54" target="n11">
      <data key="e_weight">1</data>
    </edge>
    <edge source="n54" target="n43">
      <data key="e_weight">1</data>
    </edge>
    <edge source="n54" target="n77">
      <data key="e_weight">1</data>
    </edge>
    <edge source="n54" target="n38">
      <data key="e_weight">1</data>
    </edge>
    <edge source="n54" target="n74">
      <data key="e_weight">1</data>
    </edge>
    <edge source="n54" target="n18">
      <data key="e_weight">1</data>
    </edge>
    <edge source="n54" target="n33">
      <data key="e_weight">1</data>
    </edge>
    <edge source="n54" target="n14">
      <data key="e_weight">1</data>
    </edge>
    <edge source="n54" target="n9">
      <data key="e_weight">1</data>
    </edge>
    <edge source="n54" target="n68">
      <data key="e_weight">1</data>
    </edge>
    <edge source="n54" target="n32">
      <data key="e_weight">1</data>
    </edge>
    <edge source="n54" target="n3">
      <data key="e_weight">1</data>
    </edge>
    <edge source="n54" target="n45">
      <data key="e_weight">1</data>
    </edge>
    <edge source="n55" target="n35">
      <data key="e_weight">1</data>
    </edge>
    <edge source="n56" target="n76">
      <data key="e_weight">1</data>
    </edge>
    <edge source="n56" target="n13">
      <data key="e_weight">1</data>
    </edge>
    <edge source="n56" target="n83">
      <data key="e_weight">1</data>
    </edge>
    <edge source="n56" target="n43">
      <data key="e_weight">1</data>
    </edge>
    <edge source="n56" target="n77">
      <data key="e_weight">1</data>
    </edge>
    <edge source="n56" target="n38">
      <data key="e_weight">1</data>
    </edge>
    <edge source="n56" target="n54">
      <data key="e_weight">1</data>
    </edge>
    <edge source="n56" target="n74">
      <data key="e_weight">1</data>
    </edge>
    <edge source="n56" target="n18">
      <data key="e_weight">1</data>
    </edge>
    <edge source="n56" target="n33">
      <data key="e_weight">1</data>
    </edge>
    <edge source="n56" target="n14">
      <data key="e_weight">1</data>
    </edge>
    <edge source="n56" target="n9">
      <data key="e_weight">1</data>
    </edge>
    <edge source="n56" target="n68">
      <data key="e_weight">1</data>
    </edge>
    <edge source="n56" target="n32">
      <data key="e_weight">1</data>
    </edge>
    <edge source="n56" target="n3">
      <data key="e_weight">1</data>
    </edge>
    <edge source="n56" target="n41">
      <data key="e_weight">1</data>
    </edge>
    <edge source="n56" target="n36">
      <data key="e_weight">1</data>
    </edge>
    <edge source="n57" target="n75">
      <data key="e_weight">1</data>
    </edge>
    <edge source="n57" target="n46">
      <data key="e_weight">1</data>
    </edge>
    <edge source="n57" target="n48">
      <data key="e_weight">1</data>
    </edge>
    <edge source="n57" target="n49">
      <data key="e_weight">1</data>
    </edge>
    <edge source="n57" target="n21">
      <data key="e_weight">1</data>
    </edge>
    <edge source="n57" target="n1">
      <data key="e_weight">1</data>
    </edge>
    <edge source="n58" target="n86">
      <data key="e_weight">1</data>
    </edge>
    <edge source="n58" target="n39">
      <data key="e_weight">1</data>
    </edge>
    <edge source="n58" target="n75">
      <data key="e_weight">1</data>
    </edge>
    <edge source="n58" target="n35">
      <data key="e_weight">1</data>
    </edge>
    <edge source="n58" target="n16">
      <data key="e_weight">1</data>
    </edge>
    <edge source="n58" target="n57">
      <data key="e_weight">1</data>
    </edge>
    <edge source="n58" target="n48">
      <data key="e_weight">1</data>
    </edge>
    <edge source="n58" target="n40">
      <data key="e_weight">1</data>
    </edge>
    <edge source="n59" target="n80">
      <data key="e_weight">1</data>
    </edge>
    <edge source="n59" target="n83">
      <data key="e_weight">1</data>
    </edge>
    <edge source="n59" target="n35">
      <data key="e_weight">1</data>
    </edge>
    <edge source="n59" target="n43">
      <data key="e_weight">1</data>
    </edge>
    <edge source="n59" target="n77">
      <data key="e_weight">1</data>
    </edge>
    <edge source="n59" target="n38">
      <data key="e_weight">1</data>
    </edge>
    <edge source="n59" target="n54">
      <data key="e_weight">1</data>
    </edge>
    <edge source="n59" target="n74">
      <data key="e_weight">1</data>
    </edge>
    <edge source="n59" target="n18">
      <data key="e_weight">1</data>
    </edge>
    <edge source="n59" target="n33">
      <data key="e_weight">1</data>
    </edge>
    <edge source="n59" target="n14">
      <data key="e_weight">1</data>
    </edge>
    <edge source="n59" target="n9">
      <data key="e_weight">1</data>
    </edge>
    <edge source="n59" target="n68">
      <data key="e_weight">1</data>
    </edge>
    <edge source="n59" target="n51">
      <data key="e_weight">1</data>
    </edge>
    <edge source="n59" target="n47">
      <data key="e_weight">1</data>
    </edge>
    <edge source="n59" target="n32">
      <data key="e_weight">1</data>
    </edge>
    <edge source="n60" target="n44">
      <data key="e_weight">1</data>
    </edge>
    <edge source="n62" target="n79">
      <data key="e_weight">1</data>
    </edge>
    <edge source="n62" target="n15">
      <data key="e_weight">1</data>
    </edge>
    <edge source="n62" target="n37">
      <data key="e_weight">1</data>
    </edge>
    <edge source="n63" target="n27">
      <data key="e_weight">1</data>
    </edge>
    <edge source="n63" target="n46">
      <data key="e_weight">1</data>
    </edge>
    <edge source="n63" target="n49">
      <data key="e_weight">1</data>
    </edge>
    <edge source="n65" target="n75">
      <data key="e_weight">1</data>
    </edge>
    <edge source="n65" target="n33">
      <data key="e_weight">1</data>
    </edge>
    <edge source="n65" target="n14">
      <data key="e_weight">1</data>
    </edge>
    <edge source="n65" target="n9">
      <data key="e_weight">1</data>
    </edge>
    <edge source="n65" target="n68">
      <data key="e_weight">1</data>
    </edge>
    <edge source="n65" target="n29">
      <data key="e_weight">1</data>
    </edge>
    <edge source="n65" target="n52">
      <data key="e_weight">1</data>
    </edge>
    <edge source="n65" target="n57">
      <data key="e_weight">1</data>
    </edge>
    <edge source="n65" target="n48">
      <data key="e_weight">1</data>
    </edge>
    <edge source="n65" target="n67">
      <data key="e_weight">1</data>
    </edge>
    <edge source="n65" target="n66">
      <data key="e_weight">1</data>
    </edge>
    <edge source="n66" target="n75">
      <data key="e_weight">1</data>
    </edge>
    <edge source="n66" target="n33">
      <data key="e_weight">1</data>
    </edge>
    <edge source="n66" target="n14">
      <data key="e_weight">1</data>
    </edge>
    <edge source="n66" target="n9">
      <data key="e_weight">1</data>
    </edge>
    <edge source="n66" target="n68">
      <data key="e_weight">1</data>
    </edge>
    <edge source="n66" target="n29">
      <data key="e_weight">1</data>
    </edge>
    <edge source="n66" target="n52">
      <data key="e_weight">1</data>
    </edge>
    <edge source="n66" target="n57">
      <data key="e_weight">1</data>
    </edge>
    <edge source="n66" target="n48">
      <data key="e_weight">1</data>
    </edge>
    <edge source="n66" target="n65">
      <data key="e_weight">1</data>
    </edge>
    <edge source="n66" target="n67">
      <data key="e_weight">1</data>
    </edge>
    <edge source="n67" target="n75">
      <data key="e_weight">1</data>
    </edge>
    <edge source="n67" target="n33">
      <data key="e_weight">1</data>
    </edge>
    <edge source="n67" target="n14">
      <data key="e_weight">1</data>
    </edge>
    <edge source="n67" target="n9">
      <data key="e_weight">1</data>
    </edge>
    <edge source="n67" target="n68">
      <data key="e_weight">1</data>
    </edge>
    <edge source="n67" target="n29">
      <data key="e_weight">1</data>
    </edge>
    <edge source="n67" target="n52">
      <data key="e_weight">1</data>
    </edge>
    <edge source="n67" target="n57">
      <data key="e_weight">1</data>
    </edge>
    <edge source="n67" target="n48">
      <data key="e_weight">1</data>
    </edge>
    <edge source="n67" target="n65">
      <data key="e_weight">1</data>
    </edge>
    <edge source="n67" target="n66">
      <data key="e_weight">1</data>
    </edge>
    <edge source="n68" target="n75">
      <data key="e_weight">1</data>
    </edge>
    <edge source="n68" target="n9">
      <data key="e_weight">1</data>
    </edge>
    <edge source="n68" target="n57">
      <data key="e_weight">1</data>
    </edge>
    <edge source="n68" target="n48">
      <data key="e_weight">1</data>
    </edge>
    <edge source="n68" target="n65">
      <data key="e_weight">1</data>
    </edge>
    <edge source="n68" target="n67">
      <data key="e_weight">1</data>
    </edge>
    <edge source="n68" target="n66">
      <data key="e_weight">1</data>
    </edge>
    <edge source="n68" target="n69">
      <data key="e_weight">1</data>
    </edge>
    <edge source="n68" target="n82">
      <data key="e_weight">1</data>
    </edge>
    <edge source="n71" target="n19">
      <data key="e_weight">1</data>
    </edge>
    <edge source="n71" target="n23">
      <data key="e_weight">1</data>
    </edge>
    <edge source="n73" target="n88">
      <data key="e_weight">1</data>
    </edge>
    <edge source="n73" target="n5">
      <data key="e_weight">1</data>
    </edge>
    <edge source="n73" target="n70">
      <data key="e_weight">1</data>
    </edge>
    <edge source="n74" target="n76">
      <data key="e_weight">1</data>
    </edge>
    <edge source="n74" target="n34">
      <data key="e_weight">1</data>
    </edge>
    <edge source="n74" target="n78">
      <data key="e_weight">1</data>
    </edge>
    <edge source="n74" target="n8">
      <data key="e_weight">1</data>
    </edge>
    <edge source="n74" target="n56">
      <data key="e_weight">1</data>
    </edge>
    <edge source="n74" target="n13">
      <data key="e_weight">1</data>
    </edge>
    <edge source="n74" target="n83">
      <data key="e_weight">1</data>
    </edge>
    <edge source="n74" target="n11">
      <data key="e_weight">1</data>
    </edge>
    <edge source="n74" target="n43">
      <data key="e_weight">1</data>
    </edge>
    <edge source="n74" target="n77">
      <data key="e_weight">1</data>
    </edge>
    <edge source="n74" target="n38">
      <data key="e_weight">1</data>
    </edge>
    <edge source="n74" target="n54">
      <data key="e_weight">1</data>
    </edge>
    <edge source="n74" target="n18">
      <data key="e_weight">1</data>
    </edge>
    <edge source="n74" target="n33">
      <data key="e_weight">1</data>
    </edge>
    <edge source="n74" target="n14">
      <data key="e_weight">1</data>
    </edge>
    <edge source="n74" target="n9">
      <data key="e_weight">1</data>
    </edge>
    <edge source="n74" target="n68">
      <data key="e_weight">1</data>
    </edge>
    <edge source="n74" target="n32">
      <data key="e_weight">1</data>
    </edge>
    <edge source="n74" target="n3">
      <data key="e_weight">1</data>
    </edge>
    <edge source="n74" target="n45">
      <data key="e_weight">1</data>
    </edge>
    <edge source="n75" target="n46">
      <data key="e_weight">1</data>
    </edge>
    <edge source="n75" target="n57">
      <data key="e_weight">1</data>
    </edge>
    <edge source="n75" target="n48">
      <data key="e_weight">1</data>
    </edge>
    <edge source="n75" target="n49">
      <data key="e_weight">1</data>
    </edge>
    <edge source="n75" target="n21">
      <data key="e_weight">1</data>
    </edge>
    <edge source="n75" target="n1">
      <data key="e_weight">1</data>
    </edge>
    <edge source="n76" target="n56">
      <data key="e_weight">1</data>
    </edge>
    <edge source="n76" target="n13">
      <data key="e_weight">1</data>
    </edge>
    <edge source="n76" target="n83">
      <data key="e_weight">1</data>
    </edge>
    <edge source="n76" target="n43">
      <data key="e_weight">1</data>
    </edge>
    <edge source="n76" target="n77">
      <data key="e_weight">1</data>
    </edge>
    <edge source="n76" target="n38">
      <data key="e_weight">1</data>
    </edge>
    <edge source="n76" target="n54">
      <data key="e_weight">1</data>
    </edge>
    <edge source="n76" target="n74">
      <data key="e_weight">1</data>
    </edge>
    <edge source="n76" target="n18">
      <data key="e_weight">1</data>
    </edge>
    <edge source="n76" target="n33">
      <data key="e_weight">1</data>
    </edge>
    <edge source="n76" target="n14">
      <data key="e_weight">1</data>
    </edge>
    <edge source="n76" target="n9">
      <data key="e_weight">1</data>
    </edge>
    <edge source="n76" target="n68">
      <data key="e_weight">1</data>
    </edge>
    <edge source="n76" target="n32">
      <data key="e_weight">1</data>
    </edge>
    <edge source="n76" target="n3">
      <data key="e_weight">1</data>
    </edge>
    <edge source="n76" target="n41">
      <data key="e_weight">1</data>
    </edge>
    <edge source="n76" target="n36">
      <data key="e_weight">1</data>
    </edge>
    <edge source="n77" target="n76">
      <data key="e_weight">1</data>
    </edge>
    <edge source="n77" target="n34">
      <data key="e_weight">1</data>
    </edge>
    <edge source="n77" target="n78">
      <data key="e_weight">1</data>
    </edge>
    <edge source="n77" target="n8">
      <data key="e_weight">1</data>
    </edge>
    <edge source="n77" target="n56">
      <data key="e_weight">1</data>
    </edge>
    <edge source="n77" target="n13">
      <data key="e_weight">1</data>
    </edge>
    <edge source="n77" target="n83">
      <data key="e_weight">1</data>
    </edge>
    <edge source="n77" target="n11">
      <data key="e_weight">1</data>
    </edge>
    <edge source="n77" target="n43">
      <data key="e_weight">1</data>
    </edge>
    <edge source="n77" target="n38">
      <data key="e_weight">1</data>
    </edge>
    <edge source="n77" target="n54">
      <data key="e_weight">1</data>
    </edge>
    <edge source="n77" target="n74">
      <data key="e_weight">1</data>
    </edge>
    <edge source="n77" target="n18">
      <data key="e_weight">1</data>
    </edge>
    <edge source="n77" target="n33">
      <data key="e_weight">1</data>
    </edge>
    <edge source="n77" target="n14">
      <data key="e_weight">1</data>
    </edge>
    <edge source="n77" target="n9">
      <data key="e_weight">1</data>
    </edge>
    <edge source="n77" target="n68">
      <data key="e_weight">1</data>
    </edge>
    <edge source="n77" target="n32">
      <data key="e_weight">1</data>
    </edge>
    <edge source="n77" target="n3">
      <data key="e_weight">1</data>
    </edge>
    <edge source="n77" target="n45">
      <data key="e_weight">1</data>
    </edge>
    <edge source="n78" target="n34">
      <data key="e_weight">1</data>
    </edge>
    <edge source="n78" target="n8">
      <data key="e_weight">1</data>
    </edge>
    <edge source="n78" target="n11">
      <data key="e_weight">1</data>
    </edge>
    <edge source="n78" target="n45">
      <data key="e_weight">1</data>
    </edge>
    <edge source="n79" target="n28">
      <data key="e_weight">1</data>
    </edge>
    <edge source="n79" target="n50">
      <data key="e_weight">1</data>
    </edge>
    <edge source="n79" target="n59">
      <data key="e_weight">1</data>
    </edge>
    <edge source="n80" target="n17">
      <data key="e_weight">1</data>
    </edge>
    <edge source="n80" target="n58">
      <data key="e_weight">1</data>
    </edge>
    <edge source="n80" target="n63">
      <data key="e_weight">1</data>
    </edge>
    <edge source="n81" target="n35">
      <data key="e_weight">1</data>
    </edge>
    <edge source="n83" target="n76">
      <data key="e_weight">1</data>
    </edge>
    <edge source="n83" target="n34">
      <data key="e_weight">1</data>
    </edge>
    <edge source="n83" target="n78">
      <data key="e_weight">1</data>
    </edge>
    <edge source="n83" target="n8">
      <data key="e_weight">1</data>
    </edge>
    <edge source="n83" target="n56">
      <data key="e_weight">1</data>
    </edge>
    <edge source="n83" target="n13">
      <data key="e_weight">1</data>
    </edge>
    <edge source="n83" target="n11">
      <data key="e_weight">1</data>
    </edge>
    <edge source="n83" target="n43">
      <data key="e_weight">1</data>
    </edge>
    <edge source="n83" target="n77">
      <data key="e_weight">1</data>
    </edge>
    <edge source="n83" target="n38">
      <data key="e_weight">1</data>
    </edge>
    <edge source="n83" target="n54">
      <data key="e_weight">1</data>
    </edge>
    <edge source="n83" target="n74">
      <data key="e_weight">1</data>
    </edge>
    <edge source="n83" target="n18">
      <data key="e_weight">1</data>
    </edge>
    <edge source="n83" target="n33">
      <data key="e_weight">1</data>
    </edge>
    <edge source="n83" target="n14">
      <data key="e_weight">1</data>
    </edge>
    <edge source="n83" target="n9">
      <data key="e_weight">1</data>
    </edge>
    <edge source="n83" target="n68">
      <data key="e_weight">1</data>
    </edge>
    <edge source="n83" target="n32">
      <data key="e_weight">1</data>
    </edge>
    <edge source="n83" target="n3">
      <data key="e_weight">1</data>
    </edge>
    <edge source="n83" target="n45">
      <data key="e_weight">1</data>
    </edge>
    <edge source="n85" target="n35">
      <data key="e_weight">1</data>
    </edge>
    <edge source="n86" target="n7">
      <data key="e_weight">1</data>
    </edge>
    <edge source="n86" target="n72">
      <data key="e_weight">1</data>
    </edge>
    <edge source="n86" target="n64">
      <data key="e_weight">1</data>
    </edge>
    <edge source="n86" target="n25">
      <data key="e_weight">1</data>
    </edge>
    <edge source="n86" target="n61">
      <data key="e_weight">1</data>
    </edge>
    <edge source="n86" target="n22">
      <data key="e_weight">1</data>
    </edge>
    <edge source="n86" target="n84">
      <data key="e_weight">1</data>
    </edge>
  </graph>
</graphml>
