# Supplementary material for: Investigating perturbed pathway modules from gene expression data via structural equation models
Source: BMC Bioinformatics. 2014 May 6;15:132. doi: 10.1186/1471-2105-15-132 (PMC4052286; doi:10.1186/1471-2105-15-132)
Supplement: Additional file 1 — R codes for a demonstration of the procedure for the Multiple Sclerosis (MS) example. [file 1471-2105-15-132-S1.zip › BMC_code (2)/MS_entrez_id_alldata.txt]

data.GSM545818	data.GSM545819	data.GSM545820	data.GSM545821	data.GSM545822	data.GSM545823	data.GSM545824	data.GSM545825	data.GSM545826	data.GSM545827	data.GSM545828	data.GSM545829	data.GSM545830	data.GSM545831	data.GSM545832	data.GSM545833	data.GSM545834	data.GSM545835	data.GSM545836	data.GSM545837	data.GSM545838	data.GSM545839	data.GSM545840	data.GSM545841	data.GSM545842	data.GSM545843	data.GSM545845
780	5.993221	6.066089	6.40429	5.804776	6.185867	6.224966	5.689299	6.083213	6.017922	6.238405	5.611763	6.270529	6.32553	6.686501	6.673839	6.240314	6.741467	6.622052	6.599913	6.456149	6.554589	6.350497	6.312883	6.305606	6.285402	6.081084	5.50462
5982	0.275931074074074	0.352111185185185	0.276927037037037	0.273674925925926	0.393718	0.292714037037037	0.328394851851852	0.291672814814815	0.279884777777778	0.287232888888889	0.291768296296296	0.309434592592593	0.270034851851852	0.306142592592593	0.304180037037037	0.374573407407407	0.413158259259259	0.313433592592593	0.400709222222222	0.418995666666667	0.446272037037037	0.337418555555556	0.344303037037037	0.317281	0.361602925925926	0.280673481481481	0.301895111111111
3310	0.646165962962963	0.616381814814815	0.638973037037037	0.536903777777778	0.497529518518519	0.590982259259259	0.562286851851852	0.709538	0.707891555555556	0.54562637037037	0.702750259259259	0.561778851851852	0.660317888888889	0.678127407407408	0.572211333333333	0.585591666666667	0.634525074074074	0.469473	0.616138259259259	0.733460962962963	0.620350037037037	0.641290333333333	0.625481074074074	0.638311592592593	0.678702518518518	0.614717592592593	0.638098296296296
7849	0.484483037037037	0.488539703703704	0.486002037037037	0.474907851851852	0.484791296296296	0.489479407407407	0.474614296296296	0.504895925925926	0.509370259259259	0.482699666666667	0.484116148148148	0.483042148148148	0.477013111111111	0.484416518518519	0.48082337037037	0.484390518518518	0.505139666666667	0.493268185185185	0.506651555555556	0.49492737037037	0.520981481481481	0.496248148148148	0.51208862962963	0.484971703703704	0.495726259259259	0.487192888888889	0.498248481481481
2978	0.762635925925926	0.766916777777778	0.768768296296296	0.740945740740741	0.770917703703704	0.767363074074074	0.733659407407408	0.780839	0.741539925925926	0.792020703703704	0.772571555555556	0.786476296296296	0.793728962962963	0.823302777777778	0.804807666666667	0.751328814814815	0.790639740740741	0.675093962962963	0.705345814814815	0.753055592592593	0.721731444444444	0.674080481481481	0.724382518518519	0.726241296296296	0.788602296296296	0.722678111111111	0.740474074074074
7318	0.883234074074074	0.884147296296296	0.907764703703704	0.898296851851852	0.907634037037037	0.887422259259259	0.885430888888889	0.883339037037037	0.864917481481482	0.887326444444444	0.903756814814815	0.8673	0.947556777777778	0.89311562962963	0.891327851851852	0.85714937037037	0.905386259259259	0.895568851851852	0.907664814814815	0.865851703703704	0.935219444444444	0.903250814814815	0.84702962962963	0.873398925925926	0.903768148148148	0.876667148148148	0.859254259259259
7067	1.3452747037037	1.28657911111111	1.37010451851852	1.31910425925926	1.33730892592593	1.33838955555556	1.32339374074074	1.33196596296296	1.3406407037037	1.32924533333333	1.33933140740741	1.34537166666667	1.30669648148148	1.32847785185185	1.336467	1.34899455555556	1.33644792592593	1.31870737037037	1.32774207407407	1.31697714814815	1.32983340740741	1.28757218518519	1.34214303703704	1.35743714814815	1.280458	1.34771744444444	1.30795455555556
11099	2.06014240740741	2.0815052962963	2.00679	2.13583551851852	2.00454514814815	2.03667622222222	2.07549677777778	2.07628477777778	2.06392377777778	2.07694292592593	2.00187485185185	2.11294707407407	2.06506588888889	2.05462196296296	1.98555788888889	2.15126396296296	2.30844444444444	2.13466607407407	2.28582077777778	2.12060988888889	2.09816655555556	2.12639918518519	2.22336762962963	2.09412174074074	2.13700844444444	2.09402685185185	2.05355944444444
6352	1.37762448148148	1.19964907407407	1.28897418518519	1.30333425925926	1.41125344444444	1.44133151851852	1.30952440740741	1.39609122222222	1.42282581481481	1.28365748148148	1.32774737037037	1.39864577777778	1.20662033333333	1.31781903703704	1.23727566666667	1.23044718518519	1.28777940740741	1.22053055555556	1.26545340740741	1.31966177777778	1.26538140740741	1.30275522222222	1.37707555555556	1.3257382962963	1.31267425925926	1.32330218518519	1.34983085185185
1571	2.10692977777778	2.03779559259259	2.14279603703704	2.04393492592593	2.09257355555556	2.07886144444444	2.29107648148148	2.23265559259259	2.11082114814815	2.19047540740741	2.00830155555556	2.09794144444444	2.19229888888889	2.0937547037037	2.10964140740741	2.24347855555556	2.021174	2.08668462962963	2.00547762962963	2.15698566666667	2.08355555555556	2.08694774074074	2.16286285185185	2.02416122222222	2.144382	2.05512440740741	1.98791237037037
2049	1.86315222222222	1.86954540740741	1.79367885185185	1.95562844444444	1.82700840740741	1.88610437037037	1.81730544444444	1.77198459259259	1.81466133333333	1.76447848148148	1.80634977777778	1.84897937037037	1.93478181481481	1.86473862962963	1.89495833333333	1.87578677777778	1.86296466666667	1.80396703703704	1.72852440740741	1.81626477777778	1.74848025925926	1.80557977777778	1.81954944444444	1.86000559259259	1.79158922222222	1.79928111111111	1.8842327037037
2101	2.22972925925926	2.09359111111111	2.20053637037037	2.1902902962963	2.18943518518519	2.246431	2.18821325925926	2.22381885185185	2.18569377777778	2.1653512962963	2.18427037037037	2.14662925925926	2.23144048148148	2.20012425925926	2.15089133333333	2.27998325925926	2.33054692592593	2.25179192592593	2.27038703703704	2.17591011111111	2.35877751851852	2.23006259259259	2.34168559259259	2.18184388888889	2.22634540740741	2.16926796296296	2.19377544444444
1548	4.11995062962963	4.00034922222222	3.8931212962963	3.95997644444444	3.89571333333333	4.00332048148148	4.11853348148148	4.02231333333333	4.00396677777778	4.14994259259259	4.00020759259259	4.12010477777778	3.5946222962963	3.97478585185185	3.990052	3.74165607407408	3.63918059259259	3.76040614814815	3.71012537037037	3.83342362962963	3.52400081481481	3.87703614814815	3.76827785185185	3.88319659259259	3.92799281481481	3.99754796296296	3.85999581481481
949	4.738768	6.004501	5.658211	4.776104	5.436295	5.224966	4.93546	5.678072	5.221104	5.517276	5.894818	5.165912	5.259272	4.786596	6.141596	5.259272	5.022368	5.251719	5.255501	5.129283	5.022368	5.523562	5.224966	5.209453	5.149747	4.990955	5.314697
23170	2.60061162962963	2.96028281481482	2.66869648148148	2.55337603703704	2.64397525925926	2.6885492962963	2.71833425925926	2.70785251851852	2.77696133333333	2.82815951851852	2.848617	2.65830740740741	2.58855177777778	2.60916540740741	2.78189011111111	2.44744033333333	2.49413118518519	2.45351540740741	2.47764448148148	2.43877859259259	2.52898922222222	2.60555751851852	2.57812577777778	2.56659174074074	2.62267511111111	2.61413948148148	2.61289562962963
112597	3.247928	3.754888	3.392317	4.232661	3.137504	3.292782	3.232661	3.217231	3.57289	3.887525	3.104337	3.536053	3.201634	3.121015	3.104337	3.392317	3.121015	3.596935	3.596935	3.263034	3.472488	3.336283	3.137504	3.153805	4.104337	3.292782	3.432959
10406	3.69736359259259	3.22537251851852	3.50187307407407	3.77036214814815	3.42407003703704	3.63624011111111	3.35974077777778	3.36419992592593	3.66654944444444	3.55362192592593	3.43226603703704	3.75817588888889	3.47859392592593	3.8604917037037	3.40224437037037	3.49106762962963	3.27555055555556	3.39167888888889	3.24257355555556	3.35426762962963	3.22267488888889	3.10102622222222	3.54151062962963	3.61008555555555	3.44539755555556	3.77316611111111	3.54866481481482
5594	9.20677	8.805099	8.82273	9.044121	8.696968	8.959422	9.152285	8.996897	9.053654	9.347621	9.029011	9.069853	8.780704	9.014857	8.932215	8.508983	8.276124	8.199182	7.840463	8.474923	8.259272	8.744161	7.957682	8.897845	8.993505	9.229059	8.89148
203102	3.432959	3.485427	3.292782	3.292782	3.232661	3.378512	3.247928	3.321928	3.292782	3.336283	3.232661	3.446256	3.857981	3.292782	3.277985	3.405992	3.459432	3.350497	3.446256	3.292782	3.378512	3.364572	3.307429	3.232661	3.350497	3.277985	3.277985
128153	2.201634	2.201634	2.201634	2.201634	2.201634	2.232661	2.201634	2.201634	2.201634	2.201634	2.169925	2.169925	2.263034	2.201634	2.201634	2.201634	2.232661	2.321928	2.232661	2.201634	2.232661	2.232661	2.201634	2.169925	2.263034	2.201634	2.201634
163154	1.722466	1.722466	1.722466	1.722466	1.722466	1.722466	1.765535	1.722466	1.722466	1.722466	1.722466	1.722466	1.765535	1.722466	1.847997	1.722466	2.104337	2.292782	2.722466	1.925999	1.765535	2	1.722466	1.722466	1.847997	1.722466	1.722466
54899	7.713558	7.960581	7.703904	7.248876	7.855491	7.767522	8.142618	7.872213	7.696272	7.807355	7.705287	7.987548	7.568336	7.171927	7.590213	8.079485	8.202614	7.589464	8.141085	8.252192	8.363259	8.352706	7.915879	8.0917	7.77215	7.673132	7.307429
57617	4.578939	4.035624	4.201634	4.169925	3.857981	4.053111	4.095924	4.385431	4.201634	3.954196	4.044394	3.432959	4.217231	3.754888	3.916477	4.078951	4.161888	4.070389	3.981853	3.837943	3.837943	4.733354	4.121015	3.827819	4.095924	4.044394	3.847997
91283	6.548437	7.263034	7.431289	6.878971	7.977852	6.602884	7.107479	6.566815	7.799605	6.035624	6.690696	6.584963	6.521993	6.829088	6.320124	6.649615	6.361066	6.69488	6.76288	6.721099	7.213347	7.044394	6.311067	6.656782	6.892391	6.3733	6.577429
113235	2.378512	2.378512	2.378512	2.350497	2.378512	2.405992	2.350497	2.432959	2.350497	2.378512	2.378512	2.350497	2.459432	2.378512	2.350497	2.378512	2.405992	2.432959	2.432959	2.378512	2.459432	2.405992	2.459432	2.350497	2.405992	2.378512	2.378512
91937	2.560715	2.560715	2.584963	2.584963	2.510962	2.584963	2.608809	2.584963	2.560715	2.584963	2.536053	2.560715	2.722466	2.584963	2.655352	2.560715	2.584963	2.678072	2.944858	2.944858	2.632268	2.70044	2.584963	3.321928	2.584963	2.981853	2.944858
283375	3.307429	3.307429	3.307429	3.292782	3.292782	3.307429	2.887525	3.307429	3.277985	3.087463	3.459432	3.307429	3.350497	3.217231	3.217231	3.307429	4.053111	3.232661	3.307429	3.307429	3.666757	3.307429	3.596935	3.321928	2.925999	3.307429	3.350497
79844	3.548437	3.733354	3.847997	3.89724	3.93546	3.981853	4.862947	3.89724	3.797013	3.887525	3.689299	4.683696	3.925999	3.93546	3.944858	4.705978	4.137504	3.944858	3.954196	3.857981	3.887525	3.906891	3.93546	4.705978	3.925999	3.89724	4.510962
90423	5.017922	5.432959	5.228819	4.892391	5.311067	5.285402	5.545351	5.449561	5.402586	5.277985	5.402586	5.412782	5.590961	5.240314	5.655352	5.449561	5.799605	5.57289	5.475733	5.566815	5.452859	5.232661	5.133399	5.465974	5.133399	5.277985	5.402586
172	8.33226	8.530991	8.215776	8.32598	8.173427	8.250772	8.205549	8.380245	8.255973	8.274728	8.257859	8.312429	8.643135	8.531771	8.321026	8.937521	9.098032	8.710118	8.517276	8.908393	8.16792	8.412358	8.596935	8.666757	8.434211	8.574404	8.624978
148113	3	3.087463	3.053111	3.017922	3.121015	3.263034	3.017922	3.185867	3	3.217231	3.017922	3	3.153805	3.017922	3.070389	3.419539	3.053111	3.201634	3.247928	3.035624	3.201634	3.536053	3.017922	2.887525	3.121015	3	3.070389
54965	7.882032	7.490249	7.773469	7.640245	7.677367	7.678072	7.581954	7.969243	7.866042	7.510171	7.77215	7.83099	7.572132	7.556889	7.827184	7.271463	7.53294	7.539159	7.394891	7.740118	7.462707	7.633722	7.272397	8.007868	7.660353	8.279378	7.733354
256130	3.017922	2.765535	2.70044	2.655352	2.655352	2.722466	2.70044	2.807355	2.678072	2.722466	2.678072	2.70044	2.765535	2.722466	2.722466	2.678072	2.722466	2.744161	2.847997	2.722466	2.786596	3.307429	2.786596	2.70044	2.744161	2.722466	2.722466
91252	5.678072	5.201634	5.378512	5.517276	5.501439	5.501439	5.205549	5.666757	5.593951	5.593951	5.412782	5.584963	5.422906	5.802193	5.545351	5.507795	5.50462	5.708739	5.523562	5.815063	5.270529	5.177918	5.57289	5.510962	5.510962	5.617651	5.602884
266675	2.70044	2.70044	2.70044	2.678072	2.632268	2.744161	2.70044	2.722466	2.70044	2.722466	2.678072	2.70044	2.981853	2.70044	2.678072	2.70044	2.70044	2.765535	2.807355	2.744161	2.722466	2.722466	2.722466	2.678072	2.744161	2.722466	2.807355
221264	3.247928	2.981853	3	3.070389	3.035624	3.070389	3.017922	3.035624	3.017922	3.087463	3	3.053111	2.632268	3.017922	2.786596	2.981853	3	2.70044	3.104337	3.035624	3.070389	3.053111	3.153805	3.321928	3.017922	3.035624	3.035624
84940	3.472488	3.263034	3.350497	3.232661	3.201634	3.350497	3.336283	2.981853	2.722466	3.185867	3.232661	3.350497	2.944858	2.963474	3.350497	3.350497	4.285402	3.378512	3.392317	3.336283	3.035624	3.754888	3.350497	3.350497	3.364572	3.765535	3.944858
113277	7.208478	7.666757	7.627169	7.100137	7.284477	7.6886	7.611763	7.512543	7.385431	7.405141	7.682995	7.611763	7.809929	7.116864	7.538383	7.859845	7.774787	6.9331	8.497852	8.202614	8.482203	8.537218	8.116864	7.432124	7.324631	6.986411	7.549977
84920	2.632268	2.485427	2.608809	2.485427	2.485427	2.510962	2.485427	2.321928	2.510962	2.655352	2.536053	2.510962	2.925999	2.560715	2.584963	2.485427	2.510962	2.536053	2.560715	2.263034	2.536053	2.510962	2.510962	2.485427	2.321928	2.510962	2.510962
125488	6.412782	6.560715	6.57289	6.57289	6.329124	6.51885	6.545351	6.316508	6.737416	6.860466	6.387156	6.678072	6.666757	6.559186	6.869131	6.57289	6.811214	6.506208	6.649615	6.892391	6.106432	6.3733	6.850499	7.33985	6.444601	6.569856	6.906891
91624	4.738768	7.57289	6.024586	6	6.599913	5.236493	6.083213	5.412782	6.161888	5.213347	4.930737	4.797013	5.247928	6.357552	5.741467	6.427941	7.245077	5.422906	8.734032	5.475733	7.236493	7.019035	6.394034	6.648178	6.870365	6.089583	6.053111
123207	7.495855	7.272397	7.609548	7.38111	7.747522	7.642413	7.513333	7.388017	7.972693	7.865424	7.892391	7.888134	7.609548	8.101713	8.016251	7.600656	7.949535	7.427103	6.797013	7.568336	7.524346	7.094869	7.480588	7.734032	7.455327	7.484622	7.309249
84839	4.584963	4.590961	4.560715	4.510962	4.995485	4.661065	4.57289	4.523562	4.57289	4.760221	4.510962	4.590961	4.554589	4.722466	4.529821	4.529821	4.620586	4.683696	4.596935	4.921246	4.596935	4.678072	4.887525	4.536053	4.578939	4.566815	4.590961
4238	6.726559	6.294621	5.491853	5.892391	5.776104	5.53294	6.151778	5.442943	5.82273	6.006747	5.852998	6.116864	5.906891	6.314697	6.008989	4.472488	3.877744	5.008989	3.472488	3.711495	4.643856	4.847997	3.584963	4.827819	5.33985	5.452859	5.426265
2140	3.916477	4.371559	4.439623	4.485427	4.035624	4.446256	4.817623	4.432959	4.371559	4.378512	3.963474	4.371559	4.104337	4.371559	5.053111	4.378512	4.786596	3.485427	4.50462	3.797013	4.153805	4.392317	4.510962	4.412782	4.596935	4.329124	4.385431
170575	9.241983	9.003658	9.214562	9.351381	9.183635	9.249113	9.189083	8.970969	9.264443	9.641691	9.302867	9.174676	9.119979	9.868205	9.312883	8.876517	9.021813	8.421644	8.750874	8.89603	8.43796	8.121534	8.800253	8.723832	9.012345	9.059615	9.039742
11202	3.017922	2.925999	3.017922	3.035624	2.963474	3.121015	3.035624	3.185867	3.035624	3.035624	3	3.137504	3.121015	3.017922	2.944858	3	2.981853	2.963474	3.017922	3.017922	3.087463	3.017922	3.017922	3.472488	3.087463	3.153805	3.350497
85478	5.501439	5.36807	5.292782	5.882643	5.629357	5.57289	5.442943	5.539159	5.84549	5.61471	5.501439	5.78136	5.498251	5.475733	5.442943	5.173927	4.314697	4.590961	4.770829	4.459432	4.812498	4.263034	5.044394	5.083213	5.672425	5.972693	6.024586
159091	3.887525	3.678072	3.643856	3.678072	3.596935	3.733354	3.711495	3.722466	3.70044	3.827819	3.70044	3.70044	3.827819	3.70044	3.711495	3.678072	3.847997	3.963474	4.104337	3.711495	3.70044	3.57289	3.722466	3.643856	3.722466	3.689299	4.491853
220136	3.944858	4.017922	3.944858	3.906891	3.837943	4.209453	3.981853	4.0268	3.847997	4.405992	3.89724	3.944858	4.285402	4.008989	3.877744	3.797013	4.061776	4.185867	4.602884	3.877744	4.1127	4.137504	4.017922	3.744161	4.078951	3.827819	3.906891
100131755	2.981853	3.498251	3.459432	3.378512	3.321928	3.292782	3.307429	3.459432	3.277985	3.523562	3.459432	3.510962	3.560715	3.498251	3.459432	4.578939	4.911692	3.485427	3.733354	4.661065	3.485427	3.523562	4.087463	4.57289	3.472488	3.754888	3.70044
5930	6.478972	5.894818	6.072535	5.581954	6.350497	5.584963	6.004501	6.022368	6.525129	6.022368	6.399171	5.78136	5.791814	6.106432	6.402586	6.093814	6.135453	6.179909	6.272397	6.011227	5.817623	6.378512	5.773469	5.965784	6.380245	6.135453	6.008989
92806	6.622052	6.517276	6.431289	6.187847	6.332708	6.362821	6.296457	6.67948	6.506208	6.375039	6.622052	6.129283	6.131343	6.21529	6.962318	5.993221	6.498251	5.942515	6.542258	6.314697	6.560715	6.584963	5.462707	6.098032	6.414474	6.247928	6.211402
11078	5.872829	6.287251	6.074677	6.024586	6.068241	5.842979	6.068241	6.072535	6.223036	6.017922	6.068241	6.068241	6.087463	6.022368	6.068241	6.055282	6.083213	5.965784	5.885086	6.076816	6.219169	6.078951	6.066089	6.301953	5.794416	6.076816	6.135453
117144	4.940167	5.375039	5.236493	4.643856	5.475733	5.074677	5.416164	4.852998	5.004501	5.244126	4.661065	4.643856	5.083213	4.57289	5.569856	3.632268	4.224966	4.638074	4.061776	4.446256	4.57289	4.491853	3.754888	4.446256	4.921246	4.661065	4.566815
3233	2.137504	2.137504	2.137504	2.137504	2.104337	2.169925	2.137504	2.137504	2.137504	2.137504	2.137504	2.137504	2.201634	2.137504	2.104337	2.137504	2.137504	2.169925	2.169925	2.137504	2.169925	2.169925	2.201634	2.104337	2.169925	2.137504	2.201634
145258	1.807355	1.807355	1.807355	1.807355	1.807355	1.847997	1.807355	1.847997	1.807355	1.807355	1.807355	1.807355	1.847997	1.807355	1.807355	1.807355	1.807355	1.925999	1.847997	1.807355	1.847997	1.847997	1.807355	1.807355	1.847997	1.807355	1.807355
121340	2.744161	2.70044	2.744161	2.722466	2.722466	2.744161	2.70044	2.722466	2.722466	3.620586	2.70044	2.722466	2.765535	2.722466	2.765535	2.722466	2.722466	2.744161	2.744161	2.744161	2.744161	2.744161	2.722466	2.70044	2.744161	2.70044	2.744161
5150	7.37417	7.59619	8.000563	7.878971	7.844863	7.634448	7.73674	7.559186	7.593204	8.016251	7.482203	8.090642	7.458612	8.338068	7.492654	8.027353	7.911092	7.948367	7.395748	8.583459	6.947199	6.911692	7.731998	7.375039	7.824641	6.947199	7.84549
29883	6.927185	6.459432	6.361066	6.493455	6.556123	6.493455	6.806066	6.726559	6.719731	6.622052	6.929554	6.795715	6.701826	7.072535	6.716991	5.649615	6.289097	6.08534	6.539159	5.791814	6.104337	5.965784	6.185867	6.593951	6.741467	7.054197	6.613237
9946	8.403864	8.516882	8.785616	8.694532	8.765203	8.474923	8.652128	8.6858	8.724173	8.318769	8.629357	9.106694	8.250298	8.863567	8.722124	9.356232	9.13417	9.308794	8.959422	9.416375	8.836366	8.944566	9.074141	9.29094	8.72349	9.123345	9.145677
260429	3.446256	3.432959	3.678072	3.432959	3.459432	3.608809	3.432959	3.472488	3.277985	3.472488	3.364572	3.419539	3.678072	3.446256	3.432959	3.419539	3.485427	4.0268	3.776104	3.446256	4	3.560715	3.722466	3.419539	3.608809	3.336283	3.459432
255057	2.70044	2.722466	3.070389	2.867896	2.70044	2.722466	2.70044	2.744161	2.722466	2.722466	2.70044	2.722466	2.765535	2.722466	2.722466	2.744161	2.722466	2.744161	2.786596	2.70044	2.786596	2.765535	2.722466	2.70044	2.744161	2.765535	2.722466
157777	2.678072	2.678072	2.70044	2.632268	2.678072	2.722466	2.632268	2.887525	2.678072	2.722466	2.655352	2.678072	2.807355	2.678072	2.632268	2.678072	2.655352	2.722466	2.786596	2.584963	2.722466	2.722466	2.70044	2.655352	2.722466	2.70044	2.678072
114609	6.590961	6.748193	6.663914	6.593951	6.67948	6.651052	6.336283	6.840463	6.560715	6.804776	6.867896	6.673839	6.661065	6.454505	6.930737	6.419539	6.67101	6.549977	6.100137	6.21529	6.207502	6.43796	5.566815	6.474112	6.427941	6.640968	6.617651
116842	6.211402	5.925999	6.1918	6.033423	6.135453	6.240314	6.169925	6.491853	6.197708	6.343408	6.546894	6.329124	6.059615	6.251719	6.15583	6.716991	6.69488	5.875289	5.705978	6.531381	5.602884	5.815063	6.151778	6.259272	5.942515	6.327328	6.131343
124540	2.887525	3.035624	3.169925	3.263034	2.807355	2.981853	2.485427	2.925999	3.035624	3.485427	3	2.807355	3	2.981853	2.906891	2.925999	2.944858	3.817623	3.321928	3.321928	3.57289	3	2.608809	2.405992	2.963474	3.292782	3.217231
85477	2.765535	3.035624	2.765535	2.722466	2.70044	2.963474	2.722466	2.786596	2.744161	2.807355	2.722466	2.744161	2.867896	3.053111	2.744161	2.963474	2.786596	2.807355	2.867896	3.153805	2.807355	2.807355	2.786596	2.70044	2.807355	2.744161	2.765535
140690	3.017922	3	3	3	2.963474	3.217231	3.035624	3.035624	2.981853	3.017922	2.981853	2.981853	3.104337	3.017922	3	2.981853	3.070389	3.392317	3.137504	3	3.070389	3.053111	3.017922	2.963474	3.336283	3.017922	3.104337
132321	6.643856	6.799605	6.613237	7.034524	6.526695	6.402586	6.462707	6.807355	6.685099	7.442943	6.57289	6.820179	6.963474	6.774787	7.099085	6.205549	6.655352	6.131343	7.436295	6.364572	6.562242	7.156842	6.478972	6.439623	6.705978	6.578939	6.345183
84449	5.914086	5.765535	5.733354	5.738768	4.981853	5.672425	5.153805	5.82273	5.830357	5.429616	5.523562	5.536053	5.439623	5.274262	5.300124	4.765535	4.472488	4.70044	4.968091	4.82273	4.419539	4.995485	5.095924	4.827819	5.321928	5.318317	4.867896
201158	3.847997	4.061776	3.857981	3.877744	3.786596	3.990955	3.944858	3.954196	4.209453	3.817623	3.89724	3.827819	3.776104	3.877744	3.963474	3.797013	3.733354	3.916477	3.944858	3.655352	3.944858	3.916477	3.877744	4	4.145677	4.129283	3.807355
157506	2.963474	2.925999	3.185867	3.017922	3.035624	3	3.137504	2.963474	2.963474	3.277985	2.963474	2.867896	3	2.944858	2.944858	2.925999	2.963474	2.981853	3.017922	2.944858	2.765535	2.981853	2.963474	2.925999	2.963474	2.963474	2.944858
135295	2.632268	2.70044	2.632268	2.608809	2.560715	2.744161	2.786596	2.655352	2.632268	2.678072	2.608809	2.632268	2.722466	2.608809	2.608809	2.632268	2.632268	2.70044	2.765535	2.632268	3.053111	2.655352	2.632268	2.584963	2.655352	2.608809	2.632268
149647	4.263034	4.439623	4.452859	4.446256	4.786596	4.452859	4.224966	4.314697	4.104337	4.452859	4.72792	4.432959	4.452859	4.446256	4.399171	4.666757	4.452859	4.465974	4.478972	4.452859	4.465974	4.797013	4.807355	4.439623	4.350497	4.857981	4.802193
202309	8.492254	10.054876	8.806066	9.209453	9.769838	9.531966	9.298063	9.600842	8.997462	9.273329	9.525325	9.304465	9.04576	8.61912	9.697663	8.849874	9.495255	9.392103	9.853466	9.452653	9.848153	9.98769	9.288405	8.374605	9.414051	8.95565	9.396605
150378	3.336283	2.925999	3.336283	2.944858	2.925999	2.963474	3.070389	2.944858	2.981853	2.925999	3.053111	2.925999	2.963474	2.981853	3.321928	2.944858	2.906891	2.925999	2.944858	2.944858	2.963474	2.963474	2.925999	2.906891	2.944858	2.944858	2.925999
203111	3.247928	3.247928	3.263034	3.350497	3.087463	3.405992	3.232661	3.277985	3.137504	3.263034	3.217231	3.263034	3.432959	3.350497	3.185867	3.247928	3.292782	3.596935	3.536053	3.277985	3.498251	3.364572	3.277985	3.169925	3.321928	3.232661	3.169925
164127	3.548437	3.498251	3.655352	3.632268	3.405992	3.754888	3.57289	3.608809	3.432959	3.89724	3.733354	3.733354	3.57289	3.485427	3.307429	3.666757	3.643856	3.620586	3.807355	3.548437	3.877744	3.666757	3.744161	3.336283	3.57289	3.548437	3.678072
150350	3.247928	3.277985	3.263034	3.232661	3.277985	3.336283	3.247928	3.292782	3.201634	3.364572	3.232661	3.232661	3.472488	3.263034	3.217231	3.232661	3.307429	3.364572	3.560715	3.232661	3.378512	3.378512	3.277985	3.217231	3.364572	3.247928	3.232661
81629	2.035624	2.035624	2	2.070389	2.035624	2.035624	2	2.035624	2	1.887525	1.963474	2	2.035624	2.035624	2	2.035624	2.035624	2.035624	2.104337	2.035624	2.232661	2.035624	2.035624	2.035624	2.104337	2.035624	2.035624
140870	3.053111	2.981853	3	2.981853	2.963474	3.292782	3.292782	3.017922	3.035624	3.035624	3.185867	3.053111	3.137504	3.232661	2.981853	3.053111	3.035624	3.307429	3.185867	3.053111	3.459432	3.153805	3	3.035624	3.053111	3.053111	3.053111
160364	10.467606	10.368179	11.1791	9.362163	9.999295	10.533038	10.90245	9.706496	10.674898	9.888439	10.051753	9.304009	11.507993	10.256445	10.586277	10.102369	10.556219	10.274844	9.580447	9.591522	10.160376	11.226051	9.781688	9.581201	10.690173	10.772232	9.992655
2972	4.770829	4.765535	4.786596	4.661065	4.69488	4.733354	5.259272	5.121015	4.722466	5.0268	5.0268	4.69488	4.578939	5.292782	5.083213	5.104337	4.72792	4.632268	4.877744	4.754888	3.916477	4.70044	4.72792	4.554589	5.035624	4.733354	4.733354
123591	2.104337	2.201634	2.104337	2.104337	2.070389	2.201634	2.070389	2.104337	2.104337	2.104337	2.169925	2.169925	2.137504	2.070389	2.070389	2.104337	2.232661	2.137504	2.137504	2.201634	2.137504	2.104337	2.104337	2.070389	2.104337	2.104337	2.104337
100379661	3	3.459432	3	2.981853	3.185867	3.307429	3.035624	2.944858	2.887525	3	3.087463	2.981853	3	2.847997	2.981853	3.017922	2.963474	3.017922	3.121015	3	3.137504	3.632268	3	2.765535	3.017922	2.963474	2.963474
163688	3.608809	3.584963	3.608809	3.510962	3.57289	3.786596	3.584963	3.608809	3.459432	3.596935	3.584963	3.596935	3.643856	3.596935	3.596935	3.596935	3.596935	3.711495	3.89724	3.655352	3.711495	4.078951	3.620586	3.57289	3.678072	3.608809	3.608809
126206	2.070389	2.070389	2.070389	2.035624	2.035624	2.070389	2.035624	2.070389	2.070389	2.070389	2.070389	2.035624	2.232661	2.035624	2.035624	2.070389	2.070389	2.070389	2.104337	2.070389	2.104337	2.070389	2.070389	2.035624	2.070389	2.070389	2.070389
146852	2.459432	2.459432	2.485427	2.887525	2.432959	2.510962	2.405992	2.485427	2.459432	2.906891	2.459432	2.459432	2.536053	2.655352	2.459432	2.459432	2.432959	2.510962	2.536053	2.459432	2.608809	2.510962	2.485427	2.432959	2.632268	2.485427	2.925999
165530	2.786596	3.017922	5.05745	3.321928	3.017922	3	3.336283	3.035624	2.963474	2.981853	3.857981	2.765535	2.827819	2.765535	4.560715	3.817623	3.035624	3.137504	2.827819	3.217231	2.807355	3.321928	3.035624	3.017922	3.035624	2.925999	3.89724
245909 /// 503841	1.201634	1.201634	1.887525	1.201634	1.201634	1.201634	2.137504	1.201634	1.201634	1.201634	1.201634	1.137504	1.485427	1.485427	1.201634	1	1.137504	1.201634	1.201634	1.201634	1.201634	1.137504	1.201634	1.137504	1.201634	1.201634	1.201634
259240	2.827819	2.827819	2.867896	2.807355	2.722466	2.827819	3.263034	2.827819	2.827819	2.807355	3.247928	2.827819	3.201634	3.419539	2.827819	3.185867	2.786596	2.847997	2.867896	2.847997	2.867896	2.847997	2.827819	2.744161	2.867896	2.827819	2.807355
121441	6.690696	5.990955	6.095924	6.67101	6.421223	6.035624	5.993221	6.195741	6.70044	6.253611	6.114783	6.224966	6.135453	6.110614	6.454505	5.716991	5.719731	5.259272	5.61471	5.412782	5.281698	5.416164	5.255501	5.981853	6.602884	6.809929	6.575917
254173	2.321928	2.321928	2.350497	2.321928	2.350497	2.350497	2.321928	2.350497	2.321928	2.350497	2.321928	2.321928	2.378512	2.321928	2.321928	2.321928	2.350497	2.378512	2.432959	2.560715	2.378512	2.378512	2.350497	2.292782	2.350497	2.350497	2.350497
125972	2.459432	2.432959	2.459432	2.432959	2.405992	2.485427	2.432959	2.459432	2.459432	2.459432	2.432959	2.432959	2.510962	2.432959	2.432959	2.459432	2.459432	2.485427	2.510962	2.459432	2.678072	2.485427	2.459432	2.432959	2.485427	2.459432	2.459432
220979	3.596935	3.017922	3.070389	3.277985	3.121015	3.137504	3.722466	3.185867	3.104337	3.053111	3	3.137504	3.217231	3.350497	3.035624	3.392317	3.797013	3.217231	3.217231	3.153805	3.472488	3.201634	3.169925	3.419539	3.070389	3.153805	3.459432
2117	4.169925	5.165912	4.371559	4.661065	4.329124	4.548437	5.133399	4.270529	4.649615	4.944858	4.638074	4.498251	3.754888	4.247928	4.121015	4.82273	5.157852	4.749534	4.902074	4.872829	4.765535	4.343408	4.89724	5.911692	5.332708	5.213347	5.1127
317719	2.560715	2.536053	2.536053	3	2.887525	2.608809	2.678072	2.584963	2.536053	2.584963	2.536053	2.536053	2.678072	2.560715	2.807355	2.536053	2.584963	2.867896	2.655352	2.560715	2.632268	2.608809	2.608809	2.510962	2.608809	2.560715	2.536053
80213	9.676133	9.378945	9.188836	9.261625	9.29071	9.304922	9.273329	9.408117	9.321703	9.267957	9.476341	9.199918	9.327553	9.519046	9.521404	8.879583	8.833206	9.623699	9.477961	9.307201	9.346735	9.449149	9.102238	8.844235	9.173677	9.485628	9.455533
220992	5.711495	5.141596	5.318317	5.419539	5.193772	6.037821	5.193772	5.581954	5.797013	5.259272	4.827819	5.354029	5.436295	5.488644	5.581954	5.894818	5.599913	5.545351	5.53294	5.281698	5.336283	5.350497	5.197708	4.963474	5.307429	5.760221	5.189825
116966	3.307429	3.263034	3.307429	3.292782	3.277985	3.392317	3.277985	3.321928	3.217231	3.560715	3.432959	3.292782	3.419539	3.277985	3.292782	3.307429	3.307429	3.405992	3.498251	3.459432	3.350497	3.336283	3.321928	3.307429	3.336283	3.277985	3.321928
162387	3.916477	4.121015	3.963474	3.944858	3.93546	4.017922	4.053111	4.201634	3.954196	4.161888	3.954196	4.008989	3.990955	4.0268	3.954196	3.807355	3.990955	4.145677	4.008989	4.446256	4.061776	3.887525	3.990955	4.193772	3.954196	3.867896	3.981853
64072	2.137504	2.560715	2.137504	2.137504	2.292782	2.137504	2.104337	2.137504	2.169925	2.232661	2.104337	2.104337	2.169925	2.137504	2.104337	2.137504	2.137504	2.137504	2.137504	2.137504	2.137504	2.137504	2.137504	2.137504	2.137504	2.137504	2.137504
150709	3.277985	3.632268	3.292782	3.277985	3.217231	3.350497	3.277985	3.321928	3.263034	3.405992	3.263034	3.277985	3.321928	3.277985	3.247928	3.277985	3.350497	3.459432	3.485427	3.277985	3.432959	3.292782	3.307429	3.263034	3.277985	3.247928	3.292782
84465	2.744161	2.744161	2.744161	2.70044	2.678072	2.867896	2.722466	2.765535	2.722466	2.765535	2.722466	2.722466	2.906891	2.744161	2.70044	2.744161	2.765535	2.807355	2.944858	2.744161	2.827819	2.827819	2.744161	2.765535	2.786596	2.722466	2.744161
11318	3.263034	3.263034	3.247928	3.232661	3.137504	3.432959	3.419539	3.263034	3.201634	3.277985	3.217231	3.307429	3.307429	3.247928	3.169925	3.972693	3.643856	3.292782	3.405992	3.247928	3.307429	3.350497	3.263034	3.121015	3.364572	3.169925	3.459432
80712	4.095924	4.104337	4.104337	4.095924	4.044394	4.350497	4.177918	4.446256	4.078951	4.185867	4.1127	4.078951	4.672425	4.087463	4.017922	4.1127	4.095924	4.161888	4.350497	4.095924	4.185867	4.161888	4.095924	4.035624	4.145677	4.104337	4.104337
83656	2.655352	2.632268	2.655352	2.632268	2.632268	2.678072	2.608809	2.655352	2.655352	2.655352	2.655352	2.632268	2.765535	2.655352	2.632268	2.608809	2.655352	2.678072	2.70044	2.655352	2.678072	2.655352	2.655352	2.608809	2.655352	2.655352	2.655352
147199	4.478972	7.053111	6.493455	6.169925	6.82273	4.802193	5.536053	4.770829	7.046578	3.807355	4.446256	4.232661	4.357552	4.770829	4.343408	5.205549	4.035624	5.053111	4.776104	4.83289	5.733354	6.562242	3.990955	6.457791	4.590961	4.300124	4.626439
285126	2.035624	2.035624	2.169925	2.035624	2.292782	2.070389	2.035624	2.070389	2.608809	2.070389	2.035624	2.035624	2.104337	2.070389	2.035624	2.035624	2.035624	2.070389	2.070389	2.035624	2.104337	2.070389	2.070389	2	2.070389	2.070389	2.070389
126248	2.584963	2.584963	2.584963	2.584963	2.584963	2.608809	2.584963	2.608809	2.584963	2.765535	2.584963	2.584963	2.655352	2.608809	2.584963	2.584963	2.608809	2.632268	2.655352	2.608809	2.70044	2.655352	2.608809	2.560715	2.608809	2.584963	2.608809
158471	2.350497	2.321928	2.350497	2.321928	2.292782	2.378512	2.321928	2.350497	2.350497	2.432959	2.321928	2.321928	2.405992	2.350497	2.321928	2.350497	2.405992	2.378512	2.405992	2.350497	2.378512	2.350497	2.321928	2.321928	2.378512	2.350497	2.378512
125997	2.608809	2.608809	2.608809	2.847997	2.584963	2.632268	2.584963	2.608809	2.608809	2.608809	2.608809	2.608809	2.632268	2.608809	2.608809	2.608809	2.608809	2.632268	2.632268	2.584963	2.632268	2.632268	2.608809	2.584963	2.632268	2.608809	2.608809
92949	2.232661	2.232661	2.232661	2.232661	2.201634	2.292782	2.232661	2.263034	2.232661	2.232661	2.201634	2.232661	2.432959	2.232661	2.201634	2.232661	2.232661	2.263034	2.292782	2.232661	2.292782	2.263034	2.459432	2.201634	2.263034	2.232661	2.232661
85509	3.247928	3.232661	3.232661	3.307429	3.169925	3.336283	3.247928	3.263034	3.263034	3.277985	3.336283	3.217231	3.364572	3.217231	3.201634	3.232661	3.277985	3.419539	3.446256	3.232661	3.336283	3.321928	3.247928	3.247928	3.446256	3.217231	3.247928
169966	2.536053	2.485427	2.536053	2.459432	2.510962	2.560715	2.536053	2.536053	2.485427	2.536053	2.510962	2.536053	2.584963	2.536053	2.510962	2.536053	2.536053	2.632268	2.584963	2.536053	2.560715	2.536053	2.70044	2.510962	2.536053	2.536053	2.536053
89778	2.405992	2.405992	2.405992	2.378512	2.378512	2.459432	2.378512	2.485427	2.405992	2.432959	2.432959	2.405992	3.185867	2.405992	2.378512	2.405992	2.432959	2.432959	2.459432	2.405992	2.459432	2.432959	2.432959	2.378512	2.432959	2.405992	2.405992
118421	3.247928	3.217231	3.232661	3.201634	3.137504	3.378512	3.459432	3.247928	3.185867	3.350497	3.459432	3.232661	3.392317	3.217231	3.169925	3.217231	3.277985	3.263034	3.536053	3.392317	3.350497	3.277985	3.263034	3.137504	3.263034	3.232661	3.232661
259234	4.916477	4.906891	4.82273	4.89724	4.958843	5.013462	5.137504	4.972693	4.78136	4.968091	4.892391	4.817623	4.916477	4.902074	4.882643	5.263034	4.944858	4.97728	5.247928	4.921246	5.035624	4.972693	5.281698	4.97728	4.963474	4.911692	4.906891
83451	2.201634	2.405992	2.232661	2.765535	2.169925	2.510962	2.169925	2.137504	2.201634	2.169925	2.925999	2.169925	2.232661	2.201634	2.584963	2.169925	2.070389	2.201634	2.405992	1.963474	2.169925	2.201634	2.137504	2.137504	2.201634	2.292782	2.201634
23527	7.521993	7.829723	7.105385	6.697663	7.124121	7.517276	7.782671	7.418696	7.526695	7.724514	7.545351	7.193772	7.1918	7.411935	7.83099	6.906891	7.164907	6.526695	6.60585	6.970394	6.534497	6.865424	7.318317	7.157852	6.769507	7.024586	6.841722
2593	6.887525	6.729281	6.886306	6.88142	6.871597	6.888743	6.948367	6.883865	6.883865	6.886306	6.877744	7.129283	6.577429	6.487036	6.849249	6.886306	6.886306	6.902074	6.902074	6.887525	6.888743	6.899659	6.886306	6.871597	6.886306	7.126188	7.099085
113026	2.104337	2.137504	2.104337	2.137504	2.104337	2.137504	2.201634	2.137504	2.137504	2.867896	2.536053	2.560715	2.201634	2.137504	2.137504	2.137504	2.137504	2.137504	2.137504	2.137504	2.169925	2.169925	2.104337	2.104337	2.137504	2.137504	2.137504
3664	2.510962	2.405992	2.744161	2.536053	2.608809	2.560715	2.560715	2.655352	2.536053	2.536053	2.510962	2.722466	3.722466	2.584963	2.510962	2.485427	2.536053	2.887525	2.584963	2.510962	2.584963	2.560715	2.560715	2.744161	2.560715	2.536053	2.536053
5788	4.459432	4.478972	5.053111	5.008989	4.357552	4.153805	5.0268	4.554589	4.529821	4.852998	4.405992	5.442943	4.911692	4.378512	4.247928	5.830357	4.82273	4.643856	5.909293	6.334497	4.608809	5.281698	6.523562	6.666757	5.070389	5.008989	4.277985
10905	3.786596	3.765535	2.867896	2.963474	2.827819	3.336283	3	2.944858	3.944858	3.035624	3	3.087463	3.137504	3.292782	3.201634	2.867896	3.378512	2.887525	2.867896	2.887525	2.906891	3	3.378512	3.548437	3	4.292782	3
65059	2.510962	2.510962	2.510962	2.925999	2.510962	2.608809	2.510962	2.510962	2.510962	2.584963	2.510962	2.510962	2.608809	2.510962	2.510962	2.459432	2.510962	2.536053	2.536053	2.510962	2.560715	2.560715	2.744161	2.459432	2.536053	2.459432	2.510962
140775	2.137504	2.137504	2.137504	2.104337	2.137504	2.137504	2.137504	2.137504	2.137504	2.137504	2.137504	2.137504	2.169925	2.137504	2.137504	2.137504	2.104337	2.137504	2.169925	2.201634	2.169925	2.137504	2.137504	2.070389	2.137504	2.201634	2.137504
114294	6.352264	7.297375	6.676662	6.478972	6.348728	6.577429	6.946029	6.693487	6.525129	6.499846	6.827819	6.574404	5.678072	6.209453	7.181898	5.429616	5.830357	5.087463	6.040016	5.432959	5.870365	6.523562	5.563768	6.292782	6.040016	6.424586	6.434628
646	2.944858	2.925999	2.944858	2.906891	2.847997	2.981853	2.906891	2.944858	2.887525	2.981853	2.925999	2.925999	3.070389	2.925999	2.906891	2.906891	2.944858	3.017922	3.121015	2.944858	3	3	2.944858	2.887525	2.963474	2.887525	2.944858
58538	2.867896	2.887525	3	2.807355	2.786596	3.263034	2.827819	2.887525	2.827819	2.887525	2.807355	2.827819	3.017922	2.867896	2.807355	2.827819	2.847997	2.963474	3.153805	2.827819	2.963474	2.887525	2.847997	2.786596	3.035624	2.847997	2.827819
246269	2.678072	2.678072	2.678072	2.981853	2.608809	3.035624	2.963474	2.678072	2.678072	2.678072	2.70044	2.807355	2.765535	2.655352	2.678072	2.678072	2.678072	2.722466	2.765535	2.786596	2.722466	2.70044	2.678072	2.678072	2.70044	2.678072	2.744161
91734	2.887525	2.867896	2.887525	2.867896	2.608809	2.906891	2.867896	3.104337	2.887525	2.887525	3.307429	2.867896	3.087463	2.867896	2.867896	2.887525	2.887525	2.925999	2.925999	3.169925	2.925999	2.887525	3.035624	2.867896	2.887525	2.887525	2.887525
1584	2.378512	2.378512	2.378512	2.378512	2.378512	2.432959	2.378512	2.405992	2.378512	2.378512	2.378512	2.378512	2.459432	2.378512	2.350497	2.378512	2.378512	2.432959	2.459432	2.378512	2.432959	2.432959	2.405992	2.350497	2.405992	2.378512	2.378512
129685	2.925999	2.925999	2.925999	3.087463	2.827819	2.963474	3.277985	2.944858	3.035624	2.925999	3.153805	2.944858	3.070389	2.925999	2.944858	2.925999	2.944858	2.963474	2.963474	2.944858	2.963474	3.017922	2.925999	2.906891	2.981853	2.925999	2.944858
23242	2.321928	2.292782	2.321928	2.321928	2.405992	2.350497	2.321928	2.321928	2.321928	2.350497	2.321928	2.292782	2.405992	2.292782	2.350497	2.321928	2.321928	2.350497	2.378512	2.321928	2.350497	2.350497	2.321928	2.459432	2.350497	2.321928	2.321928
114836	8.574026	7.302867	7.83289	8.769177	8.200653	8.310613	8.5157	8.445843	8.365885	8.391888	7.67101	8.309249	7.900867	8.174926	7.791163	8.193279	8.257859	8.314243	8.094869	8.033974	7.768846	8.246503	8.274262	8.31379	8.453271	8.823049	8.330021
7579	3.536053	3.744161	3.536053	3.536053	3.510962	3.643856	3.807355	3.548437	3.523562	3.548437	3.523562	3.560715	3.620586	3.548437	3.510962	3.536053	3.584963	3.560715	3.584963	3.548437	3.57289	3.584963	3.536053	3.596935	3.711495	3.548437	3.446256
151306	8.725537	8.673486	8.814422	8.035624	8.146696	8.406843	8.789534	7.902074	8.537995	8.253611	8.507795	8.019035	8.447497	8.255029	8.887525	8.010668	8.131857	7.624247	8.927778	7.381975	8.512148	8.595071	7.78986	7.874059	8.187352	8.130828	8.008989
54933	2.560715	2.560715	2.560715	2.560715	2.510962	2.632268	2.560715	2.584963	2.560715	2.584963	2.560715	2.560715	2.655352	2.584963	2.536053	2.560715	2.584963	2.608809	2.722466	2.560715	2.608809	2.608809	2.584963	2.536053	2.722466	2.560715	2.560715
80144	2.560715	2.104337	2.104337	2.104337	2.070389	2.104337	2.584963	2.104337	2.104337	2.104337	2.104337	2.169925	2.510962	2.070389	2.104337	2.070389	2.104337	2.70044	2.137504	2.104337	2.201634	2.070389	2.201634	2.070389	2.201634	2.104337	2.104337
84446	5.141596	5.840463	5.626439	5.32553	5.697663	5.53294	5.596935	5.432959	5.321928	5.57289	5.569856	5.526695	5.599913	5.57289	6.024586	5.510962	5.72792	5.683696	6.143638	4.678072	5.990955	6.139551	5.189825	5.649615	5.692092	5.395748	5.638074
286204	1.807355	1.847997	1.807355	1.807355	1.807355	1.807355	1.847997	1.887525	1.807355	2	1.807355	1.963474	1.847997	1.807355	1.807355	1.807355	1.807355	1.847997	1.847997	2	1.847997	1.847997	1.807355	1.807355	1.847997	1.807355	1.807355
23704	2.169925	2.169925	2.169925	2.169925	2.137504	2.201634	2.169925	2.201634	2.169925	2.169925	2.169925	2.263034	2.201634	2.169925	2.169925	2.169925	2.169925	2.201634	2.232661	2.169925	2.201634	2.201634	2.169925	2.137504	2.201634	2.169925	2.169925
146894	2.201634	2.201634	2.201634	2.070389	2.169925	2.201634	2.201634	2.201634	2.201634	2.201634	2.169925	2.169925	2.232661	2.169925	2.201634	2.169925	2.201634	2.263034	2.263034	2.201634	2.263034	2.201634	2.201634	2.169925	2.201634	2.201634	2.201634
142680	5.137504	5.070389	5.035624	5.121015	5.108524	5.095924	5.1127	5.213347	5.137504	5.137504	5.066089	5.145677	5.137504	5.125155	5.116864	5.137504	5.137504	5.32553	5.643856	5.137504	5.399171	5.378512	5.137504	5.244126	4.972693	4.981853	5.137504
1360 /// 57094	2.560715	2.536053	2.560715	2.536053	2.485427	2.608809	2.510962	2.560715	2.536053	2.560715	2.536053	2.536053	2.678072	2.584963	2.536053	2.536053	2.560715	2.608809	2.632268	2.536053	2.608809	2.584963	2.560715	2.510962	2.584963	2.536053	2.536053
164684	2.432959	2.405992	2.378512	2.378512	2.378512	2.459432	2.405992	2.432959	3.336283	2.432959	2.378512	2.786596	2.432959	2.378512	2.405992	2.432959	2.432959	2.459432	2.459432	2.405992	2.485427	2.405992	2.405992	2.378512	2.459432	2.405992	2.560715
204851	2.560715	2.292782	2.321928	2.536053	2.263034	2.321928	2.350497	2.432959	2.722466	2.70044	2.263034	2.263034	2.350497	2.321928	2.263034	2.459432	2.321928	2.321928	2.405992	2.321928	2.350497	2.350497	2.321928	2.321928	2.321928	2.169925	2.292782
27085	4.371559	4.371559	4.285402	4.419539	4.121015	4.72792	4.350497	4.121015	4.405992	4.632268	4.364572	4.357552	4.548437	4.378512	4.357552	4.277985	4.378512	4.385431	4.925999	4.371559	4.385431	4.240314	4.240314	4.277985	4.378512	4.329124	4.357552
130399	4.944858	4.655352	5.649615	4.949535	5.678072	5.095924	4.412782	4.371559	4.277985	5.197708	4.683696	5.894818	4.954196	6.151778	4.925999	4.432959	6.081084	5.300124	3.689299	5.78398	5.346957	2.70044	5.469235	5.388878	4.321928	4.307429	5.193772
157753	2.632268	2.536053	2.981853	2.560715	2.510962	2.560715	2.744161	2.536053	2.536053	2.560715	2.536053	2.536053	2.608809	2.536053	2.510962	2.584963	2.678072	2.632268	2.560715	2.560715	2.807355	2.560715	2.536053	2.510962	2.536053	2.536053	2.560715
201798	3	3.053111	3.053111	3.321928	2.963474	3.169925	3.053111	3.201634	3.017922	3.137504	3.053111	3.035624	3.247928	3.053111	3	3.035624	3.121015	3.232661	3.307429	3.053111	3.185867	3.153805	3.185867	2.981853	3.217231	3.017922	3.035624
116969	3.472488	3.655352	3.459432	3.185867	3.459432	3.472488	3.459432	3.472488	3.459432	3.472488	3.432959	3.472488	3.498251	3.459432	3.472488	3.584963	3.485427	3.485427	3.485427	3.472488	3.485427	3.446256	3.689299	3.432959	3.472488	3.472488	3.523562
196472	2.378512	2.378512	2.678072	2.378512	2.378512	2.405992	2.378512	2.378512	2.378512	2.378512	2.378512	2.378512	2.405992	2.378512	2.378512	2.378512	2.378512	2.405992	2.405992	2.378512	2.405992	2.405992	2.405992	2.378512	2.405992	2.378512	2.405992
84536	3.378512	3.392317	3.472488	3.392317	3.432959	3.405992	3.405992	3.392317	3.392317	3.817623	3.292782	3.392317	3.459432	3.392317	3.336283	3.744161	3.405992	3.405992	3.405992	3.584963	3.405992	3.643856	3.392317	3.392317	3.405992	3.292782	3.405992
204801	2.292782	2.263034	2.292782	2.378512	2.292782	2.321928	3.035624	2.321928	2.722466	2.292782	2.263034	2.292782	2.321928	2.292782	2.232661	2.292782	2.292782	2.321928	2.321928	2.292782	2.321928	2.321928	2.292782	2.263034	2.459432	2.292782	2.536053
245973	3	2.981853	3.017922	2.981853	2.963474	3.035624	2.981853	3.035624	2.981853	3.087463	2.963474	3	3.263034	3	2.963474	3	3.035624	3.053111	3.169925	3	3.137504	3.070389	3.017922	3.017922	3.053111	2.981853	3
149461	2.560715	2.744161	2.560715	2.560715	2.608809	2.608809	2.560715	2.584963	2.560715	2.560715	2.584963	2.536053	2.632268	2.560715	2.944858	3	2.608809	2.584963	2.632268	2.560715	2.584963	2.925999	2.584963	2.536053	2.584963	2.560715	2.560715
143187	4.716991	4.93546	4.807355	4.193772	4.89724	4.69488	5.095924	4.770829	4.872829	5.017922	5.044394	5.405992	5.419539	5.169925	4.867896	5.904484	4.542258	5.040016	5.332708	6.701826	5.807355	4.705978	6.633722	5.741467	4.232661	4.169925	4.940167
221458	2.655352	2.632268	2.678072	2.655352	2.678072	2.70044	2.678072	2.678072	2.655352	2.678072	2.655352	2.678072	2.744161	2.678072	2.678072	2.655352	2.744161	2.70044	2.765535	2.678072	2.765535	2.70044	2.678072	2.632268	2.744161	2.678072	2.655352
115811	3.169925	2.786596	3.153805	3.153805	3.277985	3.217231	3.153805	3.104337	3.137504	3.137504	3.153805	3.217231	3.336283	3.217231	3.137504	3.201634	3.185867	3.277985	3.321928	3.201634	3.201634	3.153805	3.070389	3.185867	3.169925	3.137504	3.169925
117289	9.218442	8.489447	8.25833	8.349613	8.734371	8.743488	8.63916	8.775775	8.768846	9.346735	8.673486	8.728261	7.908092	9.072535	8.895727	8.94398	8.939873	9.009269	8.386294	8.763212	8.630449	8.777091	8.522385	8.925109	8.527477	8.726559	8.861707
85439	2.263034	2.263034	2.263034	2.263034	2.263034	2.263034	2.378512	2.263034	2.485427	2.263034	2.201634	2.232661	2.292782	2.263034	2.263034	2.263034	3.201634	2.292782	2.321928	2.263034	2.321928	2.292782	2.263034	2.263034	2.263034	2.263034	2.292782
145264	3.070389	3.336283	3.035624	3.121015	2.981853	3.217231	3.121015	3.632268	3.087463	3.104337	3.608809	3.137504	3.247928	3	3.070389	3.035624	3.153805	3.035624	3.185867	3.104337	3.185867	3.169925	3.169925	3.070389	3.185867	3.087463	3.087463
137994	2.263034	3.510962	2.722466	2.510962	2.632268	2.378512	2.632268	2.321928	2.263034	2.321928	2.378512	2.405992	2.70044	2.378512	2.263034	2.263034	2.378512	2.510962	2.378512	2.378512	2.405992	2.963474	2.378512	2.70044	3.035624	2.405992	2.321928
7809	3.201634	3.217231	3.201634	3.185867	3.292782	3.263034	3.232661	3.307429	3.087463	3.263034	3.321928	3.185867	3.277985	3.201634	3.217231	3.201634	3.201634	3.247928	3.292782	3.201634	3.277985	3.217231	3.201634	3.153805	3.217231	3.232661	3.807355
170482	5.840463	5.378512	5.870365	5.768184	4.83289	5.189825	5.161888	5.768184	5.57289	4.145677	5.749534	5.495056	5.815063	5.371559	5.678072	4.620586	4.177918	5.066089	5.221104	4.857981	5.169925	4.385431	5.004501	5.560715	4.812498	5.350497	5
58484	7.856737	8.304694	7.500643	7.663914	7.752213	7.5157	7.968091	7.287251	7.616916	7.784635	8.146696	7.516488	8.087993	7.365448	7.841093	7.485427	7.582707	7.690696	7.852373	7.536053	7.304694	7.924813	6.929554	7.561479	7.478163	7.650334	7.330021
146547	2.981853	3.169925	3.201634	3.364572	3.153805	3.201634	3.247928	3.201634	3.121015	3.419539	3.277985	3.169925	3.277985	3.201634	3.169925	3.104337	3.217231	3.232661	3.292782	3.185867	3.459432	3.201634	3.201634	3.432959	3.217231	3.185867	3.201634
158866	2.765535	2.786596	2.765535	2.765535	2.722466	2.827819	2.744161	2.786596	2.765535	2.786596	2.744161	2.847997	2.867896	2.765535	2.744161	2.765535	2.786596	2.807355	2.906891	2.765535	2.867896	2.827819	2.786596	2.70044	2.807355	2.744161	2.786596
10743	2.906891	2.887525	2.847997	2.867896	2.867896	3.017922	2.887525	2.925999	2.867896	2.906891	2.867896	2.827819	2.906891	2.807355	2.887525	2.887525	3.104337	2.887525	3.087463	3.169925	2.906891	2.906891	2.906891	2.963474	2.887525	3.017922	2.887525
65061	2.560715	2.536053	2.560715	2.510962	2.536053	2.584963	2.536053	2.560715	2.510962	2.678072	2.536053	2.608809	2.608809	2.536053	2.510962	2.510962	2.560715	2.584963	2.632268	2.536053	2.632268	2.560715	2.560715	2.510962	2.584963	2.536053	2.560715
148268	2.070389	1.963474	2.070389	2.035624	2.070389	2.035624	2.035624	2.035624	2.035624	2.035624	2.035624	2.350497	2.070389	2.035624	2.035624	2.232661	2.035624	2.035624	2.137504	2.070389	1.887525	2.035624	2.070389	2.035624	2.321928	2.035624	2.070389
	3.419539	3.321928	3.378512	3.419539	3.446256	3.432959	3.432959	3.392317	3.419539	3.419539	3.419539	3.419539	3.877744	3.548437	3.405992	3.321928	3.419539	3.432959	3.432959	4.0268	3.523562	3.419539	3.817623	3.378512	3.405992	3.378512	3.419539
119369	3.350497	3.485427	3.392317	3.336283	3.247928	3.405992	3.350497	3.350497	3.321928	3.307429	3.307429	3.336283	3.419539	3.510962	3.336283	3.350497	3.364572	3.523562	3.364572	3.643856	3.378512	3.336283	3.350497	3.336283	3.419539	3.087463	3.307429
118663	2.201634	2.201634	2.201634	2.169925	2.169925	2.232661	2.201634	2.201634	2.201634	2.201634	2.169925	2.169925	2.232661	2.201634	2.201634	2.201634	2.201634	2.201634	2.263034	2.201634	2.201634	2.201634	2.201634	2.169925	2.201634	2.201634	2.201634
83597	2.632268	2.632268	2.560715	2.608809	2.632268	2.847997	2.678072	2.765535	2.608809	2.906891	2.485427	2.560715	2.678072	2.560715	2.560715	2.632268	2.632268	3.053111	3.137504	2.536053	2.981853	2.70044	2.655352	2.321928	2.70044	2.632268	2.70044
54084	3.137504	3.121015	3.121015	3.087463	3.070389	3.169925	3.104337	3.217231	3.070389	3.137504	3.121015	3.104337	3.432959	3.185867	3.070389	3.137504	3.201634	3.247928	3.169925	3.137504	3.169925	3.185867	3.263034	3.137504	3.201634	3.137504	3.137504
145282	3.185867	3.104337	3.104337	3.053111	3	3.217231	3.087463	3.121015	3.053111	3.104337	3.035624	3.104337	3.232661	3.104337	3.247928	3.070389	3.137504	3.185867	3.307429	3.104337	3.169925	3.185867	3.104337	3.153805	3.121015	3.053111	3.104337
135398	3.053111	3	3.017922	3	2.963474	3.169925	3.232661	3.070389	2.981853	3.053111	3	3	3.153805	3.053111	2.981853	3	3.053111	3.070389	3.104337	3	3.070389	3.137504	3.321928	3.185867	3.053111	3.169925	3.053111
200420	2.584963	2.560715	2.560715	2.70044	2.655352	2.981853	3.035624	2.722466	2.70044	2.786596	2.70044	2.678072	2.744161	2.584963	2.70044	2.632268	2.867896	2.70044	2.786596	2.70044	2.744161	2.632268	3.121015	2.678072	2.70044	2.70044	2.722466
140469	2.807355	2.786596	2.786596	3.053111	2.722466	2.867896	2.786596	2.847997	2.807355	2.807355	2.786596	2.786596	2.867896	2.807355	2.744161	2.765535	2.807355	2.944858	2.847997	2.807355	2.906891	2.847997	2.807355	2.786596	2.827819	2.807355	2.786596
8747	2.405992	2.405992	2.405992	2.405992	2.378512	2.432959	2.378512	2.405992	2.378512	2.405992	2.655352	2.432959	2.485427	2.405992	2.405992	2.405992	2.405992	2.655352	2.584963	2.405992	2.432959	2.432959	2.405992	2.584963	2.432959	2.405992	2.432959
205860	3.053111	3.053111	3.070389	3.053111	3.035624	3.087463	3.053111	3.087463	3.053111	3.070389	3.035624	3.053111	3.121015	3.070389	3.035624	3.070389	3.104337	3.153805	3.232661	3.070389	3.201634	3.104337	3.087463	3.57289	3.087463	3.070389	3.087463
150000	3.169925	3.169925	3.169925	3.169925	3.153805	3.185867	3.153805	3.169925	3.169925	3.247928	3.137504	3.137504	3.217231	3.169925	3.153805	3.169925	3.169925	3.185867	3.817623	3.169925	3.185867	3.185867	3.185867	3.137504	3.185867	3.104337	3.185867
3594	9.446049	8.406843	9.063934	9.356672	9.102501	9.192293	9.369815	9.264443	9.451623	9.532746	9.132371	9.152538	9.282393	9.291631	9.099611	8.744834	8.471269	8.899055	8.507795	8.22978	8.335837	8.518063	8.574026	8.654636	9.234578	9.100662	8.700093
11036	3.137504	3.137504	3.137504	3.104337	3.087463	3.169925	3.121015	3.169925	3.185867	3.137504	3.087463	3.121015	3.201634	3.121015	3.121015	3.121015	3.185867	3.153805	3.378512	3.137504	3.169925	3.153805	3.137504	3.087463	3.201634	3.137504	3.121015
162514	2.459432	2.405992	2.405992	2.378512	2.378512	2.807355	2.510962	2.405992	2.405992	2.405992	2.405992	2.405992	2.847997	2.405992	2.378512	2.405992	2.405992	2.432959	2.432959	2.405992	2.786596	2.432959	2.405992	2.405992	2.432959	2.405992	2.432959
168975	3.217231	3.217231	3.217231	3.201634	3.336283	3.364572	3.201634	3.232661	3.169925	3.307429	3.185867	3.459432	3.350497	3.292782	3.321928	3.277985	3.247928	3.292782	3.321928	3.185867	3.307429	3.321928	3.263034	3.263034	3.277985	3.217231	3.247928
94160	2.070389	2.035624	2.035624	2.035624	2	2.070389	2.035624	2.035624	2.035624	2.104337	2.035624	2.035624	2.070389	2.035624	2.035624	2.035624	2.035624	2.137504	2.104337	2.035624	2.070389	2.104337	2.035624	2	2.070389	2.035624	2.035624
118856	3.217231	2.981853	2.981853	2.944858	2.887525	3.201634	3.263034	3.017922	2.963474	3.364572	3.035624	2.963474	3.104337	2.981853	2.906891	2.906891	3.035624	3.087463	3.185867	3.560715	3.510962	3.017922	3	2.887525	3.035624	2.963474	2.963474
147744	2.906891	3.104337	2.906891	2.906891	2.906891	3	2.906891	2.925999	2.906891	2.925999	2.906891	2.887525	2.925999	2.906891	3.292782	2.906891	2.906891	3.321928	2.925999	2.887525	3.807355	2.925999	2.925999	2.887525	2.925999	2.867896	2.925999
246176	2.584963	2.847997	2.560715	2.584963	2.536053	2.560715	2.536053	2.584963	2.536053	2.608809	2.536053	2.560715	2.632268	2.560715	2.536053	2.584963	2.584963	2.722466	2.584963	2.655352	2.632268	2.584963	2.584963	2.536053	2.584963	2.584963	2.584963
93107	2.827819	2.847997	2.827819	2.827819	2.827819	2.887525	2.807355	3.232661	2.827819	2.827819	2.827819	2.827819	3.446256	2.827819	2.827819	2.827819	2.827819	2.847997	2.981853	2.827819	2.847997	2.827819	2.827819	2.827819	2.867896	2.847997	2.827819
222659	2.232661	2.201634	2.232661	2.232661	2.201634	2.232661	2.201634	2.232661	2.232661	2.232661	2.201634	2.232661	2.232661	2.232661	2.201634	2.232661	2.232661	2.232661	2.232661	2.232661	2.232661	2.232661	2.232661	2.201634	2.232661	2.232661	2.232661
27091	4.590961	4.57289	4.584963	4.578939	4.578939	4.655352	4.542258	4.590961	4.560715	4.590961	4.548437	4.452859	4.620586	4.578939	4.50462	4.590961	4.770829	4.608809	4.70044	4.590961	4.733354	4.632268	4.716991	4.517276	4.842979	4.590961	4.590961
54143	2.722466	2.70044	2.722466	2.70044	2.765535	2.786596	2.70044	2.722466	2.944858	2.722466	2.70044	2.70044	2.963474	2.70044	2.70044	2.722466	2.722466	2.765535	2.827819	2.70044	2.744161	2.744161	2.722466	2.70044	2.765535	2.722466	2.722466
100132967	5.329124	4.749534	5.217231	5.240314	5.145677	5.697663	5.36807	5.017922	5.05745	5.0268	5.189825	5.456149	5.104337	5.336283	5.217231	5.865424	5.581954	5.640968	5.129283	5.336283	4.930737	5.292782	5.040016	5.666757	5.336283	5.371559	5.860466
259239	2.906891	2.925999	2.925999	2.906891	2.887525	2.963474	3.035624	2.944858	2.906891	2.906891	3.536053	2.906891	3.104337	2.906891	2.887525	2.906891	2.963474	3.017922	3.087463	2.944858	2.963474	2.925999	2.963474	2.887525	2.925999	2.906891	2.906891
282616 /// 282617	2.560715	2.560715	2.560715	2.560715	2.510962	2.608809	2.536053	2.584963	2.560715	2.70044	2.536053	2.584963	2.632268	2.536053	2.560715	2.560715	2.584963	2.584963	2.678072	2.560715	2.632268	2.744161	2.584963	2.510962	2.678072	2.560715	2.608809
3716	10.432855	10.135581	10.295425	10.295425	10.133014	10.242698	10.565483	10.553341	10.374496	10.542742	9.963619	10.214441	10.154059	10.596842	10.348175	10.255855	10.13904	9.785616	9.6077	9.876977	9.51116	9.978424	10.08175	10.473909	10.059615	10.135325	10.241387
56990	9.072535	8.638798	8.027353	8.449974	8.970394	8.401733	8.918565	8.908693	9.110353	8.977566	8.071462	8.801547	8.563768	9.306517	8.235057	7.539934	7.899659	8.402159	7.733354	8.068778	7.491853	8.072535	7.410239	7.909893	8.684749	8.255501	8.437128
32	4.733354	4.510962	4.69488	4.69488	4.802193	4.554589	4.786596	4.882643	4.655352	4.802193	4.749534	4.649615	4.760221	4.802193	4.638074	5.255501	5.599913	4.666757	5.232661	4.97728	5.867896	4.916477	5.548437	5.232661	4.711495	4.807355	5.108524
64326	8.441284	8.706323	8.187847	8.236493	8.308339	8.235057	8.128252	8.164404	8.061236	8.480184	8.32328	8.15127	8.407268	8.224966	8.616181	7.927185	7.427941	7.596935	7.966938	7.798958	7.842979	8.31696	7.332708	7.422065	8.287712	7.912291	8.069853
10228	6.449561	6.931919	6.487036	6.632268	6.885086	6.274262	6.33985	6.744161	6.61471	6.716991	6.465974	6.546894	6.574404	6.554589	6.794416	5.551516	6.338068	5.596935	5.921246	6.048759	6.616181	6.169925	5.887525	5.635174	6.08534	6.207502	6.285402
54443	2.827819	2.847997	2.655352	2.632268	2.560715	2.655352	2.632268	2.632268	2.632268	2.632268	2.608809	2.678072	2.655352	2.632268	2.786596	2.906891	3.292782	2.655352	2.786596	2.632268	2.678072	2.70044	2.632268	2.608809	2.678072	2.632268	2.655352
163778	5.177918	5.145677	4.911692	5.169925	5.173927	5.185867	5.141596	5.061776	5.013462	5.177918	5.177918	5.157852	5.074677	5.0268	5.108524	5.569856	5.405992	5.189825	5.469235	5.181898	5.593951	5.485427	5.177918	5.173927	5.217231	5.177918	5.177918
246721	10.234458	9.508983	9.91274	9.549977	9.714761	10.373191	9.491452	10.575728	9.869594	10.680447	9.596376	10.535178	7.389739	10.381651	9.881573	10.169925	10.006887	9.080018	8.968955	10.244483	9.275193	9.652307	9.856114	9.440454	9.505018	9.292322	9.521404
246721 /// 441259	10.169675	9.509379	9.793603	9.477354	9.735556	10.377211	9.452241	10.281466	9.820019	10.577334	9.477354	10.354249	7.385431	10.393819	9.843136	9.784798	10.106301	9.038919	9.500244	10.082814	8.987548	9.645658	9.900867	9.369815	9.475531	9.216018	9.668885
84941	8.111657	7.546894	6.866661	7.300124	7.180904	6.834155	7.38111	7.832257	7.041112	7.063934	6.89845	6.29094	6.015694	7.272397	7.169925	6.817623	7.378512	6.996615	8.020147	6.590961	6.378512	7.746178	6.973841	6.972693	7.638798	7.221104	6.829088
51095	6.696272	6.234578	6.61912	6.495056	6.354029	6.412782	6.338068	5.802193	6.584963	6.407693	6.571373	6.882643	5.93546	6.472488	6.193772	6.255501	6.526695	6.076816	6.133399	6.369815	6.197708	6.966938	6.465974	6.487036	6.369815	6.791814	6.536053
81615	3.643856	3.847997	3.655352	3.722466	3.847997	3.744161	3.655352	3.678072	3.655352	3.655352	3.536053	3.632268	3.733354	3.632268	3.620586	3.523562	3.620586	3.655352	3.754888	3.560715	3.666757	3.678072	3.906891	3.632268	4.121015	3.643856	3.655352
394	4.72792	4.554589	4.892391	4.584963	4.995485	4.776104	4.371559	4.754888	5.004501	4.678072	4.649615	4.554589	4.862947	4.666757	4.554589	4.217231	5.281698	4.217231	3.689299	4.217231	4.498251	3.887525	4.566815	4.536053	4.638074	4.426265	4.69488
64224	10.202858	9.857048	10.027491	10.28852	9.987122	10.207868	10.042754	10.248995	10.310499	10.296457	10.120886	10.66249	9.588152	10.120886	9.941194	10.745842	10.560142	10.752966	10.48079	11.068106	10.292207	10.876133	11.473706	11.48185	10.137247	10.518751	10.347621
23210	2.035624	2.035624	2.035624	2.035624	2.035624	2.070389	2.035624	2.070389	2.035624	2.035624	2.201634	2.035624	2.104337	2.035624	2.035624	2.035624	2.035624	2.070389	2.104337	2.035624	2.070389	2.070389	2.035624	2.035624	2.070389	2.035624	2.070389
10847	3.247928	2.944858	2.925999	3.867896	3.263034	3.035624	2.827819	2.963474	2.944858	2.944858	3.277985	2.786596	2.944858	2.925999	3.070389	3.419539	2.847997	2.867896	2.963474	2.867896	2.906891	2.963474	2.925999	2.867896	3.608809	2.925999	3.548437
9064	2.678072	2.678072	2.70044	2.655352	2.786596	2.678072	2.655352	2.678072	2.678072	2.70044	2.678072	2.678072	2.722466	2.678072	2.678072	2.678072	2.678072	3.035624	3.070389	2.678072	3.053111	2.722466	2.678072	2.678072	2.678072	2.678072	2.584963
22901	6.593951	6.976134	6.416164	6.472488	6.611763	6.376777	6.905688	6.791814	6.811214	6.622052	7.010108	6.722466	6.509379	6.806066	7.021258	6.197708	6.211402	6.557655	5.830357	5.97728	6.147714	6.733354	5.495056	6.242221	6.498251	6.491853	5.918863
94039	7.885086	7.660353	8.144658	7.943687	7.661778	8.061776	7.797013	7.966938	7.972118	8.014578	8.092757	8.010108	7.851124	8.314243	7.828454	8.383272	8.948951	8.061776	8.158862	8.709084	7.910493	7.862947	8.919459	8.718019	7.422906	8.098032	8.061776
5781	2.070389	2.292782	2.070389	2.070389	2.405992	2.104337	2.070389	2.104337	2.070389	2.263034	2.070389	2.137504	2.104337	2.070389	2.070389	2.070389	2.104337	2.104337	2.104337	2.070389	2.104337	2.169925	2.104337	2.070389	2.104337	2.070389	2.104337
113730	5.296457	5.087463	4.72792	5.137504	5.108524	4.981853	4.827819	4.738768	4.83289	5.346957	5.296457	4.689299	4.78136	4.930737	4.963474	4.82273	6.244126	5.004501	7.712871	5.074677	6.035624	5.116864	5.61471	5.32553	5.066089	4.827819	4.722466
55210 /// 83858	3.906891	3.776104	3.733354	3.925999	3.432959	3.733354	3.655352	3.722466	3.733354	3.733354	3.847997	3.754888	3.744161	4.510962	4.321928	3.765535	3.608809	3.765535	3.57289	3.733354	3.643856	3.722466	3.620586	3.722466	4.560715	3.733354	3.620586
199777	5.722466	5.536053	5.395748	5.981853	5.666757	5.70044	5.395748	5.395748	5.395748	5.459432	5.560715	5.666757	5.399171	5.909293	5.381975	5.381975	4.802193	5.329124	5.181898	5.201634	5.017922	5.169925	4.887525	4.765535	5.36807	5.623516	5.035624
80012	5.395748	5.517276	5.416164	5.563768	5.575917	5.104337	5.498251	5.336283	5.185867	5.569856	5.520422	5.181898	4.510962	5.388878	5.129283	5.914086	6.334497	6.098032	6.668176	6.309249	5.395748	5.83289	6.314697	6.044394	5.439623	5.972693	5.578939
3590	5.022368	5.263034	5.281698	5.281698	5.236493	5.361066	5.714246	5.292782	5.422906	5.277985	5.346957	5.343408	5.277985	5.442943	5.247928	5.274262	5.802193	5.307429	5.33985	5.177918	5.129283	5.1127	5.281698	5.008989	5.375039	5.104337	5.381975
8797	5.53294	5.560715	5.578939	5.997744	5.752213	5.520422	5.442943	5.578939	5.449561	5.921246	5.569856	5.862947	5.587965	5.986411	5.277985	5.578939	5.578939	5.307429	5.311067	6.179909	5.488644	5.303781	6.205549	5.560715	5.371559	5.626439	5.296457
117584	3.925999	3.765535	3.847997	3.916477	4.432959	4.485427	3.786596	3.786596	3.765535	3.776104	3.765535	3.733354	3.786596	3.776104	3.765535	3.405992	3.378512	3.678072	3.378512	3.017922	3.392317	3.776104	3.153805	3.744161	4.070389	3.776104	3.807355
89781	4.145677	4.350497	4.432959	4.432959	4.292782	4.554589	4.439623	4.452859	4.350497	4.446256	4.426265	4.121015	4.807355	4.452859	4.307429	4.578939	5.197708	4.566815	4.485427	4.446256	4.307429	4.307429	5.266787	4.902074	4.392317	4.566815	4.426265
127933	6.098032	5.475733	5.78398	5.778734	5.820179	5.539159	6.0917	5.804776	6.197708	6.189825	5.78398	6.296457	5.277985	5.791814	5.643856	5.381975	5.013462	5.165912	5.72792	5.57289	5.714246	5.350497	6.300124	6.211402	5.244126	5.620586	4.930737
84203	3.232661	3.185867	3.035624	3.247928	3.201634	3.247928	3.247928	3.292782	3.232661	2.765535	3.247928	3.185867	3.263034	3.217231	3.217231	3.201634	3.232661	3.247928	3.247928	3.185867	3.247928	3.548437	3.277985	3.217231	3.232661	3.217231	3.232661
89795	2.584963	2.584963	2.608809	2.584963	2.536053	2.678072	2.584963	2.608809	2.608809	2.608809	2.560715	2.584963	2.765535	2.608809	2.584963	2.584963	2.608809	2.632268	2.70044	2.584963	2.632268	2.632268	2.608809	2.584963	2.632268	2.584963	2.608809
55322	6.776104	6.857981	6.387156	6.769507	6.69488	6.534497	6.666757	6.540709	6.689299	6.604368	6.830357	6.416164	6.924813	7.054197	6.802193	5.529821	5.031219	5.303781	4.949535	4.620586	5.412782	5.332708	4.837943	5.449561	6.378512	6.693487	5.988685
56099	3.485427	3.536053	3.666757	3.459432	3.350497	3.711495	3.498251	3.584963	3.446256	3.70044	3.446256	3.472488	3.807355	3.584963	3.432959	3.446256	3.57289	3.666757	4	3.459432	3.643856	3.666757	4.153805	3.350497	3.632268	3.392317	3.419539
23085	4.201634	4.224966	4.201634	3.596935	4.193772	4.201634	3.867896	4.842979	4.177918	4.285402	4.459432	4.185867	3.954196	4.193772	4.193772	4.82273	4.193772	4.209453	4.209453	4.209453	4.217231	4.201634	4.201634	3.877744	4.070389	4.201634	4.201634
201163	6.630813	6.574404	6.765535	6.529821	6.690696	6.929554	6.648178	6.931919	7.035624	7.219169	6.648178	6.67101	6.722466	6.992089	7.210428	6.658211	6.658211	6.496654	6.629357	6.459432	6.037821	6.806066	6.663914	6.187847	6.652486	6.542258	6.539159
84989	2.485427	2.459432	2.485427	2.459432	2.459432	2.963474	2.459432	2.485427	2.485427	2.485427	2.459432	2.678072	2.536053	2.459432	2.459432	2.485427	2.459432	2.485427	2.536053	2.485427	2.510962	2.485427	2.485427	2.432959	2.485427	2.485427	2.485427
57554	2.536053	2.510962	2.536053	2.510962	2.485427	2.584963	2.485427	2.536053	2.510962	2.536053	2.485427	2.510962	2.608809	2.560715	2.510962	2.510962	2.560715	2.560715	2.632268	2.944858	2.847997	2.584963	2.560715	2.485427	2.560715	2.536053	2.536053
10044	7.049849	7.429616	6.639522	7.188836	7.140574	7.140574	6.84549	7.131343	7.131343	7.045487	6.940167	6.807355	6.397461	6.976134	7.415319	7.807355	7.330917	7.60733	7.81954	7.012345	7.095924	7.983564	6.675251	6.381975	7.629357	7.192786	7.086402
79660	2.608809	2.608809	2.655352	2.608809	2.584963	2.655352	3.121015	2.655352	2.632268	2.632268	2.632268	2.608809	2.608809	2.292782	2.632268	2.765535	2.678072	2.70044	2.744161	2.655352	3.232661	2.70044	2.827819	2.584963	2.786596	2.906891	2.632268
84679	3.053111	2.847997	2.655352	3.472488	2.847997	3.087463	2.847997	2.70044	2.786596	2.847997	2.765535	3.137504	2.887525	2.807355	2.827819	2.887525	2.847997	2.867896	2.963474	2.608809	3.432959	2.906891	2.963474	3.608809	2.655352	2.485427	2.847997
3321	2.232661	2.232661	2.263034	2.263034	2.232661	2.263034	2.263034	2.263034	2.263034	2.292782	2.560715	2.232661	2.263034	2.263034	2.201634	2.263034	2.263034	2.263034	2.405992	2.035624	2.263034	2.292782	2.263034	2.232661	2.263034	2.321928	2.263034
222546	2.232661	2.232661	2.263034	2.232661	2.201634	2.263034	2.201634	2.263034	2.232661	2.232661	2.232661	2.232661	2.321928	2.232661	2.232661	2.232661	2.263034	2.292782	2.459432	2.232661	2.292782	2.263034	2.292782	2.232661	2.263034	2.232661	2.263034
116093	3.153805	3.153805	3.153805	3.137504	3.104337	3.321928	3.169925	3.247928	3.153805	3.232661	3.137504	3.137504	3.560715	3.169925	3.121015	3.153805	3.201634	3.419539	3.472488	3.153805	3.247928	3.263034	3.169925	3.121015	3.321928	3.153805	3.153805
150353	3.536053	3.104337	2.925999	3.035624	3.232661	3.087463	3.392317	3.070389	3.392317	3.857981	3.035624	3.277985	3.104337	3.070389	3.121015	2.906891	3.070389	3.070389	3.121015	3.053111	2.981853	3.087463	2.925999	3.017922	2.963474	2.867896	2.906891
114131	2.678072	2.786596	2.655352	2.70044	2.70044	2.678072	2.847997	2.678072	2.678072	2.655352	2.510962	2.70044	2.536053	2.678072	2.744161	2.655352	2.867896	2.70044	2.70044	3.035624	2.70044	2.70044	2.70044	2.655352	2.786596	2.678072	2.70044
23181	5.78398	5.942515	6.32373	5.548437	6.193772	5.904484	5.942515	6.189825	7.006747	5.947199	5.902074	6	6.163901	5.536053	5.675251	6.053111	5.947199	4.053111	5.100137	6.116864	5.498251	6.354029	5.995485	6.65392	5.956521	5.789208	5.321928
57646	5.520422	5.548437	5.578939	6.787903	6.462707	5.789208	6.294621	6.251719	5.432959	6.042207	6.43796	6.224966	5.375039	5.402586	5.894818	4.432959	5.281698	5.129283	5.031219	4.972693	3.169925	5.031219	5.129283	6.037821	6.459432	6.593951	5.472488
57082	2.632268	2.584963	2.584963	2.536053	2.632268	2.765535	2.70044	2.632268	2.632268	2.608809	2.722466	2.944858	2.655352	2.632268	2.632268	2.678072	2.632268	2.632268	2.70044	2.632268	2.655352	2.655352	2.632268	2.608809	2.632268	2.608809	2.722466
123228	3.053111	2.765535	2.827819	2.807355	3.350497	2.867896	2.807355	2.847997	3	2.827819	2.963474	2.807355	2.807355	2.807355	2.807355	2.827819	2.827819	2.867896	2.887525	2.827819	2.765535	3.523562	2.847997	2.807355	2.847997	2.827819	2.827819
29841	3.472488	4.852998	4.548437	3.070389	4.661065	3.689299	3.643856	3.666757	4.193772	3.087463	3.201634	3.121015	3.817623	4.217231	3.632268	3.153805	3.485427	3.847997	3.89724	3.887525	4.446256	3.925999	3.786596	3.419539	3.560715	3.053111	4.343408
140894	3.017922	3	3	3	2.981853	3.263034	3	3.070389	2.981853	3.035624	3.053111	2.981853	3.087463	3.017922	2.981853	2.944858	3.087463	3.432959	3.472488	2.944858	3.321928	3.446256	3.035624	2.981853	3.104337	3	3.035624
57524	3.017922	3.035624	3.035624	3.035624	3.035624	3.035624	2.963474	3.035624	3.035624	3.035624	3.035624	2.963474	3.137504	3.035624	3.035624	2.925999	3.035624	3.232661	3.201634	3.053111	3.169925	3.035624	3.035624	3.292782	3.035624	3.087463	3.137504
93589	4.017922	4.247928	4.044394	4.017922	3.887525	4.255501	4.754888	4.017922	4.017922	4.0268	4.053111	4.017922	4.336283	4.017922	4.285402	3.925999	3.432959	4.035624	3.954196	4.044394	4.053111	4.336283	3.916477	4.432959	4.035624	4.095924	4.0268
115761	8.461889	9.103812	8.888743	8.093286	8.481799	8.578184	8.577806	8.517276	8.463933	8.523562	9.04494	8.453271	8.664981	8.285865	8.754554	8.237927	7.807355	8.113742	8.782343	9.318995	9.313563	9.35116	8.588715	8.341185	8.376777	8.201634	8.102763
114134	3.263034	3.765535	3.321928	3.263034	3.169925	3.498251	3.498251	3.336283	3.292782	3.378512	3.277985	3.336283	3.446256	3.321928	3.263034	3.263034	3.350497	3.392317	3.472488	3.827819	3.419539	3.432959	3.307429	3.247928	3.472488	3.321928	3.277985
123606	4.087463	3.263034	3.678072	3.201634	3.877744	3.867896	3.121015	3.232661	3.906891	3.321928	3.498251	3.153805	3.169925	3.498251	4.1127	3.336283	3.89724	3.185867	2.722466	3.137504	3.321928	3.405992	3.137504	3.510962	3.169925	3.350497	3.744161
113691	3.498251	3.321928	3.263034	3.307429	3.292782	3.608809	3.217231	3.336283	3.432959	3.350497	3.307429	3.321928	3.432959	3.292782	3.307429	3.217231	3.643856	3.350497	3.350497	3.247928	3.364572	3.350497	3.263034	3.263034	3.364572	3.733354	3.472488
114769	11.40642	11.90749	11.82496	11.48003	11.46735	11.47315	11.46761	11.25874	11.65195	11.24186	11.37401	11.05704	11.62109	11.22473	11.8007	11.3355	11.60793	11.45841	11.72447	11.20945	12.13747	11.70814	11.33946	11.53698	11.37981	11.69627	11.70022
114769 /// 834	12.46076	12.97923	12.69442	12.46552	12.37085	12.63113	12.46393	12.50772	12.701	12.3595	12.68757	12.114	12.48082	12.12296	12.93203	12.32918	12.5573	12.36189	12.86479	12.36189	12.64854	12.70496	12.52381	12.62164	12.33946	13.09079	13.03936
142679	3.678072	3.655352	4.044394	3.643856	3.70044	3.887525	3.722466	3.711495	3.837943	3.722466	3.807355	3.655352	3.510962	3.678072	3.990955	3.510962	3.498251	3.744161	3.837943	3.678072	3.776104	3.689299	3.620586	3.472488	3.733354	4.087463	3.666757
124637	5.446256	4.392317	4.892391	5.193772	4.770829	4.153805	4.446256	4.655352	5.165912	4.044394	4.672425	4.906891	4.472488	5.017922	4.672425	4.797013	4.842979	4.465974	4.472488	4.57289	4.906891	3.972693	4.770829	5.456149	4.452859	5.0917	5.083213
23057	2.378512	2.378512	2.405992	2.405992	2.378512	2.432959	2.378512	2.405992	2.405992	2.405992	2.378512	2.485427	2.459432	2.405992	2.485427	2.485427	2.405992	2.632268	2.459432	3	2.459432	2.405992	2.405992	2.350497	2.432959	2.378512	2.405992
6521	2.432959	2.137504	2.432959	2.405992	2.350497	2.459432	2.584963	2.560715	2.608809	2.405992	2.827819	2.378512	2.459432	2.378512	2.378512	2.485427	3.307429	2.263034	2.459432	2.432959	5.902074	2.786596	2.536053	3.035624	2.432959	2.847997	2.405992
200407	2.560715	2.560715	2.536053	2.560715	2.510962	2.608809	2.560715	2.560715	2.560715	2.584963	2.560715	2.560715	2.632268	2.560715	2.560715	3.548437	2.560715	2.584963	2.678072	2.560715	2.608809	2.584963	2.560715	2.584963	2.608809	2.608809	2.560715
59350	2.201634	2.201634	2.232661	2.201634	2.201634	2.232661	2.292782	2.232661	2.201634	2.232661	2.201634	2.201634	2.292782	2.201634	2.201634	2.201634	2.232661	2.232661	2.292782	2.201634	2.263034	2.232661	2.232661	2.232661	2.232661	2.232661	2.232661
79925	6.093814	5.733354	5.672425	6.169925	6.179909	5.825277	5.666757	5.865424	5.736064	5.797013	5.623516	6.343408	5.865424	5.842979	5.937815	5.669594	6.163901	5.909293	5.452859	5.872829	5.551516	5.689299	5.885086	5.96116	6.177918	5.880196	5.968091
645455 /// 9859	5.381975	5.599913	4.72792	4.906891	5.247928	5.436295	5.33985	4.921246	4.916477	5.108524	5.392317	5.33985	4.940167	5.357552	5.329124	4.921246	4.277985	4.921246	5.040016	4.491853	4.336283	4.911692	4.921246	4.536053	4.632268	4.446256	4.911692
92675	2.405992	2.405992	2.405992	2.405992	2.432959	2.405992	2.405992	2.432959	2.432959	2.405992	2.405992	2.405992	2.432959	2.405992	2.405992	2.906891	2.405992	2.432959	2.485427	2.722466	3.104337	2.405992	2.405992	2.405992	2.405992	2.405992	2.432959
113201	5.50462	5.482203	5.332708	5.53294	5.307429	5.409391	5.951868	6.068241	5.587965	5.361066	5.885086	5.904484	5.145677	5.979568	5.714246	5.270529	5	5.551516	5.078951	5.911692	4.095924	4.548437	5.412782	5.209453	5.578939	5.350497	5.035624
2246	2.201634	2.201634	2.232661	2.201634	2.201634	2.350497	2.201634	2.232661	2.201634	2.232661	2.201634	2.263034	2.263034	2.201634	2.201634	2.201634	2.232661	2.232661	2.263034	2.201634	2.263034	2.232661	2.201634	2.722466	2.232661	2.232661	2.232661
10777	3.153805	3.137504	3.153805	3.104337	3.070389	3.321928	3.121015	3.185867	3.137504	3.263034	3.121015	3.137504	3.364572	3.153805	3.104337	3.104337	3.185867	3.247928	3.498251	3.104337	3.277985	3.307429	3.169925	3.087463	3.217231	3.070389	3.121015
158800	2.137504	2.137504	2.137504	2.104337	2.432959	2.169925	2.263034	2.169925	2.137504	2.137504	1.925999	2.137504	2.70044	2.137504	2.321928	2.169925	2.169925	2.169925	2.169925	2.201634	2.232661	2.169925	2.169925	2.378512	2.035624	2.201634	2.137504
170691	3.053111	3.053111	3.837943	3	3.121015	3.104337	3.017922	3.536053	3.827819	3.053111	3.035624	3.035624	3.087463	3.185867	3.321928	3.035624	3.053111	3.321928	3.087463	3.053111	3.137504	2.655352	3.035624	2.678072	2.722466	3.169925	4.247928
84973	5.318317	5.820179	5.949535	5.88996	5.778734	5.799605	5.768184	6.228819	5.649615	5.661065	5.768184	5.719731	5.643856	5.778734	5.560715	5.979568	6.376777	6.487036	6.378512	5.993221	6.0917	5.860466	6.439623	5.93546	6.543805	5.820179	5.909293
50846	2.432959	2.432959	2.432959	2.432959	2.432959	2.678072	2.405992	2.459432	2.432959	2.432959	2.405992	2.432959	2.485427	2.432959	2.432959	2.432959	2.432959	2.459432	2.485427	2.350497	2.560715	2.536053	2.459432	2.350497	2.459432	2.432959	2.485427
137735	2.405992	2.405992	2.405992	2.405992	2.378512	2.432959	2.405992	2.432959	2.405992	2.405992	2.432959	2.405992	2.459432	2.405992	2.405992	2.405992	2.405992	2.432959	2.459432	2.405992	2.432959	2.432959	2.432959	2.378512	2.432959	2.432959	2.405992
122773	6.266787	5.76288	6.976134	6.426265	6.525129	6.565293	6.316508	6.556123	6.765535	6.925999	6.737416	6.444601	6.752213	6.985273	6.348728	6.950702	6.733354	6.974988	6.017922	7.33539	6.177918	6.017922	6.893605	6.92837	5.692092	6.934281	6.499846
253260	4.925999	5.040016	4.82273	5.104337	4.643856	4.968091	4.78136	5.189825	5.048759	5.498251	5.395748	5.399171	4.510962	5.307429	4.590961	4.399171	4.0268	4.584963	4.678072	5.0917	4.760221	4.277985	5.697663	4.852998	4.632268	4.733354	4.852998
56111	3.378512	3.035624	3.169925	3.201634	3.247928	3.364572	3.678072	3.185867	3.070389	3.153805	3.364572	3.087463	3.263034	3.153805	3.137504	3.247928	3.153805	3.292782	3.405992	4.008989	3.169925	3.247928	3.292782	3.336283	3.153805	3.035624	3.201634
81832	3.378512	3.087463	3.232661	2.963474	2.963474	3.744161	3.070389	3.247928	3.087463	3.169925	3.070389	3.070389	3.201634	3.169925	3.137504	3.153805	3.459432	3.232661	3.711495	3.169925	4.044394	3.185867	3.247928	3.350497	3.217231	3.169925	3.169925
11060	4.343408	4.193772	3.378512	4.087463	4	4.263034	4.300124	4.643856	3.89724	4.078951	4.852998	3.817623	3.887525	4.270529	4.655352	3.498251	4.584963	3	3.867896	3.232661	3.89724	4.217231	3.498251	3.776104	4.566815	4	2.887525
54879	3.981853	5.078951	3.754888	3.711495	3.722466	4.017922	3.807355	3.963474	3.498251	3.776104	4.153805	3.925999	4.070389	3.827819	3.722466	3.678072	4.842979	4	4.666757	3.666757	4.0268	3.925999	3.776104	4.485427	3.887525	4.1127	4.472488
150590	3.57289	3.432959	3.807355	3.560715	3.666757	3.817623	3.57289	3.620586	3.584963	3.722466	3.560715	3.57289	3.722466	3.711495	4.035624	3.57289	3.620586	3.70044	3.916477	3.584963	3.689299	3.678072	3.620586	3.459432	3.643856	3.57289	3.596935
131096	2.321928	2.350497	2.350497	2.350497	2.321928	2.350497	2.321928	2.350497	2.350497	2.321928	2.608809	2.350497	2.378512	2.560715	2.292782	2.536053	5.277985	2.432959	3.678072	3.053111	3.510962	3.419539	3.655352	2.827819	2.378512	2.378512	2.350497
23263	2.035624	2.070389	2.035624	2.035624	2.035624	2.070389	2.035624	2.070389	2.035624	2.035624	2.035624	2.035624	2.104337	2.035624	2.035624	2.035624	2.070389	2.070389	2.070389	2.035624	2.070389	2.070389	2.070389	2.035624	2.070389	2.035624	2.070389
133482	2.070389	2.070389	2.070389	2.070389	2.035624	2.104337	2.070389	2.070389	2.070389	2.070389	2.070389	2.070389	2.137504	2.070389	2.070389	2.070389	2.070389	2.104337	2.104337	2.070389	2.104337	2.104337	2.070389	2.035624	2.104337	2.070389	2.070389
151649	2.765535	2.765535	2.786596	2.744161	2.744161	2.867896	2.744161	2.786596	2.786596	2.786596	2.765535	2.765535	2.887525	2.887525	2.744161	2.744161	2.807355	2.847997	3	2.765535	2.847997	2.827819	2.786596	2.70044	2.807355	2.765535	2.786596
147700	5.022368	5.022368	4.847997	5.004501	5.035624	5.022368	5.378512	5.145677	4.93546	5.004501	4.968091	5.004501	5.426265	4.626439	5	4.97728	5.022368	5.321928	5.655352	4.986411	5.0268	5.137504	4.716991	5.416164	5.013462	5.004501	5.004501
117286	2.786596	2.765535	2.786596	2.765535	2.786596	2.827819	2.765535	2.786596	2.765535	2.786596	2.765535	2.744161	2.807355	2.786596	2.786596	2.765535	2.786596	2.827819	2.827819	2.786596	2.887525	2.807355	2.906891	2.70044	2.827819	2.786596	2.786596
253559	3.121015	3.263034	3.336283	3.121015	3.185867	3.350497	3.217231	3.307429	3.104337	3.350497	3.247928	3.247928	3.321928	3.292782	3.104337	3.419539	3.292782	3.722466	3.392317	4.0268	3.405992	3.877744	3.744161	3.292782	3.321928	3.292782	3.678072
157983	4.666757	5.523562	5.296457	4.765535	4.672425	5.251719	4.749534	4.672425	4.689299	4.847997	5.33985	4.666757	5.872829	4.689299	4.683696	4.536053	4.716991	4.786596	4.791814	4.705978	4.733354	4.82273	4.733354	4.802193	4.446256	4.554589	4.672425
9734	3.035624	3.035624	3.035624	2.963474	3.104337	3.137504	3.017922	3.053111	3	3.070389	3	3.035624	3.169925	3.035624	3.017922	3.035624	3.070389	3.137504	3.121015	3.017922	3.070389	3.053111	3.053111	2.925999	3.070389	3.035624	3.053111
162515	4.940167	4.940167	4.990955	4.930737	4.963474	5.161888	4.916477	5.061776	4.944858	4.807355	5.078951	5.087463	4.990955	5.432959	5.013462	5.040016	5.472488	4.536053	5.013462	4.69488	5.649615	4.689299	5.004501	4.906891	4.958843	4.940167	5.013462
91147	2.678072	2.678072	2.70044	2.655352	2.632268	2.786596	2.655352	2.722466	2.678072	2.722466	2.655352	2.678072	2.827819	2.678072	2.632268	2.678072	2.722466	2.786596	2.963474	2.678072	2.744161	2.722466	2.981853	2.632268	2.744161	2.678072	2.70044
90161	2.786596	2.944858	2.786596	2.765535	2.744161	2.925999	2.765535	2.807355	2.722466	2.807355	2.765535	2.765535	2.944858	2.786596	2.744161	2.786596	2.807355	2.847997	3.070389	2.786596	2.867896	2.827819	2.807355	2.765535	2.827819	2.765535	2.786596
84254	2.201634	2.169925	2.201634	2.459432	2.169925	2.201634	2.201634	2.201634	2.201634	2.201634	2.201634	2.169925	2.201634	2.070389	2.201634	2.201634	2.201634	2.321928	2.232661	2.350497	2.232661	2.201634	2.201634	2.169925	2.232661	2.201634	2.201634
90589	3.217231	3.378512	3.247928	3.232661	3.201634	3.472488	3.232661	3.292782	3.087463	3.185867	3.201634	3.336283	3.247928	3.217231	3.232661	3.121015	3.232661	3.263034	3.405992	3.247928	3.263034	3.263034	3.292782	3.070389	3.277985	3.201634	3.247928
147837	4.716991	3.944858	4.255501	4.061776	4.129283	4.292782	4.087463	4.827819	4.121015	4.426265	4.209453	4.862947	4.50462	4.300124	4.095924	4.270529	4.343408	4.82273	4.240314	5.343408	4.399171	4.329124	4.510962	4.270529	4.270529	3.906891	4.104337
286826	2.378512	2.378512	2.378512	2.350497	2.350497	2.405992	2.378512	2.405992	2.378512	2.378512	2.350497	2.378512	2.432959	2.378512	2.350497	2.378512	2.378512	2.432959	2.432959	2.378512	2.432959	2.405992	2.405992	2.350497	2.405992	2.378512	2.378512
338339	6.624978	8.365448	6.309249	5.70044	6.888743	5.50462	6.557655	6.602884	5.855491	6.936638	7.432124	6.91767	6.860466	5.9331	7.144658	6.224966	6.892391	5.357552	6.566815	5.733354	7.408542	6.93546	5.911692	6.557655	6.40429	6.575917	6.093814
9481	2.263034	2.263034	2.584963	2.292782	2.232661	2.292782	2.292782	2.405992	2.263034	2.292782	2.263034	2.263034	2.321928	2.263034	2.378512	2.350497	2.292782	2.321928	2.350497	2.263034	2.321928	2.292782	2.292782	2.232661	2.292782	2.263034	2.292782
222545	2.405992	2.378512	2.405992	2.378512	2.378512	2.432959	2.378512	2.405992	2.405992	2.405992	2.378512	2.405992	2.432959	2.584963	2.378512	2.378512	2.70044	2.432959	2.432959	2.405992	2.432959	2.432959	2.432959	2.378512	2.485427	2.405992	2.459432
135250	2.560715	2.560715	2.560715	2.536053	2.536053	2.584963	2.560715	2.584963	2.584963	2.584963	2.536053	2.560715	2.608809	2.655352	2.584963	2.925999	2.560715	3.906891	2.608809	2.560715	3.307429	2.608809	2.887525	2.560715	2.584963	2.765535	2.678072
204962	3.017922	3	3.017922	2.981853	3.035624	3.121015	2.981853	3.035624	2.981853	3.070389	2.981853	3	3.137504	3.017922	2.963474	2.981853	3.053111	3.070389	3.321928	3	3.121015	3.087463	3.035624	3.035624	3.232661	3	3.017922
147687	4.061776	4.263034	3.963474	4.329124	4.0268	4.452859	4.053111	4.1127	3.847997	4.1127	4.078951	4.008989	4.419539	4.145677	4.307429	4.300124	4.1127	4.329124	4.560715	4.240314	4.153805	4.169925	4.270529	3.797013	4.053111	3.807355	3.916477
163115	4.776104	4.145677	4.432959	4.412782	4.523562	4.517276	4.336283	4.626439	4.523562	4.321928	4.510962	4.655352	4.542258	4.185867	4.343408	4.321928	4.542258	4.765535	4.626439	4.749534	4.70044	4.666757	4.523562	4.797013	4.596935	4.812498	4.300124
92797	4.867896	5.462707	4.925999	6.15583	5.557655	4.916477	4.145677	4.827819	4.867896	4.185867	4.638074	5.655352	4.925999	4.263034	4.452859	5.768184	5.847997	4.972693	4.995485	7.497453	4.738768	4.867896	5.791814	4.683696	4.0268	4.716991	4.765535
7095	7.657497	7.162895	7.650334	7.358431	7.520422	7.575917	7.666046	7.61912	7.520422	7.452035	7.337176	7.929554	7.439623	8.049849	7.587965	7.416164	7.3733	7.520422	7.486232	7.520422	7.779391	7.520422	7.332708	7.321026	7.188836	7.659639	7.692092
10345	2.765535	2.765535	2.786596	2.744161	2.70044	2.867896	2.744161	2.807355	2.765535	2.807355	2.744161	2.765535	2.925999	2.786596	2.744161	2.765535	2.807355	2.867896	2.963474	2.765535	2.867896	2.847997	2.786596	2.722466	2.807355	2.786596	2.786596
122809	2.827819	3.350497	2.847997	3.498251	3.053111	2.944858	2.887525	2.786596	2.827819	2.827819	2.827819	3.485427	2.827819	3.104337	3.643856	2.765535	2.765535	3.035624	2.847997	2.722466	2.963474	2.944858	2.765535	2.485427	2.786596	3.292782	2.827819
286122	3.137504	3.765535	2.70044	2.678072	2.632268	3.121015	2.722466	2.867896	2.655352	2.655352	2.765535	2.678072	2.678072	2.655352	3.070389	3.035624	2.678072	2.722466	2.765535	2.678072	2.944858	3.485427	2.70044	2.632268	2.655352	2.485427	2.70044
284306	3.972693	3.827819	4.240314	4.070389	3.765535	3.925999	4.121015	3.867896	3.906891	3.89724	3.776104	3.877744	4.872829	3.877744	3.877744	3.432959	3.765535	3.93546	3.972693	3.776104	3.93546	3.847997	3.776104	3.722466	3.916477	3.776104	4.412782
6492	2.459432	2.459432	2.485427	2.459432	2.432959	2.584963	2.432959	2.485427	2.459432	2.459432	2.432959	2.459432	2.536053	2.459432	2.432959	2.459432	2.485427	2.510962	2.560715	2.459432	2.510962	2.510962	2.510962	2.432959	2.485427	2.459432	2.485427
150696	3.017922	2.981853	3.104337	2.981853	2.867896	3.053111	2.981853	3	3	3.017922	2.981853	2.925999	3.104337	3	2.887525	3.104337	3	3.364572	3.201634	3	3.017922	3.017922	3	2.981853	3.017922	3.017922	2.944858
7099	7.60807	8.292322	7.152792	6.978424	7.400026	7.507795	7.589464	7.003377	6.885086	7.524346	7.712871	6.965784	7.821455	7.069315	7.875903	6.427941	6.0268	6.963474	7.054197	6.063934	6.604368	7.514911	6.033423	6.329124	7.247928	6.988685	6.916477
203062	2.350497	2.321928	2.350497	2.321928	2.292782	2.378512	2.350497	2.350497	2.321928	2.350497	2.321928	2.321928	2.378512	2.321928	2.321928	2.321928	2.350497	2.378512	2.405992	2.350497	2.378512	2.350497	2.350497	2.292782	2.350497	2.350497	2.350497
92291	2.459432	2.432959	2.459432	2.432959	2.405992	2.485427	2.432959	2.459432	2.432959	2.485427	2.432959	2.459432	2.632268	2.459432	2.432959	2.432959	2.459432	2.485427	2.560715	2.485427	2.485427	2.485427	2.459432	2.405992	2.459432	2.459432	2.459432
3925	3.292782	3.201634	3.655352	3.169925	3.307429	3.364572	3.121015	3.446256	3.232661	3.321928	3.70044	3.185867	3.485427	3.201634	3.185867	3.232661	3.217231	3.364572	3.560715	3.201634	4.255501	3.321928	3.185867	3.217231	3.247928	3.201634	3.153805
89790 /// 89858	7.234578	6.951868	6.236493	7.121015	6.32553	7.332708	6.565293	6.321928	6.199672	7.005625	6.586465	5.217231	6.506208	6.253611	6.995485	5.587965	5.436295	5.482203	5.669594	5.82273	5.749534	5.551516	5.426265	5.409391	6.592457	6.439623	6.354029
89790	8.959133	8.882949	8.716991	9.236014	8.497852	9.144658	8.669594	8.199182	8.381543	9.152538	8.938991	7.757557	8.793441	8.420381	8.800576	8.202124	8.241268	8.304237	8.147714	8.599913	8.329572	7.22207	8.055282	8.5216	8.590587	8.567196	8.720073
5992	3.446256	3.548437	3.596935	3.584963	3.584963	3.620586	3.584963	3.689299	3.472488	3.596935	3.536053	3.596935	3.797013	3.548437	3.584963	3.906891	3.584963	3.620586	3.837943	3.608809	3.620586	3.596935	3.560715	3.689299	3.620586	3.560715	3.596935
117166	3.807355	3.797013	3.765535	3.887525	3.632268	4.161888	3.733354	4.121015	3.877744	3.765535	4.129283	3.678072	3.906891	3.807355	4.053111	3.807355	3.817623	3.817623	3.867896	3.877744	4.584963	3.877744	3.620586	3.584963	3.981853	3.776104	4.053111
29843	5.432959	4.877744	4.321928	4.877744	5.520422	4.911692	5.121015	4.940167	5.048759	4.97728	4.711495	4.566815	3.837943	5.040016	5.217231	3.523562	4.087463	2.786596	2.807355	4.350497	4.035624	3.954196	3.837943	4.566815	4.336283	5.078951	4.277985
136259	2.70044	2.560715	2.632268	2.485427	3.087463	2.632268	2.485427	2.608809	2.560715	2.560715	2.632268	2.847997	2.678072	2.560715	2.560715	2.560715	3.169925	2.655352	2.722466	2.847997	2.655352	3.247928	2.807355	3.510962	2.584963	2.560715	2.560715
158046	4.095924	3.906891	4.078951	4.0268	4.008989	4.177918	4.053111	4.104337	4.078951	4.095924	4.044394	4.061776	4.336283	4.070389	4.017922	4.061776	4.1127	4.137504	4.270529	4.095924	4.145677	4.129283	4.145677	4	4.129283	4.161888	4.087463
680	1.963474	1.925999	1.963474	1.925999	1.925999	1.963474	1.925999	1.963474	1.963474	1.963474	1.925999	1.925999	2	1.925999	1.925999	1.963474	1.963474	2	2	1.963474	1.963474	1.963474	1.963474	1.925999	1.963474	1.963474	1.963474
257103	2.035624	2.035624	2.035624	2.035624	2	2.035624	2	2.035624	2.104337	2.035624	2.035624	2.035624	2.035624	2.035624	2	2.035624	2.035624	2.035624	2.070389	2.035624	2.035624	2.070389	2.035624	2.232661	2.035624	2.035624	2.035624
54495	3.277985	3.419539	3.837943	3.307429	3.510962	3.350497	3.350497	3.307429	3.536053	3.350497	3.185867	3.247928	3.498251	3.523562	3.307429	3.405992	3.336283	3.560715	3.378512	3.247928	3.232661	3.419539	3.292782	3.548437	3.378512	3.336283	3.887525
252884	3.121015	3.292782	3.485427	3.104337	3.121015	3.169925	3.104337	3.137504	3.247928	3.121015	3.104337	3.104337	3.217231	3.364572	3.053111	3.017922	3.121015	3.087463	3.232661	3.432959	3.137504	3.277985	3.087463	2.981853	3.121015	3.121015	3.035624
115111	3.017922	3	2.981853	2.981853	2.867896	3.137504	2.981853	3.053111	2.981853	3.087463	2.981853	3	3.185867	3.035624	2.906891	3	3.070389	3.087463	3.232661	3.017922	3.137504	3.137504	3.035624	3.121015	3.104337	3.017922	3
112574	2.847997	3.169925	3.035624	2.786596	2.765535	2.807355	2.765535	3.070389	2.786596	2.786596	2.765535	2.887525	2.827819	2.786596	2.765535	2.765535	2.786596	2.786596	2.807355	2.786596	2.786596	2.807355	2.786596	2.786596	3	2.786596	2.786596
162517	4.412782	4.459432	4.465974	4.446256	4.472488	4.968091	4.446256	4.478972	4.277985	4.498251	4.446256	4.446256	4.432959	4.459432	4.446256	4.459432	4.232661	4.554589	4.399171	4.459432	4.385431	4.69488	4.862947	4.426265	4.911692	4.459432	4.472488
192134	1.887525	1.887525	1.887525	1.887525	1.847997	1.887525	1.887525	1.887525	1.847997	1.887525	1.887525	1.847997	2.378512	1.887525	1.847997	1.847997	1.887525	1.887525	1.887525	1.887525	2.070389	1.887525	1.887525	1.847997	1.887525	1.887525	1.887525
163486	2.459432	2.510962	2.459432	2.432959	2.432959	2.459432	2.432959	2.432959	2.432959	2.655352	2.432959	2.536053	2.765535	2.432959	2.432959	2.432959	2.432959	2.485427	2.485427	2.432959	2.485427	2.459432	2.584963	2.432959	2.459432	2.432959	2.459432
285267	2.263034	2.169925	2.560715	2.608809	2.169925	2.263034	2.169925	2.405992	2.169925	2.169925	2.169925	2.169925	2.201634	2.169925	2.169925	2.201634	2.169925	2.201634	2.232661	2.169925	2.201634	2.263034	2.263034	2.137504	2.137504	2.263034	2.232661
22858	2.847997	2.867896	2.867896	2.807355	2.847997	2.944858	2.827819	2.887525	2.867896	2.944858	3.017922	2.847997	2.981853	2.867896	2.827819	2.944858	2.887525	2.925999	3	2.827819	2.944858	2.906891	2.867896	2.847997	2.906891	2.827819	2.847997
161142	3.560715	3.620586	3.510962	3.498251	3.419539	3.765535	3.596935	3.608809	3.596935	3.596935	3.608809	3.584963	3.666757	3.596935	3.560715	3.536053	3.596935	3.632268	3.632268	3.608809	3.776104	3.608809	3.596935	3.57289	3.608809	3.596935	3.655352
79370	2.459432	2.263034	2.263034	2.263034	2.232661	2.70044	2.321928	3.57289	2.263034	2.263034	2.263034	2.232661	2.722466	2.232661	2.232661	2.263034	2.263034	2.292782	2.292782	2.263034	2.744161	2.263034	2.263034	2.201634	2.263034	2.263034	2.263034
266722	2.292782	2.263034	2.292782	2.292782	2.485427	2.807355	2.263034	2.321928	2.292782	2.321928	2.263034	2.292782	2.350497	2.263034	2.321928	2.292782	2.321928	2.321928	2.350497	2.321928	2.350497	2.321928	2.459432	2.263034	2.321928	2.432959	2.722466
10861	2.584963	2.560715	2.584963	2.584963	2.536053	2.655352	2.560715	2.584963	2.560715	2.584963	2.536053	2.560715	2.655352	2.560715	2.560715	2.560715	2.584963	2.632268	2.655352	2.584963	2.655352	2.608809	2.584963	2.536053	2.608809	2.560715	2.678072
24146	3.307429	2.963474	3.292782	3.689299	3.392317	3.307429	3.277985	3.307429	3.277985	3.57289	3.307429	3.643856	3.321928	3.321928	3.307429	3.336283	3.632268	3.321928	3.321928	3.689299	3.321928	3.307429	3.321928	3.307429	3.548437	3.321928	3.643856
115273	2.786596	2.744161	2.765535	2.744161	2.744161	2.887525	2.887525	2.765535	2.765535	2.807355	2.744161	2.867896	2.847997	2.765535	2.632268	2.765535	2.807355	2.827819	2.925999	2.765535	2.827819	2.807355	2.765535	2.722466	2.906891	2.786596	2.786596
139411	2.432959	2.321928	2.350497	2.321928	2.292782	2.432959	2.292782	2.459432	2.459432	2.321928	2.405992	2.321928	2.378512	2.321928	2.321928	2.321928	2.321928	2.350497	2.378512	2.321928	2.378512	2.350497	2.321928	2.292782	2.485427	2.321928	2.321928
130951	3.201634	3.350497	3.217231	3.185867	3.185867	3.263034	3.185867	3.232661	3.217231	3.232661	3.201634	3.201634	3.292782	3.201634	3.201634	3.217231	3.217231	3.277985	3.364572	3.217231	3.350497	4.153805	3.217231	3.121015	3.232661	3.405992	3.217231
201516	2.321928	2.292782	2.321928	2.321928	2.292782	2.350497	2.292782	2.321928	2.321928	2.321928	2.292782	2.321928	2.405992	2.321928	2.292782	2.321928	2.321928	2.350497	2.378512	2.321928	2.350497	2.350497	2.321928	2.432959	2.350497	2.321928	2.321928
127731	2.786596	2.786596	2.786596	2.786596	2.744161	2.867896	2.765535	2.786596	2.765535	2.807355	2.765535	2.765535	2.887525	2.765535	2.744161	2.786596	2.807355	2.827819	2.867896	2.765535	2.807355	2.944858	2.786596	2.70044	2.827819	2.786596	2.786596
197196	3.035624	3.017922	3.523562	3	3	3.121015	3.035624	3.336283	2.925999	3.070389	3.137504	3	3.104337	3.017922	3	3.053111	3.017922	3.070389	3.121015	3.017922	3.087463	3.053111	3.035624	2.981853	3.070389	3.017922	3.035624
3362	2.035624	2	2.035624	2.035624	2	2.070389	2	2.035624	2.035624	2.035624	2	2.035624	2.070389	2.035624	2	2.035624	2.035624	2.070389	2.070389	2.035624	2.070389	2.070389	2.035624	2	2.070389	2.035624	2.035624
158809	3.364572	3.364572	3.350497	3.350497	3.321928	3.584963	3.336283	3.472488	3.217231	3.405992	3.336283	3.336283	3.655352	3.364572	3.321928	3.350497	3.523562	3.498251	3.807355	3.364572	3.419539	3.510962	3.419539	3.277985	3.446256	3.232661	3.277985
162699	2.847997	2.867896	2.867896	2.867896	2.847997	2.925999	2.867896	2.963474	2.867896	2.906891	2.807355	2.847997	2.963474	2.867896	2.867896	2.867896	2.887525	3.643856	3.232661	2.867896	2.944858	2.925999	2.867896	2.765535	2.867896	2.867896	3.035624
284618	3.185867	3.169925	2.584963	3.169925	3.035624	2.981853	3.169925	3.053111	3	2.459432	2.887525	3.185867	3.217231	2.807355	2.925999	4.217231	3.990955	3.472488	3.263034	3.201634	4.044394	3.201634	4.137504	3.867896	2.887525	3.472488	3.185867
59285	3.432959	3.364572	3.655352	3.392317	3.292782	3.432959	3.485427	3.419539	3.321928	3.392317	3.364572	3.232661	3.472488	3.137504	3.277985	3.378512	3.560715	3.498251	3.510962	3.350497	3.446256	3.378512	3.560715	3.292782	3.596935	3.378512	3.459432
160492	3.185867	3.201634	3.185867	3.201634	3.201634	3.963474	3.169925	3.201634	3.446256	3.185867	3.201634	3.201634	3.070389	3.201634	3.201634	3.185867	3.263034	3.201634	3.201634	3.277985	3.655352	3.217231	3.446256	3.321928	3.201634	3.925999	3.201634
148046	4.300124	4.314697	4.137504	4.300124	4.321928	4.336283	4.307429	4.169925	4.121015	4.321928	4.053111	4.255501	4.217231	4.307429	4.314697	4.620586	4.378512	4.666757	5.0917	4.145677	4.350497	5.0917	4.590961	4.277985	4.336283	4.314697	4.321928
126859	2.906891	2.906891	2.925999	2.887525	2.847997	3.053111	2.925999	2.925999	2.887525	2.981853	2.887525	2.906891	3.017922	2.925999	2.867896	2.906891	3.087463	2.981853	3.035624	2.906891	3.017922	2.981853	2.944858	2.847997	2.944858	2.906891	2.925999
80161	2.963474	2.981853	2.981853	2.981853	2.981853	2.981853	2.963474	3	2.867896	2.981853	2.981853	2.963474	3	2.981853	2.963474	3.153805	2.981853	3	3.217231	2.981853	3.017922	3	2.981853	2.963474	3	2.981853	2.981853
131450	5.867896	6.409391	5.318317	5.815063	5.228819	5.129283	4.50462	5.860466	5.655352	5.181898	5.469235	5.722466	5.956521	5.804776	5.930737	5.296457	4.867896	5.752213	4.523562	5.378512	5.100137	6.179909	5.321928	6.033423	5.255501	5.465974	6.279843
114042	2.378512	2.378512	2.378512	2.350497	2.350497	2.485427	2.378512	2.432959	2.378512	2.378512	2.350497	2.378512	2.459432	2.378512	2.350497	2.378512	2.378512	2.560715	2.459432	2.560715	2.432959	2.432959	2.378512	2.350497	2.459432	2.378512	2.378512
220202	2.655352	2.632268	2.655352	2.632268	2.608809	2.678072	2.632268	2.678072	2.632268	2.70044	2.632268	2.655352	2.70044	2.655352	2.632268	2.632268	2.655352	2.70044	2.765535	2.655352	2.70044	2.678072	2.655352	2.584963	2.678072	2.655352	2.655352
89866	2.655352	2.887525	2.655352	2.632268	2.608809	2.70044	2.632268	2.655352	2.655352	2.655352	2.632268	2.608809	2.722466	2.655352	2.765535	2.786596	2.655352	2.744161	2.744161	2.655352	2.722466	2.70044	2.678072	2.678072	2.70044	2.655352	2.655352
139285	3.584963	3.523562	4.044394	3.57289	3.57289	3.643856	3.536053	3.57289	3.560715	3.57289	3.632268	3.560715	3.57289	3.536053	3.560715	3.560715	3.57289	3.596935	3.596935	3.57289	3.620586	3.57289	3.548437	3.548437	3.584963	3.666757	3.57289
157848	3.498251	3.392317	3.392317	3.350497	3.378512	3.392317	3.378512	3.89724	3.392317	3.070389	3.378512	3.392317	3.57289	3.392317	3.392317	3.378512	3.263034	3.405992	3.459432	3.392317	3.906891	3.392317	3.277985	3.378512	3.392317	3.419539	3.392317
219793	3.185867	3.121015	3.121015	3.035624	2.981853	3.292782	3.536053	3.981853	3.201634	3.087463	3.169925	3.121015	3.432959	3.104337	3.292782	3.392317	3.185867	3.459432	3.336283	3.350497	3.776104	3.217231	3.185867	3.217231	3.201634	3.087463	3.104337
90332	5.797013	5.93546	5.92837	5.885086	5.940167	5.942515	6.044394	5.940167	5.875289	5.799605	5.882643	5.923625	5.332708	5.850499	5.73064	6.46107	5.97728	6.274262	6.416164	6.100137	6.093814	6.272397	6.022368	5.925999	5.865424	5.940167	5.940167
57010	2.405992	2.405992	2.405992	2.405992	2.405992	2.655352	2.887525	2.405992	2.405992	2.405992	2.378512	2.405992	2.405992	2.510962	2.405992	2.405992	2.405992	2.432959	2.432959	2.405992	2.459432	2.405992	2.405992	2.378512	2.887525	2.405992	2.432959
115650	2.944858	2.925999	2.925999	3	2.963474	2.963474	2.827819	3.121015	2.925999	2.944858	2.608809	3.070389	2.867896	2.847997	2.925999	3.070389	3.57289	2.963474	3.817623	3.137504	3.643856	3.053111	2.981853	2.887525	2.944858	2.944858	2.944858
94032	1.584963	1.584963	1.678072	1.678072	1.722466	1.584963	1.584963	1.584963	1.584963	1.584963	1.584963	1.584963	1.632268	1.584963	1.584963	1.584963	1.584963	1.632268	1.584963	1.536053	1.632268	1.584963	1.584963	1.584963	1.632268	1.584963	1.584963
149992	2.70044	2.70044	2.722466	2.678072	2.655352	2.786596	2.678072	2.744161	2.722466	2.744161	2.70044	2.70044	2.807355	2.70044	3.104337	3.263034	2.744161	2.981853	2.887525	2.70044	2.786596	2.765535	2.722466	2.678072	2.765535	2.70044	2.70044
170850	2.350497	2.350497	2.350497	2.350497	2.292782	2.405992	2.405992	2.350497	2.292782	2.350497	2.321928	2.350497	2.405992	2.350497	2.321928	2.321928	2.350497	2.378512	2.432959	2.350497	2.405992	2.378512	2.378512	2.321928	2.378512	2.350497	2.350497
154089	4.364572	4.608809	4.439623	4.405992	4.529821	4.70044	4.689299	4.57289	4.412782	4.596935	4.452859	4.300124	4.847997	4.371559	5.087463	4.529821	4.69488	4.465974	5.409391	4.371559	5.066089	4.754888	4.412782	4.357552	4.50462	4.307429	4.57289
93986	2.765535	2.744161	2.765535	2.744161	2.906891	2.827819	2.722466	2.765535	2.744161	2.786596	2.744161	2.744161	2.807355	2.744161	2.744161	2.765535	2.765535	2.786596	2.906891	2.765535	2.786596	2.827819	2.807355	2.981853	2.807355	2.765535	2.765535
124872	2.350497	2.584963	2.292782	2.292782	2.321928	2.321928	2.432959	2.321928	2.263034	2.292782	2.70044	2.292782	2.70044	2.350497	2.263034	2.292782	2.292782	2.321928	2.350497	2.292782	2.963474	2.321928	2.292782	2.263034	2.378512	2.292782	2.292782
158521	3.169925	3.185867	3.277985	3.232661	3.169925	3.247928	3.169925	3.277985	3.153805	3.336283	3.446256	3.121015	3.292782	3.321928	3.419539	3.137504	3.217231	3.232661	3.321928	3.201634	3.263034	3.263034	3.185867	3.169925	3.217231	3.104337	3.292782
148823	3.121015	3.350497	3.217231	3.104337	3.336283	3.336283	3.485427	3.632268	3.70044	3.666757	3.560715	3.121015	3.378512	3.523562	3.392317	3.847997	3.560715	3.807355	3.786596	4.193772	3.70044	3.632268	4.017922	4.087463	3.523562	3.263034	4.017922
114132	2.944858	3.292782	2.963474	2.944858	2.963474	2.963474	2.944858	2.981853	3	2.981853	3.247928	2.981853	3.104337	2.807355	2.925999	3.035624	3.017922	2.827819	3.169925	2.963474	3.336283	3.292782	3.017922	3.153805	2.981853	2.963474	2.981853
149233	2.963474	3	3	2.981853	2.944858	3.053111	3	3.035624	3	3	2.981853	3.121015	3.087463	3	2.981853	3	3	3.523562	3.087463	3	3.053111	3.053111	3.350497	2.963474	3.185867	3	3.017922
286514	2.847997	2.847997	2.867896	2.827819	2.786596	3.017922	2.827819	2.887525	2.847997	2.925999	2.827819	2.847997	3.053111	2.867896	2.807355	2.847997	2.925999	2.963474	3.035624	2.847997	2.981853	2.925999	2.867896	2.807355	2.906891	2.847997	2.867896
80381	2.925999	2.827819	3.017922	2.827819	2.807355	2.963474	2.847997	2.906891	2.847997	2.536053	2.847997	2.827819	2.867896	2.847997	2.827819	3.035624	2.232661	2.867896	2.867896	2.847997	3.017922	2.867896	2.847997	2.847997	2.847997	2.847997	3.070389
282616	2.536053	2.510962	2.536053	2.536053	2.485427	2.584963	2.510962	2.536053	2.510962	2.536053	2.632268	2.510962	2.584963	2.510962	2.510962	2.536053	2.536053	2.632268	2.560715	2.536053	2.560715	2.584963	2.536053	2.485427	2.560715	2.536053	2.70044
282618	3.035624	3.744161	3.378512	3.405992	3	3.277985	3.584963	3.137504	3.247928	3.405992	2.887525	3.432959	3.321928	2.867896	3.035624	3.104337	3.121015	3.121015	3.070389	2.887525	3.419539	3.523562	3.121015	2.632268	3.121015	3.087463	3.087463
132989	2.678072	2.70044	2.944858	2.655352	2.655352	2.786596	2.786596	2.70044	3.087463	2.70044	2.655352	2.678072	2.765535	2.678072	2.655352	2.655352	2.963474	2.765535	2.944858	2.678072	2.786596	2.765535	2.70044	2.632268	2.744161	2.70044	2.70044
63979	5.378512	4.517276	4.78136	5.137504	5.632268	5.292782	5.104337	5.378512	5.658211	5.189825	4.392317	5.669594	4.314697	5.629357	5.542258	4.949535	4.925999	4.944858	5.307429	5.1127	4.095924	4.201634	4.852998	4.017922	5.329124	5.78136	4.827819
22999	3.263034	3.247928	3.247928	3.247928	3.232661	3.336283	3.232661	3.263034	3.247928	3.292782	3.232661	3.232661	3.350497	3.247928	3.247928	3.247928	3.307429	3.336283	3.584963	3.201634	3.321928	3.307429	3.263034	3.307429	3.292782	3.232661	3.201634
57605	2.232661	2.232661	2.321928	2.201634	2.321928	2.350497	2.292782	2.321928	2.350497	2.510962	2.405992	2.201634	2.292782	2.321928	2.201634	2.560715	2.321928	2.350497	2.847997	2.321928	2.378512	2.321928	2.786596	2.263034	2.321928	2.292782	2.321928
57575	2.070389	2.070389	2.104337	2.070389	2.070389	2.104337	2.070389	2.104337	2.070389	2.104337	2.070389	2.070389	2.201634	2.070389	2.070389	2.070389	2.070389	2.104337	2.263034	2.070389	2.137504	2.104337	2.104337	2.070389	2.104337	2.070389	2.104337
257397	4.548437	4.620586	4.329124	4.61471	4.426265	5.213347	4.392317	4.643856	5.070389	4.596935	4.336283	4.371559	4.510962	4.510962	4.78136	4.711495	4.776104	4.446256	4.882643	4.711495	5.514122	5.083213	4.643856	4.683696	4.517276	4.786596	4.786596
131890	2.263034	2.263034	2.292782	2.263034	2.232661	2.321928	2.263034	2.292782	2.263034	2.292782	2.263034	2.263034	2.350497	2.263034	2.263034	2.292782	2.263034	2.321928	2.432959	2.378512	2.350497	2.292782	2.292782	2.232661	2.292782	2.263034	2.292782
79258	4.307429	4.536053	4.542258	4.765535	4.357552	4.357552	4.536053	4.364572	4.087463	4.169925	4.542258	4.754888	4.405992	4.608809	4.70044	4.83289	4.517276	4.995485	4.529821	4.842979	4.536053	5.004501	4.510962	4.053111	4.554589	4.523562	4.807355
5151	5.857981	5.815063	5.894818	5.611763	5.478972	5.599913	6.037821	5.778734	5.675251	5.581954	5.744161	5.388878	5.632268	5.680887	5.666757	5.867896	6.244126	5.149747	5.395748	6.020147	5.33985	5.680887	5.776104	5.703211	5.640968	5.736064	5.652486
171389	2.035624	2	2.035624	2	2	2.035624	2	2.035624	2	2.035624	2	2	2.070389	2	2	2	2.035624	2.035624	2.070389	2.201634	2.035624	2.035624	2.035624	2.263034	2.035624	2	2.035624
254268	2.560715	2.536053	2.560715	2.560715	2.536053	2.632268	3.017922	2.608809	2.560715	2.560715	2.560715	2.560715	2.632268	2.560715	2.536053	2.536053	2.560715	2.608809	3.053111	2.560715	2.608809	2.584963	2.560715	2.536053	2.584963	2.560715	2.560715
203430	3.017922	2.70044	2.722466	2.847997	2.678072	2.827819	2.807355	2.744161	2.678072	2.765535	2.925999	2.70044	2.744161	2.70044	3.070389	2.678072	2.722466	2.744161	2.744161	3.510962	2.678072	2.722466	2.608809	2.536053	2.608809	2.70044	2.70044
84126	4.566815	4.209453	4.510962	4.82273	4.270529	4.153805	4.542258	4.329124	4.378512	4.705978	4.350497	4.857981	4.517276	4.817623	4.590961	4.70044	5.274262	4.940167	4.446256	4.578939	4.321928	4.364572	4.472488	4.292782	4.770829	4.439623	4.536053
85416	2.827819	2.827819	3.070389	2.827819	2.906891	2.887525	2.827819	2.847997	2.827819	2.847997	2.847997	2.827819	2.944858	2.847997	2.807355	3.392317	2.867896	2.887525	2.981853	2.807355	2.906891	2.847997	2.847997	2.765535	2.867896	2.807355	2.847997
284	2.847997	2.827819	2.847997	2.807355	2.786596	2.906891	2.827819	2.887525	2.827819	2.887525	2.807355	2.827819	2.981853	2.847997	2.807355	2.827819	2.867896	2.944858	3.070389	3.364572	2.925999	2.925999	2.867896	2.786596	2.906891	2.847997	2.925999
127670	2.201634	2.232661	2.350497	2.459432	2.201634	2.263034	2.232661	2.232661	2.232661	2.584963	2.232661	2.232661	2.263034	2.232661	2.232661	2.232661	2.232661	2.263034	2.263034	2.263034	2.263034	2.263034	2.560715	2.201634	2.232661	2.232661	2.263034
149373	3.432959	3.498251	3.307429	3.336283	3.419539	3.510962	3.336283	3.655352	3.432959	3.432959	3.432959	3.472488	3.446256	3.419539	3.419539	3.432959	3.432959	3.419539	3.446256	3.432959	3.432959	3.446256	3.847997	3.405992	3.432959	3.472488	3.584963
2565	2.137504	2.104337	2.137504	2.104337	2.104337	2.137504	2.104337	2.137504	2.137504	2.201634	2.104337	2.104337	2.169925	2.104337	2.104337	2.137504	2.137504	2.169925	2.169925	2.137504	2.169925	2.137504	2.137504	2.104337	2.137504	2.137504	2.137504
56666	2.485427	2.485427	2.510962	2.510962	2.459432	2.560715	2.485427	2.510962	2.510962	2.536053	2.485427	2.510962	2.560715	2.485427	2.459432	2.510962	2.510962	2.510962	2.560715	2.485427	2.560715	2.536053	2.510962	2.510962	2.510962	2.485427	2.510962
163071	2.485427	2.485427	2.459432	2.827819	2.432959	2.485427	2.765535	2.485427	2.459432	2.459432	2.432959	2.459432	2.510962	2.459432	2.432959	2.459432	2.459432	2.485427	2.536053	2.459432	2.510962	2.485427	2.459432	2.432959	2.485427	2.459432	2.678072
148870	2.765535	3.053111	3.350497	2.847997	2.765535	2.944858	2.744161	2.786596	2.786596	2.867896	2.722466	2.807355	2.963474	2.765535	2.722466	3.655352	3.217231	2.906891	2.887525	2.765535	2.847997	3.185867	2.786596	2.744161	2.807355	2.786596	2.765535
161502	3.620586	5.281698	5.452859	3.847997	5.857981	3.916477	3.954196	3.786596	3.887525	3.906891	3.867896	3.867896	3.632268	3.990955	3.678072	3.906891	4.137504	3.954196	3.733354	4.017922	4.954196	5.686501	3.498251	4.017922	4.232661	3.944858	3.678072
159162	3.137504	3.121015	3.104337	3.137504	3.153805	3.169925	3.137504	3.153805	3.121015	3.153805	3.185867	3.137504	3.201634	3.087463	3.070389	3.137504	3.153805	3.153805	3.201634	3.153805	3.185867	3.169925	3.185867	3.104337	3.169925	3.153805	3.153805
4761	4.169925	3.990955	4.153805	4.078951	4.104337	4.336283	4.078951	4.104337	4.169925	4.087463	4.321928	4.263034	4.121015	4.121015	4.078951	4.177918	4.104337	4.104337	4.104337	4.095924	4.121015	4.104337	4.1127	4.078951	4.1127	4.399171	4.104337
439936	2.405992	2.405992	2.405992	2.432959	2.536053	2.485427	2.378512	2.432959	2.432959	2.432959	2.405992	2.459432	2.459432	2.405992	2.405992	2.405992	2.432959	3.321928	2.584963	2.405992	2.432959	2.459432	2.432959	2.378512	2.432959	2.405992	2.432959
83655	2.744161	2.608809	2.70044	2.906891	2.678072	2.744161	2.847997	2.807355	2.70044	2.722466	2.847997	2.867896	2.765535	2.70044	2.786596	2.847997	2.765535	2.722466	3.263034	2.655352	2.786596	2.722466	3.053111	2.678072	2.722466	2.70044	2.744161
1768	2.536053	2.510962	2.536053	2.536053	2.485427	2.722466	2.510962	2.560715	2.510962	2.632268	2.485427	2.510962	2.608809	2.536053	2.536053	2.560715	2.560715	2.655352	2.765535	2.560715	2.584963	2.608809	2.584963	2.536053	2.584963	2.510962	2.536053
131578	2.459432	2.459432	2.459432	2.459432	2.536053	2.485427	2.232661	2.459432	2.536053	2.459432	2.459432	2.459432	2.510962	2.459432	2.432959	2.459432	2.786596	2.510962	2.510962	2.485427	2.510962	2.485427	2.887525	2.350497	2.485427	2.459432	2.485427
255352	2.169925	2.104337	2.104337	2.070389	2.104337	2.104337	2.232661	2.104337	2.104337	2.104337	2.070389	2.104337	2.137504	2.104337	2.070389	2.104337	2.104337	2.137504	2.169925	2.104337	2.137504	2.104337	2.104337	2.070389	2.104337	2.104337	2.104337
93010	2.292782	2.292782	2.350497	2.350497	2.292782	2.321928	2.867896	2.292782	2.378512	2.292782	2.292782	2.292782	2.292782	2.292782	2.292782	2.292782	2.378512	2.321928	2.321928	2.292782	2.292782	2.321928	2.292782	2.292782	2.321928	2.292782	2.292782
158506	2.608809	2.678072	2.655352	2.632268	2.584963	2.944858	2.584963	2.655352	2.608809	2.608809	2.584963	2.678072	2.678072	2.608809	2.608809	2.608809	2.608809	2.632268	2.678072	2.608809	2.655352	2.678072	2.632268	2.608809	2.70044	2.608809	2.632268
9204	3.807355	3.837943	4	3.89724	3.786596	4.336283	3.797013	3.887525	4.145677	3.981853	3.972693	3.807355	3.887525	3.797013	3.807355	3.754888	3.765535	3.817623	3.321928	3.307429	3.837943	3.817623	3.392317	4.185867	4.722466	3.887525	3.817623
137868	2.292782	2.292782	2.292782	2.292782	2.263034	2.321928	2.292782	2.321928	2.292782	2.405992	2.378512	2.263034	2.560715	2.292782	2.263034	2.485427	2.321928	2.321928	2.350497	2.292782	2.321928	2.321928	2.292782	2.263034	2.321928	2.292782	2.292782
7484	2.169925	2.169925	2.169925	2.169925	2.169925	2.201634	2.169925	2.169925	2.169925	2.169925	2.137504	2.169925	2.201634	2.169925	2.169925	2.169925	2.169925	2.201634	2.321928	2.169925	2.201634	2.201634	2.232661	2.137504	2.201634	2.169925	2.169925
10695	9.693661	10.272746	9.689649	9.591896	9.820658	9.785943	9.780868	9.736402	9.584963	9.884781	10.009269	9.218442	9.750037	9.7303	10.279843	9.394248	9.45697	9.171427	9.654636	8.624613	9.273796	9.689124	8.80187	9.116084	10.01639	9.558421	9.587027
9522	6.613237	6.451211	6.020147	6.024586	6.451211	6.104337	6.037821	6.203593	6.281698	6.608809	6.163901	6.230741	6.133399	6.381975	6.303781	5.902074	5.73064	5.510962	6.076816	6.394034	6.114783	6.145677	6.509379	6.554589	6.123087	6.610287	6.209453
151477	2.510962	2.584963	2.510962	2.459432	2.459432	2.608809	2.485427	2.510962	2.510962	2.510962	2.485427	2.510962	2.608809	2.485427	2.485427	2.560715	2.510962	3.087463	2.807355	2.485427	2.560715	2.608809	2.536053	2.485427	2.536053	2.510962	2.485427
3038	4.145677	4.201634	4.812498	4.240314	4.485427	4.485427	4.247928	3.786596	4.378512	4.255501	4.498251	4.405992	4.270529	4.035624	4.078951	4.035624	4.240314	4.263034	4.510962	3.432959	4.263034	4.523562	4.1127	4.378512	4.247928	4.643856	4.491853
2249	1.722466	1.722466	1.722466	1.722466	1.722466	1.765535	1.722466	1.722466	1.722466	1.722466	1.722466	1.722466	1.765535	1.722466	1.722466	1.722466	1.722466	1.765535	1.765535	1.722466	1.765535	1.765535	1.722466	1.722466	1.765535	1.722466	1.722466
169026	2.485427	2.485427	2.485427	2.459432	2.655352	2.485427	2.459432	2.485427	2.485427	2.485427	2.485427	2.459432	2.510962	2.459432	2.459432	2.485427	3.017922	2.485427	2.963474	2.485427	2.510962	2.485427	2.485427	2.432959	2.432959	2.485427	2.485427
142937	2.765535	3.485427	2.827819	2.744161	2.744161	2.765535	2.765535	2.765535	2.744161	2.847997	2.827819	3.292782	2.887525	2.765535	3.217231	3.169925	2.765535	3.087463	2.807355	2.765535	2.786596	2.722466	2.744161	2.608809	2.786596	2.765535	2.765535
439933	3.035624	3.035624	3.035624	3	2.963474	3.201634	3.017922	3.070389	3.087463	3.087463	3	3.017922	3.169925	3.035624	2.981853	3.017922	3.087463	3.121015	3.201634	3	3.087463	3.121015	3.053111	2.963474	3.121015	3	3.017922
160140	2.70044	2.678072	2.70044	2.70044	2.655352	2.744161	2.678072	2.70044	2.678072	2.744161	2.678072	2.744161	2.786596	2.70044	2.678072	2.70044	2.70044	2.765535	2.807355	2.70044	2.744161	2.722466	2.722466	2.655352	2.722466	2.70044	2.70044
284418	1.678072	1.678072	1.678072	1.678072	1.632268	1.678072	1.632268	1.678072	1.678072	1.678072	1.678072	1.678072	1.722466	1.678072	1.632268	1.678072	1.678072	1.678072	1.722466	1.678072	1.678072	1.678072	1.678072	1.632268	1.678072	1.678072	1.678072
120065	1.678072	1.678072	1.678072	1.678072	1.678072	1.678072	1.722466	1.678072	1.678072	1.678072	1.678072	1.678072	1.722466	1.678072	1.678072	1.678072	1.678072	1.722466	1.722466	1.678072	1.722466	1.678072	1.678072	1.678072	1.678072	1.678072	1.678072
143241	3.053111	3.070389	3.053111	3.017922	3.035624	3.121015	3.053111	3.104337	3	3.217231	3.035624	3.053111	3.169925	3.169925	3	3.017922	3.087463	3.137504	3.364572	3.035624	3.201634	3.121015	3.070389	2.944858	3.104337	3.053111	3.035624
246778	2.169925	2.232661	2.169925	2.137504	2.169925	2.169925	2.169925	2.169925	2.137504	2.169925	2.169925	2.232661	2.201634	2.104337	2.137504	2.169925	2.169925	2.169925	2.201634	2.169925	2.137504	2.201634	2.169925	2.169925	2.292782	2.169925	2.137504
132141	2.035624	2.035624	2.035624	2.035624	2	2.035624	2.035624	2.035624	2.035624	2.035624	2.035624	2.035624	2.070389	2.035624	2.035624	2.035624	2.137504	2.035624	2.070389	2.035624	2.070389	2.137504	2.035624	2	2.035624	2.035624	2.035624
245938	2.070389	2.070389	2.070389	2.070389	2.070389	2.104337	2.070389	2.263034	2.070389	2.070389	2.070389	2.070389	2.137504	2.070389	2.070389	2.070389	2.070389	2.104337	2.137504	2.070389	2.104337	2.137504	2.070389	2.070389	2.104337	2.070389	2.104337
280664	2.321928	2.321928	2.321928	2.292782	2.321928	2.321928	2.944858	2.321928	2.321928	2.292782	2.232661	2.321928	2.350497	2.321928	2.321928	2.321928	2.321928	2.350497	2.378512	2.321928	2.350497	2.350497	2.536053	2.263034	2.350497	2.378512	2.292782
245908 /// 504180	2.378512	2.378512	2.350497	2.432959	2.432959	2.432959	2.405992	2.432959	2.405992	2.405992	2.405992	2.378512	2.432959	2.405992	2.378512	2.963474	2.405992	2.432959	2.432959	2.405992	2.432959	2.432959	2.405992	2.405992	2.405992	2.405992	2.432959
5314	2.963474	2.981853	2.827819	2.786596	2.786596	2.887525	2.786596	2.847997	2.827819	2.827819	2.807355	2.765535	3	2.786596	2.786596	2.827819	2.981853	2.847997	2.867896	2.807355	2.887525	2.827819	2.827819	2.786596	2.847997	2.827819	2.827819
168507	2.378512	2.350497	2.378512	2.350497	2.350497	2.405992	2.378512	2.378512	2.378512	2.378512	2.350497	2.378512	2.432959	2.378512	2.350497	2.786596	2.378512	2.432959	2.432959	3.053111	2.432959	2.378512	2.378512	2.350497	2.378512	2.378512	2.378512
139378	2.292782	2.292782	2.292782	2.292782	2.292782	2.321928	2.321928	2.321928	2.292782	2.321928	2.292782	2.292782	2.350497	2.292782	2.292782	2.292782	2.292782	2.405992	2.678072	2.321928	2.321928	2.321928	2.292782	2.292782	2.321928	2.292782	2.292782
10178	2.405992	2.405992	2.432959	2.432959	2.405992	2.432959	2.432959	2.432959	2.405992	2.432959	2.432959	2.432959	2.459432	2.459432	2.405992	2.432959	2.432959	2.459432	2.459432	2.432959	2.459432	2.432959	2.536053	2.405992	2.432959	2.432959	2.432959
254958	2.169925	2.169925	2.169925	2.169925	2.137504	2.201634	2.137504	2.201634	2.169925	2.169925	2.137504	2.232661	2.232661	2.169925	2.510962	2.169925	2.169925	2.201634	2.232661	2.169925	2.201634	2.232661	2.169925	2.137504	2.201634	2.169925	2.169925
138474	4.008989	3.857981	3.944858	4.292782	3.89724	3.972693	3.925999	3.944858	3.93546	3.990955	4.053111	3.925999	4.596935	3.93546	3.877744	4.201634	4.035624	3.963474	4.510962	3.93546	4.017922	4.1127	3.944858	4.087463	4.078951	3.93546	3.944858
129684	2.560715	2.536053	2.560715	2.536053	2.536053	2.584963	2.536053	2.560715	2.536053	2.678072	2.536053	2.536053	2.584963	2.560715	2.536053	2.536053	2.560715	2.560715	2.584963	2.560715	2.584963	2.560715	2.655352	2.536053	2.560715	2.536053	2.560715
9401	4.137504	4.892391	4.711495	4.906891	4.584963	4.867896	4.300124	4.548437	4.566815	4.944858	4.689299	4.270529	4.224966	3.877744	4.689299	4.760221	4.738768	4.867896	5.459432	4.689299	4.536053	4.837943	5.255501	4.958843	4.689299	4.837943	4.786596
165082	2.378512	2.169925	2.263034	2.137504	2.232661	2.169925	2.137504	2.169925	2.169925	2.169925	2.137504	2.137504	2.169925	2.201634	2.137504	2.137504	2.169925	2.169925	2.201634	2.137504	3.378512	2.432959	2.169925	2.201634	2.169925	2.169925	2.137504
117532	1.925999	1.925999	1.925999	1.925999	1.925999	1.925999	1.925999	1.925999	1.925999	1.925999	2.035624	1.925999	2.104337	1.925999	1.925999	1.925999	1.925999	1.963474	1.963474	1.925999	2.070389	1.963474	1.925999	2.070389	2	1.925999	1.925999
140771	2.827819	2.485427	2.678072	2.510962	2.459432	2.536053	2.485427	2.510962	2.485427	2.536053	2.485427	2.632268	2.560715	2.485427	2.485427	2.510962	2.510962	2.536053	2.536053	2.807355	2.485427	2.536053	2.510962	2.459432	2.632268	2.510962	2.510962
23299	5.201634	5.157852	4.963474	5.095924	5.244126	5.169925	5.270529	5.357552	5.658211	5.827819	5.197708	5.145677	5.095924	5.375039	5.942515	5.022368	5.149747	4.930737	4.842979	4.807355	5.181898	5.232661	4.89724	5.157852	5.048759	4.995485	4.949535
114026	2.827819	2.807355	2.807355	2.786596	2.722466	2.887525	2.807355	2.847997	2.827819	2.847997	2.807355	2.807355	2.944858	2.827819	2.786596	2.827819	2.867896	2.867896	3.104337	2.807355	2.887525	2.867896	2.827819	2.786596	2.847997	2.807355	2.847997
79400	2.655352	2.847997	2.632268	2.608809	2.632268	2.655352	2.632268	2.655352	2.608809	2.678072	2.632268	2.655352	2.655352	2.807355	2.655352	2.655352	2.655352	2.678072	2.722466	2.632268	2.70044	2.655352	2.867896	2.632268	2.786596	2.655352	2.655352
282706	2.405992	2.378512	2.405992	2.405992	2.378512	2.432959	2.378512	2.405992	2.405992	2.405992	2.378512	2.378512	2.459432	2.378512	2.378512	2.405992	2.405992	2.432959	2.459432	2.378512	2.459432	2.432959	2.405992	2.378512	2.432959	2.405992	2.405992
57211	2.459432	2.485427	2.510962	2.560715	2.485427	2.510962	2.485427	2.560715	2.485427	2.510962	2.485427	2.485427	2.510962	2.485427	2.459432	2.485427	2.485427	2.510962	2.827819	2.485427	2.510962	2.510962	2.485427	2.485427	2.510962	2.485427	2.655352
56062	2.867896	2.867896	2.867896	2.847997	2.847997	2.944858	2.827819	2.867896	2.867896	2.867896	2.827819	2.867896	3	2.867896	2.867896	2.807355	2.867896	2.887525	2.887525	2.867896	2.887525	2.867896	2.867896	2.847997	2.887525	2.963474	2.867896
165829	1.963474	1.963474	2.201634	1.963474	1.963474	1.963474	1.925999	2.201634	1.963474	1.963474	1.925999	1.963474	2.104337	1.963474	1.963474	2	1.963474	2	2	1.963474	2.070389	2	1.963474	1.963474	2	2.104337	1.963474
6821	3.981853	4.802193	4.217231	4.378512	4.485427	3.89724	4.385431	4.008989	3.981853	4.209453	4.426265	3.972693	4.364572	4	4.655352	3.981853	3.104337	3.510962	4.070389	4.095924	3.786596	4.0268	3.877744	3.722466	4.070389	3.916477	4.247928
221393	2	2	2	2	1.963474	2.070389	2.104337	2.104337	2	2	2.169925	2	2.035624	2	1.963474	2	2.070389	2	2.035624	2	2.035624	2	2	1.963474	2	2	2
133396	2.378512	2.378512	2.378512	2.350497	2.350497	2.432959	2.350497	2.405992	2.378512	2.378512	2.350497	2.378512	2.459432	2.378512	2.350497	2.378512	2.378512	2.405992	2.432959	2.378512	2.432959	2.405992	2.378512	2.350497	2.405992	2.378512	2.378512
94122	2.485427	2.485427	2.485427	2.459432	2.432959	2.786596	2.459432	2.510962	2.485427	2.510962	2.485427	2.459432	2.560715	2.485427	2.485427	2.485427	2.485427	2.536053	2.510962	2.510962	2.536053	2.765535	2.510962	2.459432	2.485427	2.485427	2.485427
10806	5.974988	6.475733	5.925999	6.031219	6.292782	6.165912	5.683696	6.129283	5.995485	6.024586	6.029011	6.066089	6.131343	6.102238	6.004501	6.517276	6.870365	6.616181	6.301953	6.029011	5.870365	7.235536	5.956521	6.392317	5.827819	6.643856	6.57289
222611	2.070389	2.070389	2.070389	2.070389	2.035624	2.104337	2.070389	2.070389	2.070389	2.232661	2.035624	2.070389	2.104337	2.035624	2.035624	2.070389	2.070389	2.263034	2.104337	2.104337	2.104337	2.104337	2.070389	2.035624	2.104337	2.070389	2.070389
6854	3.321928	3.070389	3.070389	3.053111	3.643856	3.153805	3.087463	2.963474	2.906891	3.070389	3.087463	3.053111	2.847997	3	2.906891	3.053111	3.070389	3.364572	3.263034	2.807355	3.104337	3.087463	3.070389	3.017922	3.472488	2.827819	3.035624
136371	1.263034	1.263034	1.263034	1.263034	1.263034	1.263034	1.263034	1.263034	1.263034	1.263034	1.263034	1.263034	1.321928	1.263034	1.263034	1.263034	1.263034	1.321928	1.321928	1.263034	1.321928	1.378512	1.263034	1.263034	1.321928	1.263034	1.263034
170572	2.485427	2.485427	2.485427	2.459432	2.70044	2.560715	2.459432	2.765535	2.485427	2.510962	2.459432	2.459432	2.536053	2.485427	2.485427	2.485427	2.510962	2.536053	2.70044	2.560715	2.584963	2.536053	2.510962	2.485427	2.560715	2.510962	2.510962
84807	4.061776	4.053111	3.906891	4.044394	4.044394	4.070389	3.89724	4.263034	4.053111	4.061776	4.035624	4.053111	4.095924	4.061776	4.321928	4.053111	4.017922	4.446256	4.061776	4.137504	3.887525	4.510962	3.925999	4.0268	4.50462	4.255501	4.061776
146722	9.782998	10.464239	9.755889	9.555931	9.710462	9.699919	9.73471	9.576295	9.379595	9.320801	9.652486	9.219169	10.400879	9.396391	9.913488	9.830198	9.376342	9.941048	10.489246	9.848466	9.510171	10.245077	8.984988	9.180904	10.23709	9.688425	9.607885
84694	2.104337	2.070389	2.104337	2.292782	2.137504	2.104337	2.104337	2.104337	2.104337	2.232661	2.070389	2.070389	2.104337	2.104337	2.104337	2.104337	2.104337	2.137504	2.104337	2.104337	2.137504	2.137504	2.104337	2.070389	2.104337	2.104337	2.104337
7483	2.510962	2.536053	2.510962	2.485427	2.485427	2.632268	2.510962	2.807355	2.510962	2.536053	2.584963	2.485427	2.744161	2.510962	2.485427	2.510962	2.536053	2.560715	2.560715	2.510962	2.887525	2.632268	2.510962	2.485427	2.536053	2.510962	2.536053
64090	3.392317	3.292782	3.292782	3.277985	3.263034	3.185867	3.321928	3.307429	3.292782	3.292782	3.169925	3.336283	3.307429	3.185867	3.277985	3.292782	3.608809	3.169925	3.321928	3.392317	3.459432	3.350497	3.292782	3.137504	3.307429	3.292782	3.498251
8396	3.336283	3.201634	3.887525	2.963474	3.392317	3.336283	3.307429	3.336283	3.321928	3.121015	3.336283	2.906891	3.292782	3.378512	3.336283	3.472488	3.584963	3.350497	3.350497	3.350497	3.510962	3.321928	3.336283	3.137504	3.432959	3.336283	3.336283
113746	2.632268	2.632268	2.632268	2.632268	2.632268	2.632268	2.632268	2.632268	2.608809	2.632268	2.632268	2.632268	2.722466	2.632268	2.632268	2.632268	2.632268	2.655352	2.722466	2.632268	2.655352	2.655352	2.632268	2.608809	2.655352	2.632268	2.632268
164237	2.70044	2.678072	2.70044	2.655352	2.655352	2.70044	2.678072	2.70044	2.744161	2.807355	2.655352	2.678072	2.765535	2.678072	2.678072	2.655352	2.70044	2.722466	2.765535	2.678072	2.744161	2.70044	2.655352	2.70044	2.70044	2.70044	2.678072
256369	2.678072	2.70044	2.722466	2.678072	2.655352	2.765535	2.786596	2.744161	2.744161	2.722466	2.867896	3	3.017922	2.722466	2.765535	2.722466	2.744161	2.765535	2.827819	2.744161	2.786596	2.744161	2.744161	2.722466	2.744161	2.744161	2.722466
162394	6.723832	5.965784	6.509379	6.874059	6.687901	6.946029	6.84549	6.427941	7.019035	6.820179	6.804776	6.711495	6.536053	7.246028	6.221104	7.461889	7.176921	6.008989	8.010668	7.284477	7.036723	5.669594	8.256445	7.200653	6.478972	6.499846	6.209453
89777	2.584963	2.321928	2.560715	2.536053	2.560715	2.608809	3.169925	2.584963	2.608809	2.678072	2.560715	2.560715	2.632268	2.560715	2.560715	2.560715	2.560715	2.608809	2.632268	2.560715	2.632268	2.827819	2.584963	2.292782	2.584963	2.584963	2.925999
126326	2.906891	2.906891	2.925999	2.906891	3.405992	2.981853	2.887525	2.925999	2.906891	2.887525	2.887525	2.906891	2.584963	2.887525	2.906891	2.906891	2.925999	2.944858	2.70044	2.925999	3.485427	2.944858	2.925999	2.887525	2.906891	2.906891	3.070389
114771	2.485427	2.459432	2.485427	2.485427	2.432959	2.485427	2.459432	2.485427	2.459432	2.485427	2.459432	2.485427	2.536053	2.485427	2.432959	2.485427	2.485427	2.70044	2.584963	2.485427	2.536053	2.536053	2.485427	2.459432	2.510962	2.459432	2.485427
85481	2.378512	2.378512	2.608809	2.350497	2.292782	2.405992	2.378512	2.378512	2.459432	2.350497	2.378512	2.432959	2.432959	2.405992	2.378512	2.378512	2.405992	2.432959	2.510962	2.378512	2.432959	2.632268	2.378512	2.405992	2.432959	2.378512	2.378512
89883	2.632268	2.432959	2.459432	2.432959	2.405992	2.459432	2.432959	2.459432	2.485427	2.459432	2.432959	2.432959	2.485427	2.432959	2.432959	2.432959	2.459432	2.459432	2.459432	2.459432	2.485427	2.459432	2.432959	2.432959	2.459432	2.432959	2.459432
116255	3.321928	3.169925	3.185867	3.153805	3.137504	3.247928	3.972693	3.201634	3.185867	3.185867	3.307429	3.169925	3.247928	3.035624	3.153805	3.472488	3.185867	3.247928	3.263034	3.169925	3.364572	2.906891	3.548437	3.137504	3.104337	3.169925	3.185867
27201	2.584963	2.70044	2.765535	2.807355	2.906891	3.185867	3.087463	2.807355	2.944858	3.378512	2.807355	2.722466	2.827819	2.744161	3.378512	2.807355	2.786596	2.678072	2.827819	2.786596	2.827819	2.807355	2.807355	2.70044	2.807355	2.786596	2.807355
132243	3.364572	3.459432	3.405992	3.336283	3.405992	3.472488	3.459432	3.472488	3.336283	3.666757	3.321928	3.446256	3.711495	3.446256	3.459432	3.584963	3.459432	3.510962	3.666757	3.472488	3.837943	3.916477	3.711495	3.459432	3.472488	3.432959	3.459432
134860	1.765535	1.722466	1.765535	1.722466	1.722466	1.765535	1.722466	1.765535	1.722466	1.765535	1.722466	1.722466	1.807355	1.722466	1.722466	1.722466	1.765535	1.765535	1.765535	1.765535	1.807355	1.765535	1.765535	1.722466	1.765535	1.765535	1.765535
114814	2.263034	2.321928	2.292782	2.350497	2.292782	2.321928	2.263034	2.292782	2.263034	2.405992	2.263034	2.432959	2.321928	2.292782	2.263034	3.797013	3.053111	3.364572	3.364572	2.655352	3.137504	2.887525	2.584963	2.608809	2.405992	2.70044	2.608809
257357	1.847997	1.887525	1.887525	2	1.807355	1.887525	1.847997	1.887525	1.847997	1.887525	1.847997	1.847997	1.887525	1.847997	1.887525	1.847997	1.847997	1.887525	1.925999	1.847997	1.925999	1.887525	1.887525	1.847997	1.963474	1.887525	1.887525
91977	2.169925	2.169925	2.169925	2.169925	2.169925	2.405992	2.137504	2.169925	2.169925	2.169925	2.169925	2.201634	2.201634	2.169925	2.169925	2.169925	2.201634	2.201634	2.201634	2.201634	2.201634	2.201634	2.201634	2.169925	2.201634	2.201634	2.169925
149428	2.807355	2.722466	2.70044	2.70044	2.678072	2.807355	2.655352	2.722466	2.722466	2.722466	2.807355	2.70044	2.847997	2.765535	2.722466	2.722466	2.765535	2.765535	2.887525	2.722466	2.744161	2.765535	2.70044	2.678072	2.744161	2.678072	2.722466
140456	2.321928	2.321928	2.432959	2.321928	2.292782	2.350497	2.459432	2.321928	2.321928	2.321928	2.321928	2.321928	2.350497	2.321928	2.321928	2.321928	2.292782	2.350497	2.350497	2.744161	2.378512	2.350497	2.321928	2.292782	2.350497	2.321928	2.510962
266553	2.867896	2.847997	2.867896	2.827819	2.887525	2.925999	2.827819	2.887525	2.847997	2.944858	2.847997	2.847997	3.035624	2.847997	2.827819	2.867896	2.887525	2.906891	3.017922	2.867896	2.925999	2.906891	2.887525	2.807355	3.053111	2.847997	2.867896
121214	2.104337	2.104337	2.137504	2.104337	2.104337	2.137504	2.104337	2.137504	2.104337	2.137504	2.104337	2.104337	2.169925	2.104337	2.104337	2.104337	2.137504	2.137504	2.169925	2.104337	2.169925	2.137504	2.137504	2.104337	2.137504	2.104337	2.137504
120066	2.201634	2.201634	2.201634	2.201634	2.201634	2.232661	2.378512	2.201634	2.201634	2.201634	2.263034	2.201634	2.292782	2.169925	2.201634	2.232661	2.201634	2.232661	2.232661	2.201634	2.232661	2.232661	2.350497	2.201634	2.232661	2.201634	2.232661
135644	2.485427	2.459432	2.744161	2.459432	2.459432	2.510962	3	2.655352	2.807355	2.485427	2.632268	2.432959	2.584963	2.459432	2.459432	2.608809	2.510962	2.510962	2.560715	2.459432	2.510962	2.485427	2.485427	2.432959	2.485427	2.485427	2.485427
286828	2.560715	2.584963	2.584963	2.560715	2.608809	2.632268	2.560715	2.655352	2.584963	2.584963	2.560715	2.560715	2.678072	2.560715	2.560715	2.655352	2.584963	2.632268	2.765535	2.560715	2.655352	2.655352	2.608809	2.536053	2.608809	2.584963	2.584963
128488	4.008989	3.584963	3.596935	3.678072	3.277985	4.177918	3.906891	4.129283	3.807355	3.596935	4.385431	3.689299	3.765535	3.405992	3.678072	3.70044	3.277985	3.419539	3.817623	3.405992	3.632268	3.733354	3.57289	3.887525	3.678072	3.817623	3.765535
155051	2.510962	2.510962	2.510962	2.510962	2.485427	2.560715	3.185867	2.536053	2.510962	2.536053	2.510962	2.510962	2.560715	2.536053	2.485427	2.510962	2.536053	2.536053	2.584963	2.510962	2.560715	2.536053	2.510962	2.510962	2.536053	2.510962	2.510962
147323	2.827819	2.827819	2.827819	2.807355	2.807355	2.944858	2.786596	2.867896	2.827819	2.847997	2.807355	2.807355	2.887525	2.827819	2.765535	2.827819	2.847997	2.963474	2.925999	2.887525	2.906891	3.733354	2.827819	2.807355	2.847997	2.827819	2.887525
143501	2.035624	2.035624	2.035624	2.035624	2.035624	2.070389	2.035624	2.070389	2.035624	2.035624	2.035624	2.035624	2.104337	2.035624	2.035624	2.035624	2.035624	2.070389	2.104337	2.035624	2.070389	2.070389	2.035624	2.035624	2.070389	2.035624	2.070389
84322	3.153805	2.678072	2.678072	2.632268	2.608809	2.827819	2.584963	3.350497	2.678072	2.655352	2.678072	2.678072	3.017922	2.632268	2.678072	2.678072	2.678072	2.722466	2.485427	2.536053	2.744161	2.722466	2.70044	2.608809	3.087463	2.678072	3.035624
10018	3.643856	3.744161	3.548437	3.485427	3.584963	3.817623	3.754888	3.596935	3.632268	3.510962	3.632268	3.666757	3.643856	3.277985	3.620586	3.655352	3.797013	3.321928	3.925999	3.678072	4.137504	3.786596	3.70044	3.765535	3.807355	3.89724	3.689299
245932	2.350497	2.378512	2.378512	2.350497	2.321928	2.378512	2.350497	2.378512	2.378512	2.378512	2.350497	2.350497	2.560715	2.350497	2.378512	2.350497	2.378512	2.405992	2.459432	2.378512	2.405992	2.378512	2.432959	2.321928	2.378512	2.350497	2.378512
255061	3.201634	3.185867	3.392317	3.169925	3.137504	3.632268	3.104337	3.247928	3.185867	2.765535	3.169925	3.201634	3.548437	3.201634	3.169925	3.185867	3.137504	3.307429	3.292782	3.201634	3.277985	3.263034	3.201634	3.104337	2.722466	3.201634	3.232661
200765	6.680887	6.875289	6.687901	6.553053	6.493455	6.449561	6.559186	6.673839	6.710118	6.633722	6.1918	6.449561	6.673839	6.850499	6.390599	6.908092	7.228819	6.087463	6.744161	6.57289	6.422906	6.230741	7.16088	7.073606	6.643856	6.682292	6.923625
54890	7.543805	7.525129	7.59768	7.834155	7.834155	7.608809	7.497453	7.522778	7.360189	7.427941	7.490249	7.049849	7.661065	7.460251	7.505415	5.658211	5.768184	5.940167	7.068241	5.300124	5.736064	6.449561	5.815063	5.240314	7.345183	7.195741	7.10957
26112	9.860777	9.914834	9.71029	9.710979	9.75739	9.694706	9.911991	9.967947	9.436503	9.698357	9.8009	9.659104	9.421013	9.579505	9.844392	9.726559	9.7303	9.518063	10.038233	9.71373	9.153552	10.396926	9.386725	9.180406	10.119201	9.741636	9.383488
4799	8.864496	8.74685	9.038919	9.116084	8.574404	9.144148	8.782671	9.114263	9.070658	9.092757	9.005344	9.156842	9.000845	9.228338	8.812819	9.224966	9.254084	9.035624	8.874367	9.21529	8.918267	8.575917	9.076014	9.148222	8.695576	8.600656	8.845804
1829	2.350497	2.350497	2.350497	2.321928	2.321928	2.378512	2.321928	2.485427	2.350497	2.350497	2.321928	2.378512	2.405992	2.350497	2.350497	2.350497	2.350497	2.378512	2.405992	2.350497	2.378512	2.378512	2.350497	2.292782	2.378512	2.350497	2.350497
134553	6.480588	6.095924	5.815063	5.744161	5.825277	5.722466	4.89724	6.173927	6.149747	6.253611	5.865424	5.716991	5.1127	5.862947	6.336283	5.703211	5.145677	5.378512	5.436295	6.580447	5.395748	5.852998	6.171927	6.066089	5.514122	5.870365	5.488644
89890	4.940167	4.307429	4.892391	4.608809	4.940167	4.776104	4.426265	5.520422	4.661065	4.666757	4.72792	5.336283	4.255501	6.153805	4.608809	4.705978	4.786596	5.213347	4.754888	5.608809	5.343408	5.285402	5.066089	5.446256	4.82273	5.266787	4.940167
1024	6.33985	6.189825	6.087463	6.296457	6.15583	6.137504	6.072535	6.145677	6.022368	6.281698	6.303781	6.217231	6.979568	6.207502	6.366322	5.799605	6.015694	6.08534	5.395748	5.815063	5.749534	5.768184	5.277985	5.697663	6.121015	5.937815	6.059615
5753	3.711495	4.044394	3.620586	3.70044	3.754888	3.847997	3.733354	3.765535	3.620586	3.722466	3.765535	3.744161	3.765535	3.754888	3.711495	3.765535	3.847997	3.776104	4.121015	3.765535	4.087463	3.827819	3.765535	4.061776	3.765535	3.765535	3.765535
85407	2.807355	2.765535	2.925999	2.807355	2.786596	2.827819	2.887525	2.807355	2.827819	2.807355	2.807355	2.786596	2.807355	2.807355	2.786596	2.786596	2.807355	2.807355	2.847997	2.807355	2.807355	2.807355	2.807355	2.765535	2.807355	2.867896	2.807355
11329	9.53333	9.170426	9.28494	9.372212	9.403012	9.193032	9.478972	9.248165	9.360189	9.362601	9.203103	9.324856	9.285865	9.237688	9.121274	8.653562	8.4733	9.027077	8.836682	8.427103	8.320124	8.794741	8.627534	8.866042	9.161636	9.005063	8.831941
117145	6.689299	7.444601	7.539159	7.641691	7.696968	7.15583	7.434628	7.582707	7.296457	7.291861	7.236493	8.134426	7.539159	8.162391	7.095924	7.647458	7.859845	7.622052	8	8.07307	6.855491	6.985273	8.299208	8.277985	7.244126	7.414474	7.410239
63967	2.459432	2.432959	2.459432	2.432959	2.432959	2.485427	2.459432	2.485427	2.459432	2.459432	2.432959	2.432959	2.536053	2.459432	2.432959	2.432959	2.459432	2.485427	2.632268	2.459432	2.510962	2.485427	2.459432	2.432959	2.510962	2.459432	2.459432
57786	3.954196	3.678072	3.972693	3.857981	3.292782	4.399171	3.916477	3.972693	3.925999	3.307429	3.916477	4.722466	4.070389	3.944858	4.465974	4.452859	4.044394	4.078951	3.689299	4.095924	3.925999	4.017922	3.972693	3.972693	3.608809	4.371559	4.270529
284403	3.263034	3.307429	3.247928	2.981853	3.201634	3.035624	3.217231	3.263034	3.104337	3.364572	3.217231	3.169925	3.643856	3.321928	3.087463	3.459432	3.754888	3.857981	3.963474	3.536053	4.812498	4.087463	3.655352	3.201634	3.336283	3.392317	3.620586
221074	2.70044	2.70044	2.722466	2.678072	2.678072	2.786596	2.70044	2.722466	2.678072	2.722466	2.678072	2.678072	2.827819	2.70044	2.70044	2.70044	2.722466	2.744161	2.925999	2.70044	2.786596	2.765535	2.722466	2.655352	2.744161	2.70044	2.722466
165918	3.744161	3.733354	3.754888	3.722466	3.722466	3.776104	4.035624	3.765535	3.744161	3.744161	3.733354	3.733354	3.817623	3.744161	3.744161	3.744161	4.053111	3.776104	3.786596	3.754888	3.837943	3.776104	4.364572	3.472488	3.797013	3.786596	3.744161
79987	2.560715	2.560715	2.560715	2.536053	2.485427	2.786596	2.584963	2.678072	2.608809	2.560715	2.536053	2.632268	2.608809	2.536053	2.536053	2.536053	2.560715	2.584963	2.827819	2.536053	2.584963	2.70044	2.560715	2.510962	2.584963	2.560715	2.560715
652276	4.277985	4.247928	4.314697	4.121015	4.255501	4.350497	4.314697	4.590961	4.300124	4.263034	4.300124	4.277985	4.419539	4.292782	4.385431	4.300124	4.350497	4.378512	4.378512	4.247928	4.357552	4.350497	4.666757	4.314697	4.364572	4.300124	4.121015
2626	3.596935	3.584963	3.632268	3.548437	3.666757	3.57289	3.584963	3.596935	3.666757	3.560715	4.1127	3.548437	3.584963	3.536053	3.510962	3.548437	3.548437	3.70044	3.596935	3.548437	3.548437	3.560715	3.655352	3.643856	3.57289	3.560715	3.560715
123036	9.247215	7.847371	8.349613	8.922138	8.788229	8.795066	8.228338	8.441699	8.786923	8.241745	8.713902	8.965207	8.078418	8.816344	8.012904	8.874674	9.021258	9.016808	8.377211	8.576673	8.212375	8.065551	8.84235	8.825595	8.713558	9.315376	9.299437
203228	7.998308	8.435879	8.496654	7.711495	7.857359	7.772809	8.090112	7.640245	8.331813	8.040016	8.255029	7.491853	8.400026	7.632268	8.261625	8.418274	8.190812	8.207014	9.007027	7.922436	8.519636	8.33673	7.847997	8.320124	7.596935	7.966938	7.816984
130535	4.385431	4.378512	4.722466	4.626439	4.902074	4.78136	4.452859	4.944858	4.446256	4.566815	4.990955	4.72792	4.643856	4.465974	4.017922	4.89724	4.419539	4.523562	4.817623	5.048759	4.69488	4.626439	5.053111	4.542258	4.439623	4.371559	4.439623
8462	5.719731	6.116864	5.392317	5.482203	5.314697	5.954196	5.371559	5.53294	5.439623	5.752213	6.050937	5.201634	5.426265	5.385431	5.904484	5.402586	5.281698	5.409391	5.672425	4.620586	4.754888	5.1127	4.995485	4.70044	5.32553	5.475733	5.392317
126549	3.350497	4.087463	3.350497	3.432959	3.432959	3.70044	3.57289	3.378512	3.378512	3.392317	3.666757	3.247928	3.711495	3.378512	3.446256	3.321928	3.321928	3.321928	3.93546	3.364572	3.847997	3.655352	3.277985	2.608809	3.432959	3.321928	3.277985
55558	2.321928	2.321928	2.292782	2.321928	2.321928	2.350497	2.232661	2.321928	2.292782	2.321928	2.292782	2.321928	2.321928	2.321928	2.321928	2.321928	2.906891	2.432959	2.459432	2.321928	2.350497	2.350497	2.560715	2.321928	2.807355	2.321928	2.321928
53918	2.765535	2.765535	2.786596	2.744161	2.722466	2.847997	2.744161	2.807355	2.678072	3	2.744161	2.765535	2.963474	2.786596	2.744161	2.70044	2.807355	2.887525	2.925999	2.70044	2.827819	2.847997	2.786596	2.722466	2.827819	2.744161	2.786596
144811	3.432959	2.70044	2.786596	2.70044	2.655352	2.722466	2.887525	2.70044	2.70044	2.678072	2.70044	2.70044	2.744161	2.678072	2.722466	2.70044	2.70044	2.70044	2.867896	2.632268	3.121015	2.70044	2.70044	2.678072	2.70044	2.70044	2.70044
202020	5.402586	5.281698	5.281698	4.958843	5.364572	5.145677	4.705978	5.240314	4.791814	5.462707	5.432959	5.554589	4.57289	5.930737	5.778734	5.711495	5.979568	5.683696	4.385431	6.723832	5.205549	5.232661	5.281698	4.705978	5.395748	4.716991	5.536053
152405	2.655352	2.678072	2.678072	2.655352	2.655352	2.722466	2.70044	2.70044	2.678072	2.678072	2.655352	2.70044	2.744161	2.655352	2.678072	2.655352	2.70044	2.744161	2.807355	2.786596	2.744161	2.722466	2.70044	2.632268	2.70044	2.722466	2.827819
202151	2.608809	2.608809	2.608809	2.560715	2.584963	2.655352	2.584963	2.608809	2.608809	2.655352	2.584963	2.584963	2.807355	2.584963	2.560715	2.584963	2.608809	2.678072	2.744161	2.632268	2.655352	2.632268	2.608809	2.536053	2.632268	2.608809	2.608809
23161	5.259272	5.635174	5.560715	5.141596	5.189825	5.193772	5.82273	5.209453	5.292782	5.33985	5.88996	5.672425	5.247928	5.137504	5.381975	4.602884	4.847997	5.008989	4.50462	5.281698	4.61471	4.478972	5.419539	5.100137	5.095924	5.209453	5.165912
221656	5.129283	6.517276	4.93546	5.070389	4.193772	5.013462	5.149747	4.837943	4.82273	5.157852	4.655352	4.078951	5.013462	4.981853	6.070389	5.944858	6.050937	6.059615	6.213347	5.004501	5.321928	6.521993	5.840463	4.104337	6.08534	5.087463	5.274262
245972	2.744161	2.722466	2.744161	2.722466	2.722466	2.744161	2.722466	2.765535	2.744161	2.744161	2.722466	2.722466	2.786596	2.722466	2.722466	2.744161	2.765535	2.786596	2.786596	2.744161	2.786596	2.744161	2.744161	2.70044	2.765535	2.744161	2.744161
89884	2.963474	2.963474	2.963474	2.963474	2.944858	2.981853	2.944858	2.963474	2.963474	2.963474	3	3.017922	3	2.963474	2.944858	2.963474	2.963474	2.981853	2.981853	2.963474	3.419539	2.963474	2.963474	2.944858	2.963474	3	3.232661
84984	5.303781	4.963474	5.017922	5.711495	5.469235	4.995485	4.426265	4.689299	5.05745	5.066089	4.990955	5.422906	5	5.719731	5.361066	4.807355	4.867896	4.995485	5.232661	4.392317	4.201634	4.523562	4.432959	4.263034	4.754888	5.013462	4.990955
8701	3.643856	3.632268	3.643856	3.643856	3.560715	3.643856	3.817623	3.877744	3.643856	3.678072	3.643856	3.643856	3.689299	3.632268	3.632268	3.643856	3.643856	3.70044	3.655352	3.643856	3.722466	3.666757	3.643856	3.608809	3.643856	3.643856	3.643856
148137	4.733354	4.882643	5.388878	4.963474	5.419539	5.157852	4.911692	4.661065	5.247928	4.770829	5.224966	4.847997	4.972693	5.087463	5.259272	4.590961	4.887525	5.754888	5.956521	5.507795	4.877744	5.658211	4.452859	5.129283	5.672425	5.343408	5.364572
113622	3.277985	3.277985	3.307429	3.292782	3.217231	3.560715	3.277985	3.307429	3.185867	3.307429	3.307429	3.263034	3.472488	3.277985	3.201634	3.292782	3.392317	3.321928	3.321928	3.643856	3.596935	3.446256	3.689299	3.786596	3.350497	3.307429	3.307429
11276	7.029011	6.862947	6.630813	7.234578	6.765535	7.014578	7.069315	6.842979	7.076816	6.872829	6.733354	7.302867	5.82273	6.888743	6.782671	6.790511	6.417853	6.938991	6.689299	7.236493	5.951868	6.580447	7.187847	6.509379	7.795715	7.140574	7.207502
64403	2.655352	2.632268	2.655352	2.608809	2.584963	2.655352	2.655352	2.655352	2.655352	2.655352	2.632268	2.655352	2.655352	2.632268	2.655352	2.632268	2.655352	2.70044	2.847997	2.584963	2.655352	2.655352	2.655352	2.632268	2.655352	2.655352	2.906891
51091	5.770829	5.452859	5.452859	5.343408	5.495056	5.228819	5.632268	5.60585	5.70044	5.133399	5.452859	5.855491	5.181898	5.789208	5.53294	4.968091	5.008989	5.221104	5.193772	5.439623	5.181898	4.944858	5.129283	5.536053	4.201634	5.857981	5.412782
2901	1.678072	1.678072	1.678072	1.678072	1.678072	1.678072	1.678072	1.678072	1.678072	1.678072	1.678072	1.678072	1.722466	1.678072	1.722466	1.678072	1.678072	1.722466	1.722466	1.678072	1.722466	1.722466	2.584963	1.678072	1.678072	1.678072	1.678072
164312	2.378512	2.137504	2.378512	2.378512	2.378512	2.405992	2.378512	2.405992	2.378512	2.378512	2.378512	2.378512	2.405992	2.378512	1.887525	3.419539	2.378512	2.405992	2.485427	2.632268	3.277985	2.459432	2.405992	2.765535	2.378512	2.405992	2.405992
27153	6.53294	6.081084	6.539159	6.392317	6.074677	6.165912	6.529821	6.321928	6.613237	6.272397	6.477354	6.741467	6.361066	6.289097	6.226894	5.722466	6.087463	6.175924	6.114783	6.16792	6.151778	5.83289	6.287251	6.08534	5.974988	6.604368	6.638074
57158	2.137504	2.608809	2.292782	2.292782	2.263034	2.292782	2.292782	2.292782	2.292782	2.292782	2.292782	2.827819	2.321928	2.292782	2.263034	2.350497	2.292782	2.432959	2.292782	2.292782	2.292782	2.292782	2.292782	2.292782	2.292782	2.292782	2.292782
8654	3.711495	4.765535	4.153805	3.678072	5.035624	3.916477	3.655352	3.733354	5.314697	4.399171	3.446256	3.510962	3.350497	3.711495	3.472488	3.89724	3.446256	3.405992	3.733354	3.378512	3.446256	4.044394	3.510962	4.035624	3.776104	3.797013	3.70044
117157	7.44791	6.008989	6.988685	6.970394	6.320124	6.456149	8.143638	7.279843	7.198691	7.646739	5.364572	5.794416	6.540709	7.330917	7.303781	5.981853	5.357552	5.364572	4.683696	5.209453	4.661065	5.36807	6.478972	6.565293	6.976134	7.256445	6.595444
6753	3.643856	3.817623	3.57289	3.596935	3.632268	3.817623	3.632268	3.643856	3.643856	3.643856	3.643856	3.632268	3.655352	3.632268	3.632268	3.498251	3.655352	3.655352	3.847997	3.643856	3.655352	3.643856	3.857981	3.632268	3.643856	3.643856	3.643856
171019	2.70044	2.432959	2.459432	2.459432	2.432959	2.459432	2.459432	2.70044	2.405992	2.459432	2.432959	2.432959	2.722466	2.459432	2.432959	2.459432	2.459432	2.485427	2.536053	2.459432	2.485427	2.459432	2.459432	2.405992	2.459432	2.459432	2.459432
64794	2.350497	2.263034	2.536053	2.292782	2.292782	2.321928	2.263034	2.292782	2.292782	2.292782	2.292782	2.292782	2.405992	2.263034	2.263034	2.292782	2.292782	2.321928	2.321928	2.292782	2.321928	2.321928	2.292782	2.263034	2.405992	2.292782	2.292782
89766	2.655352	2.655352	2.655352	2.608809	2.655352	2.70044	2.655352	2.678072	2.632268	2.678072	2.70044	2.632268	2.744161	2.632268	2.655352	2.678072	2.744161	2.70044	2.765535	2.722466	2.70044	2.70044	2.744161	2.827819	2.70044	2.632268	2.678072
158158	7.317413	7.616916	8.261155	7.696272	7.284477	7.512543	8.225448	7.464342	7.114783	7.658211	7.141596	8.185371	7.811214	8.032872	7.071462	9.360189	9.349171	8.812819	8.978138	10.776433	8.517669	8.673839	10.240553	9.496055	7.886916	7.405992	7.118941
117583	2.632268	2.608809	2.632268	2.632268	2.608809	2.678072	2.632268	2.655352	2.632268	2.632268	2.632268	2.608809	2.786596	2.632268	2.584963	2.632268	2.632268	2.678072	2.981853	2.632268	2.678072	2.722466	2.632268	2.560715	2.786596	2.608809	2.632268
667	2.536053	2.510962	2.536053	2.510962	2.485427	2.584963	2.510962	2.536053	2.510962	2.560715	2.510962	2.510962	2.608809	2.536053	2.485427	2.510962	2.560715	2.584963	2.632268	2.536053	2.608809	2.584963	2.536053	2.485427	2.560715	2.536053	2.536053
126068	4.689299	3.990955	4.517276	3.93546	4.399171	4.69488	4.972693	4.161888	4.817623	4.554589	4.72792	4.193772	4.797013	5.145677	4.566815	5.259272	4.807355	4.548437	4.620586	5.274262	4.770829	4.300124	3.925999	4.802193	5.017922	5.240314	4.852998
257194	2.887525	3.017922	2.887525	2.906891	2.827819	2.925999	2.906891	2.944858	2.887525	2.906891	2.887525	2.887525	2.925999	2.981853	2.925999	2.847997	3	2.925999	2.925999	2.981853	3.169925	2.925999	2.887525	2.906891	2.925999	2.867896	2.887525
115352	5.892391	4.57289	5.289097	5.1127	5.161888	7.362821	6.197708	6.467606	5.736064	5.904484	4.949535	4.209453	4.661065	5.491853	6.195741	4.584963	5.412782	5.161888	4.760221	4.89724	5.57289	4.672425	4.754888	5.061776	5.70044	6.893605	5.008989
138009	2.432959	2.536053	2.432959	2.405992	2.432959	2.459432	2.432959	2.432959	2.432959	2.432959	2.432959	2.485427	2.510962	2.432959	2.432959	2.432959	2.432959	2.459432	2.584963	2.432959	2.485427	2.459432	2.459432	2.405992	2.459432	2.432959	2.459432
219736	3	2.981853	3.104337	3	2.944858	3.104337	2.981853	3.035624	3	3.053111	2.944858	3.035624	3.087463	3.722466	3	2.963474	3.017922	3.070389	3.104337	2.981853	3.053111	3.053111	3.035624	2.981853	3.035624	3.017922	2.981853
253868	2.655352	2.963474	2.655352	2.655352	2.786596	2.678072	2.632268	2.655352	2.722466	2.70044	2.632268	2.655352	2.765535	2.560715	2.608809	2.655352	2.765535	2.744161	2.925999	3.070389	2.678072	2.807355	2.678072	2.608809	2.70044	2.655352	2.722466
285598	3.93546	4.542258	4.217231	4.185867	4.240314	4.247928	4.177918	4.224966	4.217231	4.217231	4.177918	4.193772	4.285402	4.224966	4.193772	4.209453	4.285402	4.247928	4.378512	4.459432	4.263034	4.689299	4.224966	4.185867	4.240314	4.217231	4.224966
84900	2.321928	2.321928	2.321928	2.321928	2.321928	2.432959	2.432959	2.485427	2.321928	2.321928	2.459432	2.292782	2.378512	2.321928	2.321928	2.321928	2.321928	2.378512	2.350497	2.321928	2.350497	2.350497	2.321928	2.321928	2.350497	2.321928	2.321928
162282	2.263034	2.263034	2.263034	2.263034	2.232661	2.292782	2.232661	2.263034	2.263034	2.263034	2.232661	2.232661	2.321928	2.263034	2.232661	2.263034	2.263034	2.292782	2.321928	2.263034	2.321928	2.292782	2.263034	2.263034	2.292782	2.263034	2.263034
196374	3.350497	3.689299	3.510962	3.655352	3.432959	3.596935	4.008989	3.548437	3.510962	3.584963	3.446256	3.498251	3.666757	3.523562	3.446256	3.498251	3.548437	3.765535	4.053111	3.867896	4.177918	3.608809	3.536053	3.392317	3.608809	3.446256	3.548437
221016	4.371559	4.121015	4.129283	4.399171	3.954196	4.343408	4.255501	4.314697	4.044394	4.255501	4.035624	4.643856	4.371559	4.292782	4.035624	4.087463	4.307429	4.300124	4.584963	4.255501	4.292782	4.485427	4.292782	3.963474	4.357552	4.50462	4.070389
7592	5.675251	5.951868	5.498251	5.590961	5.658211	5.53294	5.626439	5.57289	5.60585	5.498251	5.725196	5.498251	5.850499	5.963474	5.802193	5.498251	5.375039	4.399171	5.346957	5.303781	5.008989	5.031219	5.035624	5.205549	5.416164	5.416164	5.498251
84450	7.322829	7.307429	7.315602	7.375039	7.344296	7.251719	7.032321	7.316508	7.409391	7.263973	7.084277	7.181898	7.421223	7.538383	7.33985	7.237449	7.499049	7.108524	7.265849	6.916477	7.119979	7.049849	7.53294	7.360189	7.23936	7.418696	7.324631
9949	3.744161	3.536053	3.232661	3.954196	3.217231	3.817623	3.632268	3.432959	3.887525	3.350497	3.485427	3.57289	3	4.459432	3.217231	2.608809	2.378512	2.608809	2.104337	2.405992	2.169925	1.925999	2.887525	2.510962	3.536053	4.201634	3.232661
150864	5.482203	4.523562	5.620586	4.972693	5.646739	5.449561	5.680887	5.116864	4.968091	5.661065	4.963474	5.719731	5.429616	6.011227	5.177918	5.321928	5.529821	4.523562	5.432959	5.375039	5.88996	4.791814	6.0268	5.738768	4.498251	5.247928	4.485427
147949	3.536053	3.536053	3.867896	3.906891	3.548437	3.485427	3.560715	3.536053	3.70044	3.70044	3.523562	4.044394	3.560715	3.548437	3.620586	3.523562	3.548437	3.548437	3.57289	4.161888	3.722466	3.472488	3.217231	3.523562	3.419539	3.655352	3.887525
165140	4.776104	4.925999	4.83289	4.877744	4.968091	4.958843	4.776104	5.364572	4.906891	4.906891	5.048759	4.954196	4.770829	5.409391	4.69488	4.83289	5.169925	4.827819	5.228819	4.990955	5.247928	4.958843	5.263034	4.906891	5.074677	4.82273	4.925999
7798	2.70044	2.584963	2.584963	2.944858	2.560715	2.608809	2.584963	3.321928	3.017922	2.608809	2.584963	2.655352	2.632268	3.035624	2.847997	2.608809	2.560715	2.536053	2.632268	2.608809	2.584963	2.608809	2.608809	2.459432	2.608809	3.498251	2.584963
7626	6.758889	6.221104	6.29094	6.611763	6.509379	6.327328	6.474112	6.560715	6.36807	6.469235	6.205549	6.542258	6.478972	6.586465	6.520422	6.263034	5.862947	5.482203	5.593951	5.892391	5.596935	5.277985	5.596935	6.013462	6.424586	6.478972	5.887525
145978	2.847997	2.867896	2.867896	2.827819	2.827819	2.887525	2.847997	2.963474	2.847997	2.867896	2.847997	2.847997	2.925999	2.847997	2.827819	2.867896	2.867896	2.906891	2.906891	2.847997	3	2.887525	3.232661	2.807355	2.887525	2.867896	2.906891
54014	6.66249	6.139551	6.687901	6.785289	6.378512	6.137504	6.375039	6.553053	6.659639	6.73471	6.34163	6.646739	6.963474	6.768184	6.031219	6.089583	6.240314	6.364572	5.733354	5.970394	5.426265	6.303781	6.106432	6.274262	5.799605	6.15583	6.205549
220388	3.153805	3.169925	3.185867	3.137504	3.104337	3.321928	3.169925	3.201634	3.153805	3.217231	3.137504	3.153805	3.364572	3.185867	3.321928	3.153805	3.232661	3.247928	3.459432	3.153805	3.247928	3.247928	3.185867	3.153805	3.232661	3.153805	3.185867
137209	2.70044	2.70044	3.217231	2.678072	2.584963	2.786596	2.678072	2.722466	2.786596	2.70044	2.70044	2.678072	3.017922	2.70044	2.655352	2.70044	2.722466	2.765535	2.744161	2.744161	2.765535	2.744161	2.722466	2.632268	2.744161	2.70044	2.70044
151393	3.548437	3.432959	3.620586	3.378512	3.364572	3.797013	3.364572	3.419539	3.807355	3.548437	3.510962	3.378512	3.459432	3.405992	3.722466	3.350497	3.446256	3.472488	3.722466	3.392317	3.548437	3.523562	3.405992	3.307429	4.008989	3.392317	3.446256
170692	2.867896	2.887525	2.867896	2.906891	2.867896	3.035624	2.867896	2.887525	2.887525	2.925999	2.887525	2.887525	2.925999	3.017922	2.887525	2.807355	2.925999	2.906891	2.925999	3	2.925999	2.906891	3.336283	2.867896	2.906891	2.867896	2.887525
56135	3.017922	3.017922	3.035624	3.017922	3	3.053111	3	3.035624	3.017922	3.446256	3.017922	3.017922	3.053111	3.035624	3.017922	3.017922	3.035624	3.035624	3.053111	3.017922	3.053111	3.035624	3.035624	3	3.035624	3.035624	3.035624
147746	3.336283	3.336283	3.536053	3.419539	3.321928	3.419539	3.321928	3.321928	3.263034	3.419539	3.321928	3.321928	3.472488	3.277985	3.632268	4.095924	3.446256	3.419539	3.472488	3.321928	4.185867	3.446256	3.364572	3.292782	3.364572	3.350497	3.292782
220108	3.277985	3.263034	3	3.364572	3.263034	3.292782	3.263034	3.277985	3.263034	3.277985	3.419539	3.201634	3.307429	3.378512	3.446256	3.277985	3.277985	3.292782	3.087463	3.185867	3.292782	3.277985	3.277985	3.733354	3.277985	3.263034	3.292782
286183	2.608809	2.632268	2.632268	2.584963	2.632268	3.087463	2.722466	2.786596	2.608809	2.608809	2.584963	2.608809	2.70044	2.608809	2.584963	2.608809	2.632268	2.981853	2.678072	2.608809	2.70044	2.765535	2.632268	2.584963	2.655352	2.608809	2.722466
80760	3.378512	3.378512	3.392317	3.364572	3.405992	3.643856	3.472488	3.432959	3.364572	3.523562	3.350497	3.378512	3.432959	3.548437	3.336283	3.364572	3.364572	3.446256	3.498251	3.378512	3.498251	3.485427	3.405992	3.321928	3.405992	3.405992	3.405992
2187	3.632268	3.887525	3.887525	3.972693	3.972693	4.343408	3.93546	3.89724	3.906891	4.0268	3.972693	3.972693	4.104337	3.877744	3.89724	3.981853	3.887525	3.990955	4.070389	3.981853	3.990955	4.008989	4.087463	3.666757	3.944858	3.797013	3.981853
84197	2.485427	2.608809	2.632268	2.560715	2.632268	3.364572	2.137504	2.632268	2.608809	2.632268	2.263034	2.459432	2.70044	2.608809	2.584963	3.017922	2.786596	2.827819	2.70044	2.608809	2.655352	2.632268	3.035624	2.632268	2.765535	2.608809	2.632268
163051	4.314697	4.371559	4.371559	4.321928	4.385431	4.285402	4.336283	4.412782	4.590961	4.371559	4.008989	4.350497	4.446256	4.578939	4.255501	4.314697	4.405992	4.498251	3.93546	4.584963	4.270529	4.399171	4.343408	4.270529	4.385431	4.510962	4.419539
284001	4	3.93546	4.1127	4.104337	3.916477	4.145677	4.1127	4.1127	4.104337	4.364572	3.981853	4.439623	4.161888	4.1127	4.104337	4.277985	4.061776	4.981853	4.392317	5.201634	4.121015	4.498251	4.247928	3.944858	4.350497	4.247928	4.121015
27127	2.925999	3.104337	2.944858	2.887525	2.887525	2.963474	2.944858	2.944858	2.981853	2.925999	3.307429	2.944858	2.981853	2.925999	3.017922	2.906891	2.944858	2.963474	3.053111	3.035624	3	2.981853	2.944858	2.925999	2.925999	2.906891	2.944858
254065	5.044394	4.852998	4.738768	4.862947	4.177918	4.554589	4.765535	4.786596	5.137504	5	4.770829	5.189825	4.791814	4.791814	4.590961	5.426265	4.536053	4.89724	4.672425	5.902074	5.36807	4.760221	5.066089	5.510962	4.83289	4.426265	4.371559
92591	2.263034	2.263034	2.292782	2.232661	2.232661	2.485427	2.263034	2.263034	2.263034	2.263034	2.263034	2.263034	2.321928	2.232661	2.232661	2.263034	2.263034	2.292782	2.405992	2.263034	2.292782	2.744161	2.263034	2.232661	2.292782	2.459432	2.263034
139599	2.678072	2.655352	2.70044	2.678072	2.632268	2.70044	2.608809	2.827819	2.678072	2.678072	2.655352	2.678072	2.744161	2.678072	2.655352	2.70044	2.678072	2.70044	2.765535	2.678072	2.827819	2.744161	2.765535	2.655352	2.70044	2.678072	2.678072
147664	3.405992	3.485427	3.498251	3.432959	3.364572	3.419539	3.350497	3.405992	3.350497	3.392317	3.364572	3.378512	3.596935	3.405992	3.378512	3.350497	3.405992	3.432959	3.70044	3.392317	3.432959	3.419539	3.432959	3.247928	3.485427	3.364572	3.364572
89792	3.201634	3.169925	3.201634	3.169925	3.169925	3.336283	3.350497	3.217231	3.201634	3.201634	3.185867	3.185867	3.232661	3.185867	3.185867	3.035624	3.263034	3.217231	3.232661	3.185867	3.510962	3.217231	3.217231	3.185867	3.201634	3.201634	3.201634
146512	2.263034	2.263034	2.263034	2.232661	2.232661	2.292782	2.321928	2.560715	2.263034	2.263034	2.232661	2.263034	2.925999	2.263034	2.232661	2.584963	2.263034	2.70044	2.321928	2.263034	2.321928	2.292782	2.350497	2.232661	2.292782	2.263034	2.263034
151254	2.485427	2.485427	2.536053	2.485427	2.459432	2.847997	2.485427	2.510962	2.459432	2.510962	2.459432	2.584963	2.608809	2.485427	2.485427	2.485427	2.510962	2.536053	2.632268	2.485427	2.560715	2.560715	2.510962	2.510962	2.536053	2.485427	2.485427
2837	1.632268	1.632268	1.632268	1.632268	1.632268	1.632268	1.632268	1.632268	1.632268	1.632268	1.632268	1.632268	1.678072	1.632268	1.722466	1.632268	1.632268	1.678072	1.678072	1.632268	1.678072	1.678072	1.632268	1.722466	1.678072	1.632268	1.632268
124590	3.754888	3.754888	3.733354	4.0268	3.786596	3.776104	4.247928	3.786596	3.744161	3.954196	3.754888	3.776104	3.786596	3.754888	3.765535	3.765535	4.044394	3.972693	3.906891	3.776104	3.807355	3.837943	3.754888	4.044394	3.797013	3.744161	3.817623
6853	3.472488	3.472488	3.560715	3.321928	3.392317	3.560715	3.419539	3.432959	3.277985	3.678072	3.392317	3.432959	3.472488	3.405992	3.307429	3.459432	3.827819	3.472488	3.807355	3.584963	3.786596	3.916477	3.754888	3.392317	3.472488	3.523562	3.584963
151295	3.232661	3.292782	3.307429	3.321928	3.121015	3.364572	3.336283	3.336283	3.232661	3.292782	3.643856	3.786596	3.392317	3.307429	3.364572	3.292782	3.321928	3.596935	3.643856	3.459432	3.336283	3.364572	3.321928	3.277985	3.364572	3.292782	3.666757
246175	3.017922	3	3.087463	2.925999	3.053111	3.104337	2.963474	3.137504	2.925999	3.169925	2.981853	2.981853	3.185867	3.292782	2.925999	2.963474	3.035624	3.121015	3.336283	2.963474	3.104337	3.104337	3.017922	2.906891	3.087463	2.944858	2.963474
162494	1.925999	1.925999	1.925999	1.963474	1.887525	1.925999	1.925999	1.925999	1.925999	1.925999	1.925999	2.070389	1.963474	1.925999	1.925999	1.925999	2.169925	1.963474	1.963474	1.925999	1.963474	1.925999	1.925999	1.887525	1.925999	1.925999	1.925999
57609	5.116864	5.274262	5.133399	4.632268	5.053111	4.958843	4.760221	5.201634	5.173927	4.754888	5.197708	5.395748	5.044394	5.485427	5.0917	5.50462	5.485427	4.412782	5.388878	6.276124	5.285402	4.169925	6.0917	5.240314	5.311067	5.100137	5.495056
206358	2.925999	3.153805	3	2.981853	2.963474	3	2.786596	3	2.981853	3.070389	2.963474	2.981853	3.017922	3	2.981853	3	2.981853	3.017922	3.472488	3	3.035624	3.017922	3.232661	2.981853	3	3	3
154007	6.147714	5.995485	5.949535	6.257388	6.066089	5.947199	6.412782	5.906891	6.417853	6.185867	6.187847	6.451211	6.276124	6.040016	6.432959	6.147714	5.569856	5.949535	5.78398	5.921246	5.875289	5.475733	7.180904	6.738768	5.738768	6.163901	6.173927
147741	2.350497	2.321928	2.350497	2.321928	2.321928	2.378512	2.321928	2.350497	2.321928	2.378512	2.321928	2.321928	2.405992	2.350497	2.321928	2.350497	2.350497	2.405992	2.432959	2.350497	2.405992	2.405992	2.350497	2.321928	2.378512	2.350497	2.350497
25914	3	3	2.981853	3	2.867896	3.232661	3	3.017922	3.277985	3.104337	3.121015	2.963474	3.121015	3.837943	3.57289	2.944858	3.017922	3.070389	3.035624	2.981853	3.035624	3.070389	2.981853	2.944858	3.017922	2.963474	2.963474
153579	3.419539	3.711495	3.364572	3.350497	3.548437	3.459432	3.817623	3.419539	3.419539	3.405992	3.797013	3.350497	3.472488	3.364572	3.185867	3.678072	3.405992	3.446256	3.786596	3.364572	3.459432	3.432959	3.392317	3.350497	3.510962	3.350497	3.419539
150962	4.584963	5.095924	4.343408	4.791814	4.847997	4.744161	4.432959	5.004501	5.149747	4.566815	4.770829	4.655352	4.378512	4.655352	4.916477	4.292782	4.432959	4.044394	4.070389	4.760221	4.357552	4.263034	4.121015	4.862947	4.50462	4.857981	4.277985
257068	2.070389	2.035624	2.070389	2.035624	2.035624	2.070389	2.035624	2.104337	2.035624	2.070389	2.035624	2.035624	2.104337	2.070389	2.035624	2.201634	2.035624	2.070389	2.104337	2.070389	2.070389	2.070389	2.070389	2.035624	2.070389	2.070389	2.536053
150147	2.459432	2.459432	2.459432	2.459432	2.432959	2.485427	2.432959	2.459432	2.459432	2.459432	2.536053	2.432959	2.510962	2.459432	2.432959	2.459432	2.510962	2.485427	2.510962	2.459432	2.510962	2.510962	2.459432	2.432959	2.510962	2.459432	2.459432
89782	3.153805	3.153805	3.053111	3.292782	3.307429	3.153805	3.201634	3.121015	3.201634	3.459432	3.104337	3.070389	3.185867	3.405992	3.185867	3.121015	3.70044	3.277985	3.666757	3.153805	3.307429	3.277985	3.608809	3.087463	3.321928	3.247928	3.560715
144715	3.035624	3	2.906891	3.121015	3.153805	3.232661	2.944858	3	2.981853	2.925999	3.776104	2.887525	3.307429	3.321928	3.277985	2.847997	3	3.035624	3.087463	2.981853	3.053111	3.017922	2.981853	3.017922	3.017922	2.963474	2.981853
148254	5.773469	5.318317	4.705978	5.149747	5.121015	5.053111	5.399171	5.209453	5.545351	5.129283	5.678072	5.442943	5.104337	5.545351	5.596935	4.177918	4.087463	4.689299	4.523562	4.981853	4.738768	4.911692	4.485427	4.432959	5.061776	5.048759	4.797013
222950	3.336283	3.336283	3.336283	3.392317	3.336283	3.498251	3.292782	3.350497	3.336283	3.364572	3.292782	3.201634	3.419539	3.292782	3.321928	3.336283	3.350497	3.364572	3.643856	3.321928	3.89724	3.364572	3.350497	3.201634	3.405992	3.321928	3.446256
124923	5.251719	5.904484	5.371559	5.523562	5.149747	5.354029	5.274262	5.346957	5.354029	5.432959	5.388878	5.416164	5.974988	5.749534	5.620586	6.129283	6.143638	6.432959	5.837943	5.870365	5.488644	6.008989	6.498251	6.397461	5.672425	6.098032	5.930737
117195	2.432959	2.350497	2.350497	2.350497	2.321928	2.378512	2.321928	2.378512	2.350497	2.350497	2.321928	2.350497	2.485427	2.350497	2.321928	2.350497	2.350497	2.432959	2.405992	2.350497	2.378512	2.378512	2.378512	2.292782	2.378512	2.350497	2.350497
154664	2.608809	2.608809	2.632268	2.608809	2.560715	2.722466	2.584963	2.655352	2.744161	2.722466	2.608809	2.608809	2.722466	2.608809	2.584963	2.608809	2.632268	2.678072	2.744161	2.608809	2.678072	2.655352	2.632268	2.584963	2.632268	2.608809	2.608809
84873	2.321928	2.321928	2.321928	2.378512	2.292782	2.350497	2.321928	2.350497	2.321928	2.350497	2.292782	2.321928	2.378512	2.321928	2.292782	2.321928	2.321928	2.350497	2.405992	2.321928	2.405992	2.350497	2.321928	2.292782	2.378512	2.321928	2.321928
1441	8.466382	9.289788	8.687551	7.856114	8.537607	8.708739	9.100925	8.704595	8.409391	8.584587	9.149239	8.33673	9.292782	8.292322	9.306745	8.485024	8.23936	8.851124	8.344296	8.800576	8.519636	9.400879	8.183883	8.644217	9.634993	8.358431	8.304694
146723	4.104337	4.104337	4.145677	4.070389	4.017922	4.232661	4.070389	4.292782	4.070389	4.201634	4.053111	4.270529	4.277985	4.078951	4.008989	4.078951	4.137504	4.201634	4.240314	4.129283	4.255501	4.321928	4.1127	4.044394	4.193772	3.981853	4.087463
574029	2.632268	2.655352	2.655352	2.632268	2.632268	2.70044	2.608809	2.655352	2.608809	2.655352	2.632268	2.655352	2.744161	2.655352	2.632268	2.655352	2.655352	2.70044	2.722466	2.655352	2.70044	2.678072	2.678072	2.632268	2.678072	2.655352	2.655352
160851	2.510962	2.560715	2.485427	2.510962	2.459432	2.560715	2.827819	2.510962	3.201634	2.510962	2.536053	2.485427	2.560715	2.536053	2.485427	2.510962	2.510962	2.536053	2.560715	2.847997	2.584963	2.560715	3.121015	2.867896	2.560715	2.510962	2.510962
130827	3.963474	3.263034	3.104337	3.744161	4.061776	3.232661	2.867896	3.053111	3.017922	3.350497	2.944858	3.472488	4.008989	3.321928	3.446256	3.620586	4.510962	3.336283	3.350497	2.963474	3.185867	3.277985	3.321928	4.336283	3.247928	3.765535	3.93546
123775	2.459432	2.459432	2.485427	2.459432	2.432959	2.485427	2.584963	2.485427	2.459432	2.510962	2.485427	2.510962	2.510962	2.70044	2.432959	2.485427	2.510962	2.536053	2.584963	2.678072	2.485427	2.536053	2.510962	2.655352	2.510962	2.485427	2.485427
149986	3.560715	3.57289	3.560715	3.336283	3.523562	3.584963	3.560715	3.560715	3.560715	3.560715	3.560715	3.560715	3.392317	3.560715	3.548437	4.185867	3.560715	3.584963	4.0268	3.560715	3.596935	3.584963	3.560715	3.523562	3.584963	3.560715	3.536053
841	3.446256	3.217231	3.217231	3.217231	3.053111	3.232661	3.217231	3.722466	3.392317	3.217231	3.827819	3.217231	3.392317	3.217231	3.201634	3.217231	3.217231	3.247928	3.263034	3.217231	3.232661	3.232661	3.217231	3.201634	3.201634	2.963474	3.217231
151056	2.536053	2.608809	2.584963	2.485427	2.485427	2.632268	2.510962	2.510962	2.536053	2.536053	2.536053	2.510962	2.655352	2.536053	2.510962	2.510962	2.536053	2.536053	2.655352	2.608809	2.584963	2.560715	2.560715	2.485427	2.560715	2.70044	2.536053
284756	4.209453	5.213347	4.626439	4.602884	4.510962	4.678072	5.399171	5.0917	5.157852	4.716991	3.722466	4.754888	4.705978	4.336283	4.872829	4.321928	3.485427	3.916477	4.459432	4.399171	4	4.661065	4.626439	4.872829	4.661065	5.281698	5.0268
6526	3.689299	2.887525	3.733354	3.548437	3.584963	3.201634	3.035624	2.925999	3.954196	3.053111	2.765535	3.786596	2.963474	3.232661	3.247928	3.137504	3.053111	2.807355	3.232661	3.053111	2.70044	2.847997	3.053111	2.608809	3.201634	3.053111	3.070389
124602	2.655352	2.655352	2.655352	2.632268	2.608809	2.678072	2.655352	2.655352	2.632268	2.70044	2.632268	2.655352	2.70044	2.655352	2.632268	2.786596	2.655352	2.655352	2.744161	2.655352	2.867896	2.678072	2.678072	2.608809	2.70044	2.944858	2.70044
200172	2.906891	2.867896	2.906891	2.887525	2.887525	3.017922	2.887525	2.944858	2.925999	3.035624	2.906891	3.185867	3.035624	2.887525	2.906891	2.887525	2.944858	2.981853	3.087463	3.070389	3	2.981853	2.887525	3.153805	3.137504	2.887525	2.887525
27197	3	3.017922	3.017922	4.263034	2.765535	3.232661	3.536053	3.017922	3.169925	2.944858	2.981853	2.981853	3.035624	3.017922	3.510962	3.017922	3.017922	2.807355	3.017922	3.336283	3.017922	3.070389	3.485427	3.277985	2.963474	3.153805	2.981853
158787	2.070389	2	2	1.963474	2.201634	2.035624	2	2	2	2	2	2	2.035624	2	2	2	2	2.035624	2.035624	2.035624	2.608809	2.035624	2.201634	2	2.035624	2.232661	2
27199	2.137504	2.137504	2.137504	2.137504	2.137504	2.169925	2.137504	2.137504	2.137504	2.137504	2.137504	2.137504	2.169925	2.292782	2.104337	2.137504	2.137504	2.169925	2.169925	2.137504	2.169925	2.137504	2.137504	2.137504	2.137504	2.137504	2.137504
168448	3.070389	3.070389	3.070389	3.035624	2.981853	3.232661	3.053111	3.104337	3.070389	3.169925	3.053111	3.070389	3.263034	3.169925	3.053111	3.070389	3.104337	3.185867	3.336283	3.070389	3.201634	3.169925	3.087463	2.963474	3.137504	3.070389	3.070389
27233	2.608809	2.608809	3.292782	2.584963	2.744161	2.70044	4.0268	2.608809	2.608809	2.608809	2.584963	2.608809	2.887525	2.608809	2.560715	2.584963	2.536053	2.847997	2.678072	2.510962	2.560715	2.70044	2.510962	2.536053	2.655352	2.608809	2.655352
7003	2.432959	2.405992	2.432959	2.405992	2.405992	2.510962	2.405992	2.459432	2.432959	2.459432	2.378512	2.459432	2.584963	2.432959	2.378512	2.432959	2.432959	2.459432	2.632268	2.432959	2.485427	2.485427	2.459432	2.378512	2.485427	2.485427	2.432959
117155	2.405992	2.827819	2.459432	2.655352	2.405992	2.432959	2.405992	2.405992	2.432959	2.560715	2.432959	2.584963	2.827819	2.459432	2.432959	2.405992	2.432959	2.405992	2.459432	2.678072	2.459432	2.459432	2.432959	2.378512	2.432959	2.655352	2.560715
134187	2.632268	2.608809	2.632268	2.584963	2.608809	2.632268	2.608809	2.632268	2.608809	2.632268	2.608809	2.847997	2.70044	2.608809	2.608809	2.608809	2.632268	2.655352	2.70044	2.608809	2.678072	2.655352	2.632268	2.584963	2.632268	2.632268	2.632268
122042	2.263034	2.263034	2.263034	2.263034	2.232661	2.263034	2.232661	2.292782	2.263034	2.263034	2.232661	2.263034	2.321928	2.263034	2.232661	2.263034	2.263034	2.350497	2.292782	2.263034	2.292782	2.263034	2.263034	2.232661	2.292782	2.263034	2.263034
222389	2.350497	2.350497	2.350497	2.350497	2.321928	2.378512	2.321928	2.632268	2.350497	2.350497	2.321928	2.350497	2.405992	2.350497	2.350497	2.350497	2.350497	2.378512	2.560715	2.350497	2.378512	2.378512	2.405992	2.321928	2.350497	2.350497	2.350497
6571	2.405992	2.405992	2.405992	2.405992	2.560715	2.405992	2.786596	2.405992	2.584963	2.378512	2.70044	2.378512	2.432959	1.847997	2.405992	2.536053	2.405992	2.432959	2.405992	2.321928	2.847997	2.405992	2.378512	2.722466	2.405992	2.405992	2.405992
136263	2.744161	2.786596	2.722466	2.807355	2.722466	2.786596	2.765535	2.827819	2.906891	2.867896	2.632268	2.786596	2.847997	2.786596	2.678072	3.017922	2.827819	2.827819	3	2.786596	2.906891	2.807355	3.035624	2.847997	2.867896	2.807355	2.807355
126868	2.807355	2.584963	2.608809	2.608809	2.584963	2.678072	2.584963	2.632268	2.608809	2.632268	2.608809	2.608809	2.70044	2.608809	2.678072	2.608809	2.632268	2.655352	2.722466	2.632268	2.678072	2.655352	2.608809	2.560715	2.655352	2.632268	2.632268
285696	2.536053	2.536053	2.560715	2.485427	2.536053	2.560715	2.536053	2.584963	2.510962	2.536053	2.536053	2.536053	2.608809	2.536053	2.536053	2.536053	2.536053	2.560715	2.608809	3	2.744161	2.560715	2.963474	2.510962	2.560715	2.560715	2.510962
166968	3.446256	2.827819	2.847997	2.867896	2.827819	2.847997	2.827819	3.104337	2.847997	2.867896	3	2.847997	2.722466	3.536053	3.070389	2.655352	2.678072	2.847997	2.722466	1.847997	2.847997	2.847997	2.678072	2.827819	2.847997	2.925999	3.053111
163859	5.371559	5.121015	4.224966	4.837943	4.770829	4.770829	3.817623	4.744161	4.491853	4.749534	4.754888	4.797013	4.292782	4.93546	4.57289	4.161888	4.104337	4.201634	4.008989	3.498251	4.412782	4.129283	4.185867	3.944858	4.247928	4.638074	4.061776
146861 /// 646000 /// 83650	3.121015	2.608809	2.722466	3.087463	3.035624	2.847997	2.70044	3.201634	2.678072	2.744161	2.608809	2.722466	2.847997	2.632268	2.70044	3.153805	2.678072	2.722466	2.765535	2.867896	2.807355	2.722466	2.632268	2.70044	2.722466	2.786596	2.722466
131669	2.232661	2.232661	2.232661	2.201634	2.169925	2.510962	2.232661	2.232661	2.232661	2.232661	2.201634	2.232661	2.350497	2.232661	2.169925	2.201634	2.263034	2.292782	2.292782	2.201634	2.232661	2.232661	2.232661	2.232661	2.232661	2.169925	2.201634
65217	2.292782	2.292782	2.321928	2.263034	2.263034	2.432959	2.292782	2.321928	2.292782	2.350497	2.292782	2.292782	2.459432	2.292782	2.263034	2.292782	2.321928	2.378512	2.510962	2.292782	2.378512	2.350497	2.321928	2.263034	2.350497	2.292782	2.321928
27327	3.070389	3.070389	2.292782	3.053111	2.906891	3.087463	3.733354	3.247928	3.087463	3.070389	3.292782	3.070389	2.70044	3.087463	3.070389	3.070389	3.392317	2.925999	3.485427	2.765535	2.925999	3.087463	3.087463	3.070389	3.57289	3.972693	3.307429
3742	2.560715	2.560715	2.786596	2.560715	2.560715	2.560715	2.536053	2.867896	2.560715	2.560715	3.378512	2.510962	2.584963	2.560715	2.510962	2.560715	2.560715	2.584963	2.906891	2.536053	2.584963	2.560715	2.536053	2.510962	2.560715	2.560715	2.560715
196528	8.05745	8.5519	8.679832	8.690347	8.327328	8.189825	8.584587	8.814102	8.600656	8.480992	8.515306	8.827184	8.095924	8.654994	8.33673	8.29048	8.041112	8.24365	7.348728	8.731998	7.198691	7.613974	8.557655	8.007308	8.529821	8.02514	8.338514
205147	3.137504	3.137504	3.153805	3.121015	3.121015	3.378512	3.121015	3.153805	3.153805	3.263034	3.121015	3.137504	3.201634	3.153805	3.137504	3.121015	3.153805	3.169925	3.169925	3.153805	3.185867	3.263034	3.153805	3.087463	3.185867	3.137504	3.153805
161725	1.963474	1.963474	1.963474	1.963474	1.963474	2	1.963474	1.963474	1.963474	1.963474	1.963474	1.963474	2	1.963474	1.963474	1.963474	2.678072	2	2	2	2	2	2	1.963474	2	1.963474	2
30816	3.217231	3.232661	3.247928	3.201634	3.217231	3.277985	3.217231	3.307429	3.247928	3.247928	3.217231	3.153805	3.405992	3.137504	3.548437	3.247928	3.277985	3.307429	3.247928	3.655352	3.292782	3.584963	3.510962	3.201634	3.247928	3.153805	3.104337
143153	3.432959	3.104337	3.277985	3.277985	3.307429	3.392317	3.419539	3.392317	3.807355	3.263034	3.247928	3.247928	3.432959	3.263034	3.57289	3.263034	3.277985	3.817623	3.307429	3.263034	3.990955	3.277985	3.277985	2.906891	3.57289	3.070389	3.307429
158696	2.536053	2.536053	2.536053	2.536053	2.510962	2.584963	2.510962	2.560715	2.536053	2.560715	2.510962	2.536053	2.584963	2.536053	2.485427	2.536053	2.536053	2.584963	2.632268	2.536053	2.632268	2.560715	2.536053	2.510962	2.584963	2.536053	2.536053
80028	3.711495	3.807355	3.807355	3.807355	3.847997	3.990955	3.797013	3.990955	3.666757	4.548437	3.93546	3.632268	3.857981	3.733354	3.827819	4.169925	3.733354	3.807355	3.827819	4.217231	3.419539	3.817623	3.827819	3.485427	3.837943	4.232661	4.378512
154386	2.807355	2.847997	2.906891	2.847997	2.981853	2.867896	2.807355	2.847997	2.827819	2.827819	2.765535	2.807355	2.906891	2.807355	2.786596	2.847997	2.847997	2.867896	2.925999	2.963474	2.887525	3.053111	2.827819	2.981853	2.847997	2.827819	2.827819
285848	2.608809	2.608809	2.459432	2.459432	2.584963	2.678072	3.169925	2.655352	2.584963	2.744161	2.655352	2.827819	2.786596	3.247928	2.765535	2.655352	2.432959	2.632268	2.459432	2.536053	3.548437	2.608809	2.632268	2.485427	2.70044	2.536053	2.510962
120863	3.035624	3.035624	3.263034	3.017922	3.017922	3.053111	3.017922	3.070389	3.035624	3.035624	2.847997	3.017922	3.666757	3.498251	3.247928	3.053111	3.510962	3.035624	3.070389	3.104337	3.053111	3.053111	3.121015	3	3.689299	3.035624	2.867896
200539 /// 51239	3.378512	3.169925	2.765535	2.887525	2.981853	3.321928	3.185867	3.307429	3.89724	3.121015	3.498251	3.121015	3.321928	2.867896	3.104337	3.169925	3.217231	3.104337	3.217231	4.542258	3.185867	3.137504	3.678072	3.137504	3.185867	3.485427	3.053111
125965	2	2	2	2	2	2	2	2	1.963474	2	2	2	2	2	1.963474	1.963474	2	2	2.104337	1.963474	2	2.035624	2	1.963474	2.104337	2	2
199786	3.087463	2	3.364572	2.744161	3.350497	4.343408	2.944858	4.232661	3.121015	3	3.485427	2.744161	2.765535	2.378512	2.744161	3.472488	5.141596	2.963474	4.705978	4.095924	4.862947	3.620586	3.765535	3.485427	3.867896	3.263034	3.405992
284656	2.632268	2.536053	2.655352	2.560715	2.536053	3.104337	2.560715	2.827819	2.560715	2.560715	2.560715	2.560715	2.608809	2.560715	2.536053	2.560715	2.560715	2.584963	2.584963	2.560715	2.584963	2.584963	2.584963	2.536053	2.584963	2.560715	2.560715
200317	3.364572	3.307429	3.378512	3.336283	3.017922	3.678072	3.548437	3.405992	3.378512	3.446256	3.350497	3.350497	3.776104	3.307429	3.392317	3.432959	3.392317	3.867896	3.887525	3.57289	3.925999	3.459432	3.419539	3.378512	3.446256	3.392317	3.378512
128025	2.807355	2.786596	2.807355	2.765535	2.744161	2.847997	2.786596	2.887525	2.807355	2.807355	2.786596	2.807355	2.887525	2.786596	2.807355	2.807355	2.807355	2.847997	2.887525	2.807355	2.847997	2.827819	3.087463	2.722466	2.827819	2.807355	2.807355
55412	3.247928	3.232661	3.247928	3.232661	3.232661	3.350497	3.217231	3.263034	3.217231	3.485427	3.336283	3.336283	3.350497	3.263034	3.498251	3.247928	3.247928	3.321928	3.523562	3.232661	3.292782	3.321928	3.263034	3.201634	3.307429	3.232661	3.263034
114781	3.378512	2.722466	2.847997	2.887525	2.807355	2.786596	2.807355	2.847997	2.827819	2.827819	3.336283	2.827819	2.827819	2.807355	2.807355	2.722466	2.786596	2.906891	2.906891	2.722466	3.405992	2.847997	2.827819	2.827819	2.807355	2.887525	2.827819
256957	4.145677	3.137504	3.307429	3.405992	3.263034	3.392317	3.419539	3.485427	3.498251	3.350497	3.378512	3.596935	3.419539	3.336283	3.292782	3.350497	3.292782	3.392317	3.620586	3.121015	3.364572	3.378512	3.350497	3.643856	3.827819	4.224966	3.817623
165631	5.725196	4.911692	5.733354	5.930737	5.981853	6.061776	5.599913	6.577429	6.327328	6.070389	5.255501	5.714246	5.129283	6.129283	6.029011	5.221104	5.947199	5.485427	5.593951	4.491853	4.69488	5.125155	6.108524	5.689299	5.76288	6.1918	5.652486
143872	2.722466	2.722466	2.744161	2.722466	2.678072	2.807355	2.70044	3.104337	2.70044	2.744161	2.70044	2.722466	2.925999	2.722466	2.786596	2.70044	2.744161	2.786596	2.847997	2.70044	2.786596	2.786596	2.944858	2.678072	2.765535	2.722466	2.744161
84931	2.378512	2.378512	2.378512	2.405992	2.350497	2.405992	2.350497	2.432959	2.378512	2.378512	2.350497	2.378512	2.405992	2.378512	2.350497	2.510962	2.378512	2.405992	2.405992	2.405992	2.432959	2.405992	2.378512	2.350497	2.378512	2.378512	2.378512
84879	3.378512	3.321928	3.137504	3.321928	3.292782	3.472488	2.963474	3.419539	3.321928	3.378512	3.364572	3.321928	3.405992	3.378512	3.733354	3.321928	3.350497	3.378512	3.877744	3.536053	3.744161	2.655352	3.643856	3.797013	4.061776	3.378512	3.350497
472	6.510962	6.063934	6.419539	6.388878	6.226894	6.416164	6.416164	6.470862	6.436295	6.457791	6.431289	6.362821	5.578939	6.5157	6.087463	6.465974	5.84549	5.882643	5.697663	6.624978	6.143638	5.189825	6.179909	5.768184	6.562242	6.137504	6.274262
221301	2.070389	2.070389	2.104337	2.070389	2.070389	2.104337	2.070389	2.104337	2.070389	2.104337	2.070389	2.070389	2.137504	2.070389	2.070389	2.070389	2.104337	2.104337	2.263034	2.070389	2.137504	2.104337	2.104337	2.035624	2.104337	2.070389	2.104337
27031	3.776104	3.643856	3.70044	4.217231	3.666757	3.666757	3.847997	3.744161	3.666757	3.689299	3.596935	3.643856	3.744161	3.89724	3.70044	4.145677	4.145677	3.666757	4.145677	3.655352	3.733354	3.666757	3.666757	3.608809	3.689299	4.185867	3.70044
285973	2.432959	2.405992	2.432959	2.405992	2.584963	2.485427	2.405992	2.459432	2.432959	2.432959	2.432959	2.405992	2.510962	2.405992	2.432959	2.432959	2.432959	2.459432	2.510962	2.432959	2.485427	2.459432	2.432959	2.405992	2.459432	2.432959	2.432959
254158	2.137504	2.104337	2.137504	2.104337	2.104337	2.137504	2.744161	2.169925	2.104337	2.137504	2.169925	2.137504	2.169925	2.137504	2.104337	2.137504	2.104337	2.169925	2.169925	2.137504	2.232661	2.232661	2.169925	2.104337	2.405992	2.137504	2.137504
146779	2.485427	2.485427	2.510962	2.459432	2.432959	2.560715	2.459432	2.510962	2.459432	2.510962	2.459432	2.485427	2.608809	2.485427	2.459432	2.632268	2.510962	2.906891	2.632268	2.510962	2.584963	2.536053	2.510962	2.459432	2.536053	2.485427	2.510962
7021	2.405992	2.378512	2.405992	2.378512	2.350497	2.459432	2.378512	2.432959	2.405992	2.405992	2.378512	2.405992	2.485427	2.405992	2.378512	2.405992	2.405992	2.510962	2.485427	2.405992	2.459432	2.432959	2.405992	2.405992	2.432959	2.405992	2.405992
152206	3.523562	4	3.655352	3.510962	3.711495	3.584963	3.560715	3.596935	3.548437	3.560715	3.498251	3.510962	3.632268	3.57289	3.536053	4.201634	4.017922	3.786596	4.053111	5.232661	5.807355	4.201634	3.963474	4.465974	3.584963	3.70044	3.954196
147081	4.439623	4.263034	4.705978	4.472488	4.153805	4.169925	3.906891	4.655352	4.452859	4.683696	4.053111	4.439623	3.887525	4.655352	4.672425	4.93546	5.209453	4.399171	4.584963	4.852998	4.69488	4.240314	4.153805	3.906891	4.104337	4.765535	4.882643
259249	2.944858	2.944858	2.963474	3	2.981853	3.053111	2.944858	2.981853	2.944858	3	3.232661	2.963474	3.087463	2.963474	3	2.963474	2.981853	3	3.104337	2.963474	3.070389	3	2.981853	2.906891	3	2.944858	2.963474
3077	4.57289	5.053111	5.035624	4.217231	4.153805	4.224966	4.510962	4.378512	5.439623	5.462707	4.364572	4.837943	4.255501	4.50462	4.78136	3.89724	4.385431	3.847997	4.343408	3.857981	4.232661	4.343408	4.169925	4.247928	4.270529	3.954196	4.193772
117579	2.232661	2.232661	2.232661	2.232661	2.232661	2.263034	2.201634	2.263034	2.232661	2.232661	2.232661	2.232661	2.292782	2.405992	2.201634	2.232661	2.232661	2.263034	2.485427	2.232661	2.292782	2.263034	2.232661	2.201634	2.263034	2.232661	2.232661
64478	3.153805	2.925999	3.232661	2.887525	2.847997	3.035624	3.485427	3.364572	2.906891	3	3.277985	3.201634	3.053111	3.017922	3.035624	2.981853	2.963474	2.981853	2.981853	2.925999	3.035624	3	2.944858	3	3.104337	3.087463	2.925999
23499	4.986411	5.329124	5.510962	5.974988	5.510962	5.951868	5.584963	5.388878	5.791814	5.802193	5.703211	6.378512	5.201634	5.689299	5.655352	5.842979	4.827819	5.161888	4.491853	5.930737	4.392317	4.300124	5.894818	5.350497	5.395748	5.285402	5.548437
80070	2.292782	2.263034	2.292782	2.292782	2.263034	2.405992	2.263034	2.292782	2.263034	2.292782	2.263034	2.263034	2.405992	2.292782	2.263034	2.378512	2.292782	2.405992	2.350497	2.292782	2.321928	2.321928	2.292782	2.232661	2.321928	2.292782	2.292782
27164	2.536053	2.510962	2.536053	2.510962	2.485427	2.608809	2.510962	2.560715	2.584963	2.536053	2.70044	2.560715	2.632268	2.536053	2.485427	2.510962	2.560715	2.608809	2.655352	2.510962	2.560715	2.560715	2.536053	2.510962	2.560715	2.510962	2.536053
84871	3.336283	3.392317	3.405992	3.350497	3.378512	3.446256	3.57289	3.405992	3.392317	3.419539	3.378512	3.392317	3.498251	3.392317	3.378512	3.321928	3.405992	3.432959	3.536053	3.392317	3.459432	3.432959	3.364572	3.364572	3.432959	3.307429	3.405992
80078	1.847997	1.847997	1.847997	1.847997	1.847997	1.887525	1.847997	1.847997	1.847997	1.847997	1.847997	1.847997	1.887525	1.847997	1.847997	1.847997	1.847997	1.887525	1.887525	1.847997	1.887525	1.887525	1.887525	1.847997	1.887525	1.847997	1.847997
246213	3.263034	3.277985	3.277985	3.277985	3.277985	3.364572	3.247928	3.292782	3.232661	3.797013	3.232661	3.277985	3.392317	3.263034	3.247928	3.277985	3.292782	3.392317	3.510962	3.247928	3.405992	3.350497	3.277985	3.185867	3.307429	3.247928	3.277985
283171	2.104337	2.104337	2.104337	2.104337	2.104337	2.137504	2.137504	2.137504	2.104337	2.104337	2.104337	2.104337	2.169925	2.104337	2.104337	2.104337	2.104337	2.137504	2.137504	2.104337	2.137504	2.378512	2.104337	2.104337	2.137504	2.104337	2.378512
150538	2.459432	2.459432	2.459432	2.432959	2.405992	2.485427	2.655352	2.459432	2.459432	2.459432	2.432959	2.432959	2.536053	2.459432	2.432959	2.459432	2.485427	2.510962	2.560715	2.459432	2.510962	2.510962	2.485427	2.432959	2.485427	2.459432	2.485427
54715	2.035624	2	2.035624	1.963474	2	2	2	2.035624	2.035624	2.035624	2	2	2.070389	2	2.035624	2	2.035624	2.035624	2.035624	2.035624	2.035624	2.070389	2.035624	2	2.035624	2.035624	2.035624
146857	4.972693	4.177918	5	4.802193	4.536053	5	5.862947	6.074677	5.161888	5.066089	4.121015	4.69488	4.232661	5.251719	4.872829	4.857981	4.892391	4.990955	4.882643	5.835419	4.153805	4.944858	5.429616	5.643856	5.040016	5.669594	4.827819
283461	2.560715	2.536053	2.560715	2.536053	2.536053	2.608809	2.536053	2.584963	2.560715	2.584963	2.536053	2.560715	2.632268	2.584963	2.536053	2.608809	2.584963	2.608809	2.678072	2.584963	2.632268	2.608809	2.584963	2.510962	2.608809	2.560715	2.560715
149465	2.765535	2.765535	2.765535	2.744161	2.744161	2.807355	2.786596	2.807355	2.847997	2.786596	2.744161	2.765535	2.867896	2.765535	2.827819	2.981853	2.807355	2.807355	3.185867	2.744161	2.867896	3	2.786596	2.70044	2.807355	2.887525	3.017922
285668	3.632268	3.307429	3.321928	3.446256	3.292782	3.419539	3.307429	3.321928	3.321928	3.321928	3.321928	3.307429	3.70044	3.232661	3.277985	3.292782	3.321928	3.350497	3.419539	3.185867	3.405992	3.336283	3.321928	3.292782	3.754888	3.321928	3.185867
170689	1.925999	1.963474	1.925999	1.925999	1.925999	1.963474	1.925999	1.963474	1.963474	1.963474	1.925999	1.963474	2	1.963474	1.963474	1.963474	1.963474	1.963474	1.963474	1.963474	2.137504	2.137504	1.963474	1.925999	1.963474	1.963474	1.963474
285780	2.632268	2.632268	2.655352	2.584963	2.584963	2.744161	2.632268	2.678072	2.632268	2.632268	2.632268	2.632268	2.807355	2.655352	2.608809	2.655352	2.678072	2.70044	2.786596	2.655352	2.744161	2.722466	2.678072	2.608809	2.70044	2.655352	2.655352
158263	3.053111	2.827819	2.867896	2.867896	2.807355	2.963474	2.847997	2.887525	2.847997	2.867896	2.867896	2.847997	2.944858	2.925999	2.847997	2.847997	2.847997	2.906891	2.963474	2.867896	3.087463	2.906891	2.867896	2.827819	2.867896	2.847997	2.867896
128178	3.185867	2.632268	2.744161	2.744161	2.722466	2.827819	2.722466	2.744161	2.744161	2.608809	3.405992	2.608809	2.765535	2.744161	2.722466	2.744161	2.722466	2.765535	2.765535	2.632268	2.70044	2.827819	2.722466	2.722466	2.744161	3.035624	2.867896
146183 /// 653786	3.560715	3.548437	3.419539	3.405992	3.336283	3.596935	3.392317	3.405992	3.364572	3.432959	3.392317	3.405992	3.485427	3.432959	3.596935	3.432959	3.432959	3.548437	3.596935	3.432959	3.548437	3.536053	3.510962	3.405992	3.472488	3.485427	3.405992
203238	3.053111	2.981853	2.981853	3	2.925999	3.121015	2.963474	2.963474	2.925999	3.053111	3.104337	3.307429	3.137504	2.981853	2.963474	2.963474	3.017922	3.035624	3.263034	2.981853	3.104337	3.070389	3	2.906891	3.053111	2.981853	2.981853
163720	2.560715	2.560715	2.560715	2.560715	2.560715	2.608809	2.560715	2.584963	2.560715	2.560715	2.536053	2.560715	2.632268	2.560715	2.584963	2.560715	2.560715	2.584963	2.632268	2.560715	2.608809	2.765535	2.560715	2.536053	2.584963	2.560715	2.560715
147276	2	2	2	2	2	2.035624	2	2	2	2	2	2	2.035624	2	2	2	2	2.035624	2.035624	2	2.035624	2.035624	2.035624	2.201634	2.035624	2	2
283463	2.035624	2.035624	2.035624	2.035624	2	2.035624	2	2.035624	2.035624	2.035624	2.070389	2.035624	2.070389	2.035624	2.035624	2.035624	2.035624	2.070389	2.070389	2.035624	2.070389	2.070389	2.035624	2	2.104337	2.035624	2.035624
127707	2.963474	3.035624	2.963474	3	2.944858	2.981853	2.963474	3	2.963474	2.963474	2.944858	2.963474	3.017922	2.963474	2.925999	2.963474	2.963474	2.963474	2.981853	2.963474	3	2.981853	2.963474	2.981853	2.981853	2.963474	2.963474
283135	4.255501	4.292782	4.209453	4.285402	4.270529	4.350497	4.277985	4.300124	4.185867	4.300124	4.277985	4.523562	4.292782	4.292782	4.329124	4.350497	4.292782	4.683696	4.364572	4.255501	4.666757	4.485427	4.602884	4.270529	4.300124	4.292782	4.666757
147429	2.378512	2.378512	2.378512	2.350497	2.350497	2.405992	2.350497	2.405992	2.378512	2.655352	2.350497	2.378512	2.459432	2.378512	2.350497	2.378512	2.405992	2.459432	2.459432	2.378512	2.432959	2.485427	2.378512	2.350497	2.405992	2.378512	2.378512
85445	2.925999	2.925999	2.944858	2.925999	2.847997	3.053111	2.925999	2.963474	2.906891	3	2.906891	2.925999	3.087463	2.944858	2.906891	2.925999	3.201634	3.017922	3.137504	2.944858	3.017922	3.035624	2.963474	2.887525	2.981853	2.944858	2.944858
439941	2.232661	2.201634	2.232661	2.201634	2.201634	2.232661	2.201634	2.232661	2.232661	2.232661	2.201634	2.201634	2.263034	2.201634	2.201634	2.232661	2.232661	2.263034	2.263034	2.232661	2.292782	2.232661	2.232661	2.201634	2.232661	2.232661	2.232661
148345	3.364572	3.765535	3.364572	3.459432	3.350497	3.419539	3.263034	3	3.378512	3.070389	3.336283	3.232661	3.070389	3.153805	3.57289	4.0268	3.350497	3.733354	4.070389	3.364572	3.378512	3.472488	3.378512	3.925999	3.405992	3.364572	2.887525
285754	2.765535	2.786596	2.786596	2.744161	2.786596	2.807355	2.765535	2.786596	2.786596	2.786596	2.786596	2.744161	2.827819	2.786596	2.786596	2.786596	2.906891	2.847997	2.887525	2.807355	2.827819	2.807355	2.786596	2.765535	2.807355	2.786596	2.807355
123624	2.485427	2.350497	2.350497	2.321928	2.321928	2.378512	2.350497	2.378512	2.350497	2.350497	2.378512	2.350497	2.405992	2.350497	2.459432	2.350497	2.350497	2.405992	2.405992	2.350497	2.432959	2.432959	2.378512	2.350497	2.378512	2.378512	2.350497
285759	2.035624	2.035624	2.035624	2.035624	2.035624	2.070389	2.035624	2.035624	2.035624	2.035624	2	2.035624	2.070389	2.035624	2.035624	2.035624	2.035624	2.070389	2.070389	2.035624	2.070389	2.070389	2.035624	2	2.035624	2.035624	2.035624
283860	2.925999	2.405992	2.378512	2.378512	3.017922	2.321928	2.867896	3.336283	2.405992	2.632268	2.405992	2.263034	2.432959	2.510962	2.608809	2.378512	2.405992	2.405992	2.263034	2.405992	2.405992	2.432959	2.292782	3.169925	2.632268	2.655352	2.70044
283847	2.485427	2.485427	2.485427	2.459432	2.608809	2.536053	2.459432	2.510962	2.485427	2.485427	2.485427	2.485427	2.560715	2.485427	2.485427	2.485427	2.485427	2.536053	2.536053	2.485427	2.536053	2.510962	2.485427	2.459432	2.510962	2.485427	2.485427
283446	2.035624	2.035624	2.035624	2.035624	2	2.070389	2.035624	2.035624	2.035624	2.035624	2.035624	2.035624	2.070389	2.035624	2.035624	2.035624	2.035624	2.137504	2.070389	2.035624	2.070389	2.070389	2.035624	2.035624	2.070389	2.035624	2.035624
142686	2.560715	2.560715	2.560715	2.722466	2.536053	2.584963	2.560715	2.584963	2.560715	2.560715	2.655352	2.560715	2.655352	2.536053	2.536053	2.560715	2.560715	2.560715	2.608809	2.560715	2.632268	2.608809	2.584963	2.536053	2.765535	2.485427	2.560715
126638	2.232661	2.232661	2.232661	2.232661	2.201634	2.292782	2.232661	2.263034	2.232661	2.232661	2.201634	2.232661	2.321928	2.232661	2.232661	2.232661	2.263034	2.263034	2.321928	2.232661	2.263034	2.321928	2.263034	2.201634	2.263034	2.232661	2.232661
439943	3.169925	3.169925	3.169925	3.137504	3.104337	3.185867	3.137504	3.185867	3.169925	3.185867	3.137504	3.169925	3.263034	3.153805	3.153805	3.153805	3.169925	3.217231	3.277985	3.169925	3.232661	3.217231	3.169925	3.104337	3.185867	3.153805	3.169925
196740	3.104337	2.827819	2.786596	2.827819	2.786596	2.847997	2.807355	2.827819	2.827819	2.827819	2.827819	2.827819	2.867896	2.827819	2.827819	2.786596	2.827819	2.847997	2.867896	2.827819	2.847997	2.827819	2.887525	2.560715	2.827819	2.827819	2.827819
284992	1.963474	1.925999	1.963474	1.963474	1.925999	1.963474	2.070389	1.963474	1.963474	1.963474	1.925999	1.925999	2	1.963474	1.963474	1.963474	1.963474	1.963474	2	1.963474	2	2	1.963474	1.925999	1.963474	1.963474	1.963474
285051	2.350497	2.350497	2.350497	2.350497	2.350497	2.378512	2.350497	2.350497	2.350497	2.350497	2.536053	2.321928	2.378512	2.350497	2.350497	2.350497	2.350497	2.378512	2.405992	2.350497	2.378512	2.378512	2.350497	2.321928	2.378512	2.321928	2.350497
171483	2.169925	2.169925	2.169925	2.169925	2.137504	2.201634	2.137504	2.169925	2.169925	2.169925	2.169925	2.169925	2.201634	2.169925	2.169925	2.378512	2.169925	2.201634	2.232661	2.169925	2.201634	2.201634	2.169925	2.292782	2.201634	2.169925	2.169925
286023	2.321928	2.321928	2.321928	2.321928	2.292782	2.350497	2.321928	2.321928	2.321928	2.321928	2.321928	2.321928	2.350497	2.321928	2.321928	2.321928	2.321928	2.350497	2.378512	2.321928	2.350497	2.350497	2.350497	2.292782	2.350497	2.321928	2.321928
221223	2.321928	2.263034	2.321928	2.321928	2.321928	2.70044	2.378512	2.510962	2.321928	2.350497	2.350497	2.321928	2.632268	2.321928	2.321928	2.378512	2.350497	2.350497	2.536053	2.321928	2.350497	2.70044	2.70044	2.292782	2.350497	2.405992	2.321928
286464	2.350497	2.432959	2.350497	2.321928	2.485427	2.350497	2.321928	2.459432	2.350497	2.350497	2.321928	2.321928	2.378512	2.350497	2.321928	2.350497	2.321928	2.678072	2.655352	2.70044	2.350497	2.378512	2.887525	2.321928	2.321928	2.350497	2.350497
439944	1.963474	1.963474	1.963474	2	1.925999	1.963474	1.925999	2.035624	1.963474	1.963474	1.963474	1.925999	2	1.963474	1.963474	1.963474	1.963474	2	2.655352	1.963474	2	2	1.963474	1.925999	1.963474	1.963474	2
100288805	2.510962	2.510962	2.510962	2.510962	2.510962	2.560715	2.485427	2.536053	2.510962	2.536053	2.485427	2.510962	2.584963	2.485427	2.485427	2.536053	2.510962	2.560715	2.584963	2.510962	2.560715	2.560715	2.536053	2.485427	2.536053	2.510962	2.536053
8632	2.70044	2.807355	2.70044	2.678072	2.678072	2.827819	2.807355	2.722466	2.70044	2.722466	2.678072	2.678072	2.786596	2.722466	2.678072	2.70044	2.70044	2.786596	2.867896	2.632268	2.765535	2.744161	2.722466	2.847997	2.722466	2.70044	2.722466
146861	3.053111	2.925999	2.906891	2.887525	2.827819	3.169925	2.887525	2.925999	2.887525	2.944858	2.887525	2.906891	3.035624	2.867896	3.608809	2.906891	2.944858	2.981853	2.963474	2.906891	3	2.981853	3.035624	2.847997	2.963474	2.906891	2.887525
150596	3.263034	3.263034	3.201634	3.201634	3.232661	3.392317	3.364572	3.336283	3.153805	3.263034	3.169925	3.247928	3.536053	3.201634	3.137504	3.263034	3.263034	3.733354	3.510962	3.169925	3.378512	3.57289	3.263034	3.087463	3.350497	3.153805	3.087463
317754	3.364572	3.364572	3.364572	3.336283	3.307429	3.472488	3.711495	3.446256	3.263034	3.523562	3.336283	3.350497	3.523562	3.364572	3.336283	3.364572	3.392317	3.536053	3.666757	3.364572	3.459432	3.485427	3.392317	3.307429	3.419539	3.307429	3.378512
55448	2.765535	2.744161	2.765535	2.744161	2.722466	2.847997	2.744161	2.827819	2.765535	2.765535	2.765535	2.744161	2.827819	2.744161	2.722466	2.744161	2.765535	2.827819	2.887525	2.765535	2.887525	2.786596	2.786596	2.722466	2.807355	2.765535	2.765535
283165	2.321928	2.292782	2.321928	2.292782	2.292782	2.70044	2.485427	2.584963	2.321928	2.321928	2.292782	2.292782	3.185867	2.292782	2.560715	2.678072	2.321928	3.277985	2.350497	2.378512	2.459432	2.321928	2.292782	2.632268	2.321928	2.292782	2.321928
284339	2.201634	2.137504	2.169925	2.169925	2.169925	2.201634	2.169925	2.201634	2.169925	2.201634	2.137504	2.137504	2.232661	2.169925	2.169925	2.169925	2.169925	2.678072	2.536053	2.263034	2.232661	2.201634	2.169925	2.169925	2.510962	2.169925	2.292782
145858	2.608809	2.608809	2.608809	2.608809	2.608809	2.655352	2.608809	2.632268	2.584963	2.632268	2.584963	2.608809	2.70044	2.632268	2.608809	2.608809	2.655352	2.867896	2.765535	2.632268	2.678072	2.678072	2.632268	2.536053	2.655352	2.608809	2.608809
254187	3.963474	3.963474	3.963474	3.963474	3.925999	3.972693	3.944858	3.963474	3.954196	3.963474	3.944858	3.944858	4	3.963474	3.944858	3.954196	3.963474	3.972693	4.061776	3.963474	3.981853	3.972693	3.963474	3.944858	3.972693	3.963474	3.963474
144360	2.70044	2.432959	2.432959	2.405992	2.405992	2.510962	2.510962	2.432959	2.632268	2.459432	2.405992	2.432959	2.510962	2.432959	2.405992	2.432959	2.459432	2.459432	2.510962	2.432959	2.485427	2.459432	2.432959	2.405992	2.459432	2.432959	2.459432
151278	3.087463	3.121015	3.070389	3.087463	3.053111	3.185867	3.104337	3.169925	3.104337	3.121015	3.087463	3.104337	3.201634	3.104337	3.121015	3.104337	3.121015	3.169925	3.277985	3.104337	3.169925	3.169925	3.121015	3.053111	3.137504	3.104337	3.104337
284099	2.263034	2.263034	2.263034	2.263034	2.263034	2.292782	2.232661	2.292782	2.263034	2.263034	2.232661	2.263034	2.321928	2.378512	2.232661	2.263034	2.263034	2.292782	2.321928	2.263034	2.321928	2.292782	2.263034	2.232661	2.292782	2.263034	2.263034
146279	2.321928	2.292782	2.321928	2.292782	2.292782	2.350497	2.292782	2.321928	2.292782	2.321928	2.292782	2.292782	2.321928	2.321928	2.292782	2.321928	2.321928	2.350497	2.350497	2.321928	2.378512	2.350497	2.485427	2.292782	2.350497	2.321928	2.321928
283455	2.632268	2.608809	2.632268	2.608809	2.584963	2.70044	2.608809	2.655352	2.608809	2.722466	2.584963	2.608809	2.678072	2.608809	2.608809	2.70044	2.655352	2.70044	2.786596	2.632268	2.632268	2.678072	2.632268	2.584963	2.655352	2.608809	2.608809
5075	2.678072	2.678072	2.678072	2.678072	2.655352	2.744161	2.678072	2.70044	2.847997	2.678072	2.655352	2.678072	2.722466	2.678072	2.678072	2.678072	3.247928	2.70044	2.887525	2.678072	2.722466	2.70044	2.678072	2.655352	2.70044	2.678072	2.678072
157739	4.153805	4.0268	4.008989	4.412782	4.061776	4.161888	3.916477	4.321928	4.008989	4.185867	4.255501	4.087463	4.1127	4.201634	3.990955	4.224966	4.169925	4.270529	4.277985	3.972693	4.584963	4.426265	4.0268	3.827819	4.240314	4.104337	4.329124
439916	2.378512	2.378512	2.378512	2.350497	2.321928	2.405992	2.350497	2.405992	2.378512	2.378512	2.350497	2.350497	2.459432	2.378512	2.350497	2.378512	2.378512	2.432959	2.459432	2.378512	2.432959	2.405992	2.378512	2.350497	2.405992	2.378512	2.378512
327657	4.862947	4.827819	4.83289	4.83289	4.82273	5.017922	4.877744	5.004501	4.837943	4.827819	4.892391	4.83289	4.862947	4.307429	4.82273	4.517276	5.013462	4.862947	5.137504	5.070389	4.852998	4.842979	4.776104	4.82273	4.842979	4.83289	4.862947
26223	2.70044	2.678072	2.70044	2.678072	2.655352	2.722466	2.678072	2.722466	2.70044	2.70044	2.678072	2.70044	2.765535	2.678072	2.632268	3.104337	2.70044	3.035624	2.786596	2.70044	2.765535	2.744161	2.70044	2.632268	2.722466	2.70044	2.70044
114299	2.765535	3	2.765535	2.765535	2.744161	2.887525	2.744161	2.786596	2.765535	2.786596	2.765535	2.765535	2.867896	2.765535	2.70044	2.765535	2.807355	2.847997	2.847997	2.765535	3.277985	2.867896	2.786596	2.722466	2.807355	2.765535	2.786596
117196	3.336283	3.472488	3.392317	3.378512	3.336283	3.498251	3.446256	3.392317	3.336283	3.419539	3.432959	3.392317	3.523562	3.392317	3.378512	3.666757	3.419539	3.485427	3.776104	3.392317	3.560715	3.485427	3.70044	3.336283	3.405992	3.378512	3.392317
144568	2.459432	2.263034	2.263034	2.263034	2.232661	2.292782	2.232661	2.263034	2.263034	2.263034	2.263034	2.263034	2.321928	2.263034	2.263034	2.263034	2.263034	2.292782	2.292782	2.263034	2.292782	2.432959	2.263034	2.263034	2.292782	2.263034	2.292782
130749	2.292782	2.292782	2.292782	2.292782	2.263034	2.321928	2.263034	2.292782	2.292782	2.292782	2.263034	2.292782	2.321928	2.292782	2.263034	2.292782	2.292782	2.321928	2.350497	2.292782	2.321928	2.560715	2.292782	2.906891	2.350497	2.292782	2.292782
2830	1.485427	1.485427	1.485427	1.632268	1.485427	1.536053	1.485427	1.485427	1.485427	1.485427	1.485427	1.485427	1.536053	1.485427	1.485427	1.485427	1.485427	1.536053	1.536053	1.485427	1.485427	1.485427	1.485427	1.485427	1.485427	1.485427	1.485427
259283	3.847997	4	4.263034	4.035624	4.017922	4.095924	3.847997	4.1127	3.990955	4.121015	4.0268	4.035624	4.548437	4.744161	3.754888	4.827819	4.465974	4.689299	4.104337	4.053111	4.095924	3.070389	4.061776	4.399171	4.078951	4.1127	4.061776
9125	5.979568	5.804776	5.887525	6.207502	5.857981	6.029011	5.416164	5.909293	6.226894	5.88996	6.108524	5.918863	5.83289	5.680887	6.104337	5.244126	5.638074	5.599913	5.357552	5.232661	5.551516	5.429616	5.311067	5.92837	5.738768	6.314697	5.716991
125111	1.678072	1.584963	1.632268	1.584963	1.584963	1.632268	1.632268	1.632268	1.584963	1.584963	1.584963	1.584963	1.632268	1.584963	1.584963	1.584963	1.584963	1.632268	1.632268	1.584963	1.678072	1.584963	1.584963	1.678072	1.722466	1.584963	1.632268
3228	2.292782	2.292782	2.292782	2.350497	2.292782	2.321928	2.263034	2.292782	2.292782	2.887525	2.263034	2.292782	2.321928	2.292782	2.536053	2.510962	2.292782	2.536053	2.378512	2.292782	2.405992	2.321928	2.321928	2.292782	2.292782	2.292782	2.292782
55350	3.776104	3.776104	3.786596	3.765535	3.70044	3.944858	4.053111	3.797013	3.877744	3.93546	3.765535	3.643856	4.008989	3.754888	3.867896	3.776104	3.776104	3.93546	4.209453	4.044394	3.837943	3.807355	3.754888	3.744161	3.807355	3.744161	3.776104
150678	2.867896	2.847997	2.867896	2.847997	2.847997	2.867896	2.847997	2.867896	2.847997	2.867896	2.847997	2.867896	2.925999	2.867896	3.035624	2.867896	3.485427	3	2.906891	2.867896	3.070389	2.906891	2.963474	2.827819	2.906891	2.867896	2.867896
222894	2.292782	2.263034	2.292782	2.263034	2.263034	2.292782	2.263034	2.292782	2.263034	2.292782	2.263034	2.263034	2.378512	2.263034	2.263034	2.263034	2.263034	2.321928	2.321928	2.292782	2.321928	2.292782	2.292782	2.232661	2.292782	2.263034	2.292782
100287083 /// 170949	2.70044	2.70044	2.807355	2.70044	2.678072	2.722466	2.678072	2.70044	2.70044	2.70044	2.70044	2.70044	2.786596	2.70044	2.632268	2.70044	2.70044	2.722466	3.087463	2.867896	2.867896	2.744161	2.765535	2.608809	2.722466	2.678072	2.70044
246705	3.232661	3.217231	3.247928	3.201634	3.121015	3.364572	3.217231	3.307429	3.169925	3.321928	3.292782	3.232661	3.392317	3.247928	3.185867	3.217231	3.277985	3.350497	3.523562	3.201634	3.307429	3.350497	3.263034	3.169925	3.321928	3.217231	3.232661
140596 /// 503618	3.307429	3.232661	3.596935	3.277985	3.277985	3.321928	3.405992	3.307429	3.292782	3.292782	3.523562	3.292782	3.364572	3.247928	3.217231	3.292782	3.292782	3.321928	3.485427	3.247928	3.336283	3.336283	3.307429	3.277985	3.292782	3.57289	3.292782
338323	3.321928	2.944858	2.963474	2.963474	2.906891	2.981853	2.944858	3.070389	2.963474	3.217231	3	2.963474	3.070389	2.963474	3.336283	2.925999	2.963474	3.321928	3.247928	2.963474	3.733354	3.070389	2.981853	3.053111	2.981853	3.104337	2.981853
1607	2.765535	2.765535	2.765535	2.744161	2.70044	2.847997	2.744161	2.786596	2.765535	2.807355	2.744161	2.744161	2.887525	2.765535	2.744161	2.765535	2.786596	2.827819	3	2.765535	2.963474	2.827819	2.786596	2.70044	2.827819	2.765535	2.786596
126204	2.263034	2.263034	2.263034	2.485427	2.350497	2.292782	2.263034	2.263034	2.232661	2.035624	2.263034	2.560715	2.321928	2.104337	2.263034	2.137504	2.536053	2.201634	2.432959	2.608809	2.321928	2.169925	2.981853	2.321928	2.292782	2.292782	2.292782
126205	3.336283	3.053111	3.053111	3.035624	2.944858	3.087463	2.981853	3.070389	2.981853	3.053111	3.035624	2.925999	3.666757	3.017922	3.185867	3.608809	3.087463	3.153805	3.867896	3	3.104337	3.070389	3.053111	3.017922	3.087463	3.053111	3.053111
338321	2.744161	2.536053	2.536053	2.510962	2.584963	2.536053	2.485427	2.485427	2.350497	2.536053	2.485427	2.510962	2.536053	2.584963	2.536053	2.321928	2.536053	2.560715	2.536053	2.536053	2.584963	2.536053	2.608809	2.867896	2.608809	2.510962	2.536053
6877	7.101188	7.0268	7.038919	7.065012	7.144658	7.230741	7.132371	7.117903	6.830357	7.256445	7.151778	7.159871	7.019035	7.170927	7.2182	7.043301	6.78136	7.179909	6.737416	7.176921	6.523562	6.929554	6.44791	6.551516	6.981853	6.874059	7.038919
80834	1.807355	1.807355	1.807355	1.807355	1.807355	1.847997	1.807355	1.847997	1.807355	1.807355	1.807355	1.807355	1.847997	1.807355	1.807355	1.807355	1.807355	1.847997	1.847997	1.807355	1.847997	1.847997	1.847997	1.807355	1.847997	1.807355	1.807355
3688	10.979497	10.801708	10.229179	11.078885	11.232421	10.536442	10.485326	10.557272	11.09869	10.471878	10.452859	10.99506	10.23924	10.289558	10.439104	9.634267	8.899961	9.254556	9.083745	9.46475	9.097242	9.766363	9.687026	10.127994	10.494556	10.725025	10.669594
5046	2.201634	2.263034	2.201634	2.232661	2.169925	2.232661	2.201634	2.201634	2.201634	2.201634	2.169925	2.201634	2.263034	2.201634	2.169925	2.201634	2.232661	2.232661	2.263034	2.201634	2.232661	2.232661	2.201634	2.169925	2.232661	2.201634	2.201634
84905	3.70044	4.0268	3.596935	3.70044	3.827819	3.722466	3.797013	3.711495	3.711495	3.817623	3.70044	3.711495	3.711495	3.733354	3.689299	3.817623	3.711495	3.336283	3.765535	3.711495	3.733354	3.711495	3.711495	3.70044	4.193772	3.711495	3.711495
56704	2.584963	2.560715	2.560715	2.786596	2.510962	2.584963	2.536053	2.847997	2.560715	2.584963	2.536053	2.560715	2.807355	2.459432	2.632268	2.560715	3.104337	2.608809	2.744161	2.584963	2.584963	2.655352	2.608809	2.432959	2.632268	2.560715	2.560715
338322	2.510962	2.510962	2.678072	2.459432	2.459432	2.510962	2.432959	2.560715	3.053111	2.510962	2.485427	2.510962	2.584963	2.510962	2.405992	2.510962	2.510962	2.560715	2.584963	2.510962	2.925999	2.560715	2.485427	2.485427	2.510962	2.510962	2.510962
5905	6.244126	6.108524	5.887525	6.125155	5.965784	6.259272	6.346957	6.081084	6.387156	6.385431	6.002252	5.902074	5.236493	6.173927	6.320124	5.575917	5.916477	5.590961	5.875289	5.173927	5.459432	5.850499	5.970394	5.581954	6.451211	5.596935	5.36807
10150	2.035624	2.070389	2.070389	2.070389	2.035624	2.104337	2.070389	2.035624	2.070389	2.070389	2.104337	2.070389	2.104337	2.070389	2.070389	2.035624	2.169925	2.104337	2.070389	2.070389	2.104337	2.070389	2.070389	2.035624	2.070389	2.169925	2.070389
319101	2.981853	2.981853	2.981853	2.963474	3.153805	2.981853	3.733354	3.307429	2.963474	3.017922	3	3.017922	3.827819	3.350497	3.655352	2.963474	4.053111	3.035624	3.321928	3.765535	3.017922	3	3.137504	2.925999	3.053111	3.035624	2.981853
4512	16.01774	16.03252	15.91331	15.92834	15.97107	16.00746	16.01326	15.989	15.99005	16.03515	15.91569	15.96869	15.70287	15.9534	15.9745	15.66252	15.88404	15.90329	15.65408	15.82233	15.6496	16.10187	15.79834	15.84791	15.94021	15.91437	15.89222
121391	2.584963	2.608809	2.608809	2.485427	2.584963	2.632268	2.485427	2.722466	2.867896	2.584963	3.498251	2.925999	2.678072	2.608809	2.584963	2.887525	2.584963	2.655352	2.608809	2.608809	2.744161	2.765535	2.786596	2.632268	2.944858	2.584963	2.608809
3177	2.827819	2.807355	2.827819	2.807355	2.807355	2.827819	2.807355	2.827819	3.232661	2.744161	3	2.807355	2.847997	2.827819	2.807355	2.827819	2.827819	2.827819	2.827819	2.827819	2.827819	2.827819	2.827819	2.722466	2.827819	2.827819	2.827819
4009	2.350497	2.350497	2.350497	2.350497	2.321928	2.432959	2.722466	2.722466	2.485427	2.350497	2.350497	2.350497	2.405992	2.350497	2.350497	3.070389	2.350497	2.722466	2.786596	2.350497	2.378512	2.378512	2.350497	2.321928	2.744161	2.350497	2.350497
202243	2.827819	3.263034	3.104337	2.655352	3.201634	2.722466	2.321928	2.632268	2.655352	2.722466	2.560715	2.536053	2.827819	3.153805	3.536053	2.678072	2.678072	3.017922	3.247928	4.044394	3.786596	3.070389	3.017922	4.201634	2.744161	3.378512	3.137504
83550	2.405992	2.405992	2.405992	2.350497	2.378512	2.405992	2.70044	2.405992	2.405992	2.405992	2.405992	2.405992	2.432959	2.378512	2.378512	2.378512	2.432959	2.405992	2.432959	2.925999	2.432959	2.432959	2.405992	2.350497	2.405992	2.378512	2.405992
286676	2.350497	2.350497	2.405992	2.321928	2.321928	2.632268	2.350497	2.350497	2.350497	2.378512	2.321928	2.321928	2.378512	2.432959	2.321928	2.350497	2.350497	2.378512	2.765535	2.350497	2.405992	2.405992	2.510962	2.321928	2.378512	2.350497	2.350497
55478	3	2.981853	3	2.963474	2.925999	3.121015	2.963474	3.035624	3	3.121015	2.963474	2.981853	3.137504	3	2.944858	2.981853	3.035624	3.104337	3.217231	2.981853	3.104337	3.104337	3	2.925999	3.053111	2.944858	2.981853
317701	2.070389	2.070389	2.070389	2.070389	2.035624	2.104337	2.169925	2.070389	2.070389	2.137504	2.035624	2.070389	2.104337	2.070389	2.104337	2.070389	2.070389	2.104337	2.104337	2.070389	2.104337	2.104337	2.070389	2.035624	2.070389	2.169925	2.104337
317705	2.035624	2.035624	2.070389	2.035624	2.035624	2.104337	2.137504	2.070389	2.035624	2.070389	2.035624	2.035624	2.104337	2.035624	2.035624	2.035624	2.070389	2.070389	2.201634	2.035624	2.070389	2.070389	2.070389	2.035624	2.070389	2.070389	2.070389
4536	14.80967	15.11452	14.98794	14.89854	15.2179	14.84237	15.09527	14.94759	15.15593	14.85556	14.82312	14.71579	14.47317	14.93889	14.93282	15.04121	15.20076	15.02539	15.14749	14.50535	14.94152	15.10371	14.43388	14.57761	15.01985	14.94152	14.93546
83551	2.070389	2.070389	2.070389	2.432959	2.070389	2.137504	2.070389	2.104337	2.070389	2.104337	2.070389	2.070389	2.137504	2.070389	2.070389	2.070389	2.070389	2.137504	2.201634	2.070389	2.292782	2.137504	2.104337	2.035624	2.137504	2.070389	2.070389
259285	3.070389	3.121015	3.070389	3.070389	3.121015	3.070389	3.350497	3.292782	3.053111	3.070389	3.137504	3.035624	3.070389	3.350497	3.017922	3.153805	3.053111	3.087463	3.121015	3.070389	3.217231	3.070389	3.169925	3.035624	3.070389	3.070389	3.070389
5726	2.104337	2.104337	2.104337	2.104337	2.137504	2.104337	2.070389	2.104337	2.104337	2.104337	2.104337	2.104337	2.321928	2.104337	2.070389	2.104337	2.169925	2.104337	2.137504	2.104337	2.137504	2.104337	2.459432	2.070389	2.104337	2.104337	2.104337
259286	1.963474	1.963474	2	1.925999	1.963474	2	1.963474	1.963474	1.963474	1.963474	1.963474	2.035624	2.035624	1.963474	1.963474	1.963474	2.137504	2	2	1.963474	2	2	1.963474	1.963474	1.963474	1.963474	1.963474
259287	2.232661	2.201634	2.232661	2.201634	2.201634	2.232661	2.201634	2.232661	2.232661	2.201634	2.201634	2.201634	2.263034	2.232661	2.201634	2.232661	2.232661	2.232661	2.263034	2.232661	2.263034	2.232661	2.232661	2.292782	2.232661	2.201634	2.232661
134285	2.104337	2.232661	2.104337	2.070389	2.070389	2.104337	2.070389	2.104337	2.432959	2.070389	2.070389	2.070389	2.137504	2.070389	2.070389	2.104337	2.104337	2.104337	2.104337	2.104337	2.104337	2.104337	2.104337	2.070389	2.104337	2.104337	2.104337
317703	2.232661	2.560715	2.263034	2.232661	2.350497	2.263034	2.232661	2.263034	2.263034	2.292782	2.405992	2.485427	2.292782	2.232661	2.232661	2.263034	2.263034	2.459432	2.405992	2.263034	2.292782	2.263034	3.153805	2.232661	2.292782	2.263034	2.232661
259296	2.432959	2.432959	2.432959	2.405992	2.405992	2.459432	2.510962	2.485427	2.432959	2.432959	2.432959	2.432959	2.608809	2.405992	2.432959	2.432959	2.608809	2.459432	2.70044	2.432959	2.459432	2.432959	2.432959	2.378512	2.510962	2.432959	2.432959
100509003 /// 926	2.485427	2.560715	2.536053	2.536053	2.722466	3.169925	2.459432	2.584963	2.584963	2.584963	2.632268	2.722466	2.632268	2.560715	2.432959	2.584963	2.632268	2.655352	3.232661	2.459432	2.560715	2.655352	2.584963	2.536053	2.807355	2.584963	2.765535
140733	2.292782	2.263034	2.292782	2.378512	2.292782	2.405992	2.292782	2.405992	2.292782	2.263034	2.536053	2.608809	2.536053	2.232661	2.292782	2.292782	2.263034	2.321928	2.263034	2.292782	2.321928	2.321928	2.292782	2.292782	2.292782	2.292782	2.378512
23576	2.765535	2.963474	2.786596	2.765535	2.722466	3.121015	2.765535	2.827819	2.963474	2.847997	2.744161	2.765535	2.887525	2.786596	2.744161	2.765535	2.963474	2.867896	2.963474	2.786596	2.867896	3.070389	2.807355	2.722466	2.847997	2.827819	2.744161
196500	2.104337	2.137504	2.321928	2.137504	2.137504	2.169925	2.104337	2.201634	2.137504	2.137504	2.137504	2.137504	2.263034	2.137504	2.137504	2.137504	2.137504	2.292782	2.169925	2.137504	2.169925	2.137504	2.459432	2.169925	2.169925	2.104337	2.137504
4508	15.48346	15.47159	15.51853	15.5064	15.5697	15.41806	15.57708	15.5871	15.66068	15.13087	15.38114	15.44206	15.22396	15.29517	15.44522	15.57075	15.77776	15.68046	15.51405	15.57761	15.55519	15.7564	15.52935	15.56073	15.36294	15.72212	15.54332
3010	2.765535	2.678072	2.632268	2.632268	2.608809	2.655352	2.632268	2.678072	3.121015	2.632268	2.655352	2.655352	2.678072	2.632268	2.632268	2.632268	2.632268	2.655352	2.678072	2.70044	2.678072	2.655352	2.655352	2.70044	2.655352	3.053111	2.632268
4513	15.09606	15.24005	15.06574	15.17887	15.32101	15.31178	15.26511	15.13166	15.25376	15.18994	15.03831	15.06125	14.99005	15.1372	15.09817	14.64326	14.79332	14.76827	14.70339	14.53857	14.90487	15.03541	14.75007	14.96473	15.13166	15.15935	15.10661
114757	3.419539	3.405992	3.432959	3.419539	3.392317	3.432959	3.405992	3.405992	3.419539	3.392317	3.807355	3.405992	3.472488	3.277985	3.405992	3.432959	3.57289	3.446256	3.57289	3.432959	3.459432	3.446256	3.432959	3.432959	3.472488	3.432959	3.432959
1943	2.432959	2.432959	2.459432	2.432959	2.432959	2.510962	2.432959	2.459432	2.432959	2.459432	2.432959	2.459432	2.536053	2.536053	2.432959	2.459432	2.459432	2.608809	2.485427	2.459432	2.510962	2.459432	2.744161	2.432959	2.485427	2.459432	2.459432
338376	2.485427	2.405992	2.432959	2.584963	2.405992	2.459432	2.432959	2.432959	2.432959	2.432959	2.432959	2.432959	2.485427	2.432959	2.432959	2.632268	2.432959	2.560715	2.510962	2.459432	2.485427	2.632268	2.459432	2.405992	2.459432	2.536053	2.459432
4541	9.775939	10.234817	10.737416	8.929258	10.04535	10.044394	10.347621	10.054062	10.679392	10.904334	10.493955	9.923773	9.49865	10.368725	9.575917	10.488945	10.098953	9.79912	11.162265	10.777748	10.737416	9.166414	10.977137	10.457073	9.13904	9.435879	9.10957
10407 /// 653423	2.432959	2.432959	2.432959	2.432959	2.432959	2.485427	2.432959	2.459432	2.432959	2.432959	2.432959	2.432959	2.632268	2.432959	2.432959	2.432959	2.432959	2.536053	2.536053	2.432959	2.485427	2.459432	2.459432	2.405992	2.459432	2.432959	2.432959
285672	8.866661	8.876824	9.144658	9.013741	8.967514	8.695576	8.880502	9.027353	8.602513	8.591335	8.97728	8.672425	9.170927	8.782015	9.007308	8.546123	8.643135	8.428779	8.753551	8.274262	8.354911	8.661065	8.232661	8.425426	8.833206	8.644577	8.775775
7069	3.733354	3.837943	3.837943	3.827819	3.711495	4.061776	3.733354	4.0268	3.733354	3.837943	3.754888	3.776104	3.963474	3.837943	3.817623	3.916477	3.837943	3.867896	4.50462	3.632268	4.232661	4.217231	3.837943	3.70044	3.837943	3.837943	3.786596
79742	2.321928	2.459432	2.744161	2.292782	2.232661	2.350497	2.292782	2.321928	2.321928	2.263034	2.292782	2.232661	2.350497	2.263034	2.608809	2.321928	2.321928	2.321928	2.350497	2.263034	2.350497	2.350497	2.321928	2.232661	2.321928	3.307429	2.321928
4104	2.765535	2.744161	2.744161	2.744161	2.722466	2.744161	2.722466	2.722466	2.744161	2.744161	2.867896	2.944858	2.765535	2.744161	2.744161	2.744161	2.744161	2.608809	2.827819	2.744161	2.786596	2.765535	2.744161	2.722466	2.765535	2.807355	2.744161
283932	3.666757	3.666757	3.666757	3.655352	3.643856	3.70044	3.666757	3.689299	3.711495	3.744161	3.655352	3.666757	3.807355	3.666757	3.620586	3.70044	3.689299	3.70044	3.817623	3.954196	4.185867	3.744161	3.689299	3.666757	3.689299	3.689299	3.678072
56655	7.632268	7.810572	7.726559	7.622784	7.660353	7.235536	7.481396	7.428779	7.352264	7.635174	7.88996	7.520422	8.13904	7.708049	7.814422	6.754888	6.645298	6.874059	6.782671	6.809929	6.874059	7.133399	6.829088	7.491853	7.320124	7.524346	7.501439
30011 /// 4537	15.24875	15.41173	15.21896	15.29016	15.36373	15.2928	15.36637	15.16806	15.18441	15.31046	15.15382	15.24823	15.12639	15.3073	15.2237	14.86558	15.06468	15.23821	15.22924	15.24111	15.22027	15.37296	14.93731	15.15487	15.14802	15.17228	15.15751
10158	6.740118	7.84235	10.240791	6.485427	10.213347	6.998872	9.169675	6.255501	9.844392	7.638798	7.754219	7.245077	7.636625	7.397461	7.022368	6.531381	6.249825	4.459432	7.021258	8.239837	9.998731	7.263973	7.569856	8.589464	7.236493	7.131343	6.960002
100131997 /// 100287333 /// 100289124	2.786596	2.744161	2.786596	2.786596	2.678072	2.847997	2.786596	2.786596	2.786596	2.827819	2.744161	2.786596	2.887525	2.786596	2.786596	2.786596	2.786596	2.847997	2.827819	2.786596	2.847997	2.807355	2.786596	2.678072	2.807355	2.722466	2.786596
644165	3.620586	3.655352	3.666757	3.655352	3.632268	3.678072	3.608809	3.666757	3.485427	3.711495	3.608809	3.643856	3.722466	3.643856	3.632268	3.666757	3.847997	4.008989	3.797013	3.643856	3.786596	3.765535	3.643856	3.620586	3.689299	3.632268	3.666757
6887	2.981853	2.963474	2.887525	2.847997	2.906891	3.035624	3.121015	3.321928	3	2.981853	2.981853	2.963474	3.017922	3.035624	2.925999	3	3	3.017922	3.070389	2.963474	3.053111	3.321928	3.336283	2.906891	3.678072	3.419539	3.689299
3640	2.925999	3.087463	3.185867	3.350497	3.336283	3.277985	3.217231	3.321928	3.201634	3.405992	3.017922	3.277985	3.185867	3.392317	3.035624	2.887525	3.523562	3.643856	3.405992	2.981853	2.981853	3.485427	3.277985	3.247928	3.247928	3.596935	3.137504
50511	3.666757	3.733354	3.711495	3.560715	3.765535	3.807355	3.847997	3.786596	3.711495	3.867896	3.754888	3.906891	3.807355	3.925999	3.744161	3.925999	3.797013	3.807355	4	3.981853	3.827819	4.405992	3.754888	3.857981	3.584963	3.906891	3.797013
259236	3.867896	3.817623	3.89724	3.827819	3.93546	3.867896	3.857981	4	3.776104	3.867896	4.145677	3.797013	3.867896	3.632268	3.754888	4.169925	3.877744	3.916477	4.044394	3.867896	3.954196	3.944858	3.867896	3.711495	3.887525	3.817623	3.817623
118430	2.485427	2.350497	2.378512	2.378512	2.350497	2.378512	2.350497	2.378512	2.321928	2.378512	2.350497	2.350497	2.378512	2.378512	2.350497	2.378512	2.378512	2.405992	2.405992	2.378512	2.405992	2.432959	2.608809	2.321928	2.378512	2.378512	2.432959
64225	5.514122	4.478972	4.812498	4.972693	5.100137	5.017922	4.760221	4.911692	5.686501	4.786596	4.672425	4.472488	4.78136	4.867896	4.017922	4.770829	4.529821	4.392317	3.877744	4.378512	3.797013	4.378512	4.478972	4.169925	4.608809	4.542258	4.439623
193629	3.432959	3.459432	3.432959	3.432959	3.350497	3.744161	3.560715	3.70044	3.733354	3.57289	3.485427	3.419539	3.643856	3.472488	3.350497	3.485427	3.620586	3.548437	3.744161	3.446256	3.57289	3.584963	3.446256	3.307429	3.536053	3.405992	3.584963
283212	2.786596	2.827819	2.847997	3.137504	2.678072	2.867896	2.722466	2.847997	3.405992	3.797013	2.827819	3.137504	2.887525	2.925999	2.827819	3.053111	2.632268	2.867896	2.887525	2.847997	3.121015	2.847997	2.847997	3.153805	2.847997	2.744161	2.847997
117608	5.013462	4.459432	4.857981	4.485427	4.620586	4.83289	4.452859	4.017922	4.472488	3.906891	4.485427	5.0917	4.137504	4.760221	4.350497	4.412782	3.70044	4.240314	3.944858	4.446256	4.608809	4.217231	4.371559	4.517276	3.916477	4.292782	4.472488
2296	2.263034	2.510962	2.292782	2.263034	2.292782	2.292782	2.263034	2.292782	2.263034	2.292782	2.292782	2.263034	2.321928	2.263034	2.263034	2.263034	2.263034	2.292782	2.405992	2.292782	2.321928	2.655352	2.292782	2.263034	2.292782	2.292782	2.292782
100128202 /// 731932	2.847997	2.510962	2.510962	2.510962	2.485427	2.536053	2.485427	2.722466	2.510962	2.510962	2.485427	2.510962	2.70044	2.510962	2.485427	2.510962	2.510962	2.536053	2.608809	2.510962	2.536053	2.536053	2.510962	2.510962	2.536053	2.510962	2.510962
129868 /// 653192	2.632268	2.608809	2.632268	2.584963	2.560715	2.678072	2.584963	2.655352	2.608809	2.632268	2.584963	2.560715	2.807355	2.608809	2.584963	2.608809	2.632268	2.678072	3.153805	2.608809	2.678072	2.807355	2.807355	2.584963	2.655352	2.608809	2.608809
287015	2.321928	2.292782	2.321928	2.292782	2.292782	2.350497	2.292782	2.321928	2.321928	2.321928	2.292782	2.292782	2.378512	2.321928	2.292782	2.321928	2.321928	2.350497	2.378512	2.321928	2.350497	2.405992	2.321928	2.292782	2.378512	2.321928	2.321928
161835	2.510962	2.459432	2.510962	2.584963	2.459432	2.536053	2.510962	2.536053	2.536053	2.510962	2.510962	2.510962	2.584963	2.510962	2.536053	2.510962	2.560715	2.678072	2.560715	2.536053	2.560715	2.560715	2.536053	3.137504	2.560715	2.536053	2.536053
84843	2.887525	2.887525	2.906891	2.847997	2.887525	2.906891	2.887525	2.906891	2.887525	3.263034	2.944858	2.887525	2.944858	2.887525	2.867896	3.201634	2.906891	3	3.185867	2.906891	2.925999	2.906891	2.906891	2.925999	2.925999	2.906891	2.887525
283742	4.145677	4.314697	4.812498	4.153805	4.053111	4.392317	4.137504	4.459432	5.078951	4.145677	4.044394	4.944858	4.129283	4.770829	3.837943	3.857981	4.087463	4.044394	4.277985	4.078951	4.078951	4	4.193772	3.887525	4.035624	4.061776	4.078951
124989	2.263034	2.847997	2.263034	2.321928	2.510962	2.378512	2.510962	2.350497	2.70044	2.632268	2.584963	2.405992	2.405992	2.432959	2.459432	2.632268	2.292782	2.944858	2.906891	2.981853	3.392317	2.560715	3.560715	3.596935	2.510962	2.350497	2.510962
153745	3.446256	3.446256	3.459432	3.432959	3.419539	3.472488	3.392317	3.459432	3.432959	3.459432	3.432959	3.432959	3.498251	3.459432	3.419539	3.459432	3.459432	3.536053	3.548437	3.57289	3.548437	3.485427	3.459432	3.446256	3.498251	3.57289	3.620586
219621	2.678072	2.655352	2.678072	2.655352	2.632268	2.765535	2.655352	2.70044	2.678072	2.678072	2.655352	2.655352	2.765535	2.678072	2.655352	2.678072	2.678072	2.722466	2.786596	2.678072	2.744161	2.70044	2.678072	2.655352	2.722466	2.678072	2.678072
150159	3.689299	3.472488	3.733354	3.711495	3.733354	3.733354	3.666757	3.797013	3.689299	3.754888	3.689299	3.678072	4.270529	3.711495	3.786596	4.0268	3.70044	4.548437	3.744161	4.169925	3.754888	3.722466	3.70044	3.944858	3.711495	3.754888	3.666757
285962	2.137504	2.137504	2.137504	2.137504	2.104337	2.405992	2.137504	2.169925	2.232661	2.104337	2.137504	2.137504	2.169925	2.584963	2.137504	2.137504	2.137504	2.432959	2.169925	2.137504	2.405992	2.137504	2.137504	2.378512	2.201634	2.137504	2.137504
200132	2.944858	3.498251	2.963474	3.017922	2.867896	3	3	2.944858	2.887525	2.963474	2.906891	2.944858	3.121015	2.944858	3.277985	2.925999	3.201634	2.981853	3.053111	2.944858	3.035624	3	2.906891	2.906891	3	2.887525	3.035624
145942	2.169925	2.169925	2.169925	2.169925	2.137504	2.201634	2.137504	2.169925	2.169925	2.169925	2.137504	2.169925	2.232661	2.169925	2.137504	2.169925	2.169925	2.201634	2.232661	2.169925	2.201634	2.201634	2.169925	2.137504	2.201634	2.169925	2.169925
133522	3.560715	3.57289	3.510962	3.584963	3.472488	4	3.277985	3.137504	3.560715	3.57289	3.584963	3.584963	3.981853	3.378512	3.57289	3.722466	3.722466	3.584963	4.314697	3.560715	4.070389	3.584963	4.224966	3.560715	3.57289	3.560715	3.560715
286046	2.432959	2.432959	2.510962	2.432959	2.432959	2.459432	2.432959	2.459432	2.432959	2.432959	2.432959	2.432959	2.070389	2.432959	2.405992	2.485427	2.459432	2.459432	2.807355	2.432959	2.485427	2.722466	2.459432	2.405992	2.459432	2.432959	2.459432
114960	3.053111	3.070389	3.070389	3.035624	3.070389	3.263034	3.087463	3.087463	3.087463	3.350497	3.035624	3.053111	3.121015	3.087463	3.035624	3.087463	3.070389	3.104337	3.153805	3.053111	3.104337	3.292782	3.087463	3.017922	3.087463	3.104337	3.087463
158055	2.035624	2.035624	2.035624	2.035624	2.232661	2.070389	2.035624	2.104337	2.035624	2.035624	2.035624	2.104337	2.070389	2.035624	1.887525	2.201634	2.232661	2.035624	2.070389	2.104337	2.485427	2.104337	2.035624	2.035624	2.405992	2.035624	2.035624
161176	3.536053	3.536053	3.608809	3.596935	3.608809	3.620586	3.584963	3.608809	3.733354	3.608809	3.620586	3.655352	4.121015	3.689299	3.608809	3.733354	3.733354	3.632268	3.632268	3.620586	3.632268	3.620586	3.608809	3.608809	3.608809	3.536053	3.608809
285025	3.608809	3.584963	4.053111	3.432959	3.350497	3.877744	3.446256	3.510962	3.378512	3.608809	3.419539	3.596935	3.666757	3.584963	3.419539	3.608809	4.842979	3.632268	3.990955	3.93546	4.321928	3.608809	3.70044	4.465974	3.608809	3.89724	3.510962
139324	3	3.153805	3.277985	2.963474	2.981853	3.017922	2.944858	3	2.944858	3.472488	3	2.981853	3.93546	3	3	2.906891	3	3.070389	3.121015	2.906891	3.121015	3	3	2.906891	3	3	3
124359	3.378512	2.887525	3.263034	3.350497	3.336283	3.405992	3.608809	3.321928	3.459432	3.364572	3.485427	3.364572	3.632268	4.044394	3.277985	3.321928	3.321928	3.472488	3.378512	3.104337	3.620586	3.378512	3.485427	3.185867	3.137504	3.536053	3.733354
162681	3.419539	3.666757	3.485427	3.336283	3.292782	3.548437	3.405992	3.419539	3.419539	3.510962	3.643856	3.405992	3.523562	3.419539	3.307429	3.364572	3.378512	3.498251	3.786596	3.419539	3.485427	3.510962	3.364572	3.277985	3.459432	3.336283	3.364572
255928	2.432959	2.405992	2.432959	2.405992	2.378512	2.459432	2.405992	2.432959	2.405992	2.459432	2.405992	2.405992	2.485427	2.405992	2.405992	2.405992	2.432959	2.459432	2.459432	2.432959	2.485427	2.459432	2.432959	2.378512	2.485427	2.405992	2.432959
166979	2.169925	2.169925	2.169925	2.137504	2.137504	2.201634	2.137504	2.169925	2.169925	2.201634	2.137504	2.137504	2.232661	2.169925	2.137504	2.169925	2.169925	2.201634	2.232661	2.169925	2.201634	2.201634	2.169925	2.169925	2.201634	2.169925	2.169925
6975	2.321928	2.906891	2.560715	2.350497	2.292782	2.350497	2.350497	2.350497	2.263034	2.536053	2.321928	2.137504	2.378512	2.350497	2.560715	2.321928	2.510962	2.378512	2.378512	2.350497	3.104337	2.350497	2.632268	2.321928	2.432959	2.321928	2.350497
146177	3.666757	3.70044	3.722466	3.655352	3.678072	3.754888	4.232661	3.722466	3.666757	3.733354	3.70044	3.70044	3.786596	3.392317	3.405992	3.722466	3.827819	4.087463	4.247928	3.722466	3.776104	3.754888	3.733354	3.678072	3.754888	3.722466	3.722466
150197	3.536053	3.510962	3.711495	3.153805	3.472488	3.847997	3.584963	3.744161	3.510962	3.523562	3.510962	3.405992	3.608809	3.523562	3.510962	3.485427	3.523562	3.510962	3.560715	3.378512	3.632268	3.523562	3.498251	3.336283	3.560715	3.523562	3.446256
135458	3.584963	3.776104	3.689299	3.655352	3.536053	3.867896	3.620586	3.689299	3.510962	3.70044	4.129283	3.666757	3.754888	3.643856	3.754888	3.523562	3.666757	3.620586	3.827819	3.867896	3.733354	3.733354	4.350497	3.93546	3.596935	3.510962	3.536053
256933	3.137504	3.153805	3.153805	3.137504	3.459432	3.153805	3.137504	3.121015	3.153805	3.153805	3.137504	3.137504	3.153805	3.137504	3.201634	3.153805	3.57289	3.169925	3.153805	3.137504	3.857981	3.321928	3.153805	3.153805	3.153805	3.153805	3.153805
91057	2.722466	2.70044	2.722466	2.867896	2.744161	2.807355	2.678072	2.722466	2.70044	2.887525	2.70044	2.70044	2.765535	2.722466	2.847997	2.722466	2.722466	3	2.827819	2.722466	2.786596	2.722466	2.722466	2.70044	2.744161	2.722466	2.722466
84859	5.446256	5.57289	5.266787	5.578939	5.281698	5.224966	5.663914	5.862947	5.240314	4.93546	5.247928	5.375039	5.247928	5.087463	5.318317	5.017922	5.364572	4.877744	5.087463	4.596935	5.247928	4.405992	5.247928	5.281698	5.161888	5.422906	5.646739
92105	2.584963	2.584963	2.584963	2.560715	2.584963	2.807355	2.584963	2.608809	2.560715	2.584963	2.584963	2.560715	2.632268	2.584963	2.536053	2.560715	2.584963	2.608809	2.655352	2.584963	2.655352	2.584963	2.608809	2.632268	2.632268	2.584963	2.584963
55740	3.277985	3.378512	3.405992	3.277985	3.169925	3.392317	3.548437	3.292782	3.292782	3.350497	3.217231	3.277985	3.350497	3.277985	3.263034	3.292782	3.292782	3.321928	3.510962	3.217231	3.378512	3.321928	3.292782	3.263034	3.307429	3.201634	3.232661
140901	2.432959	2.263034	2.263034	2.263034	2.232661	2.292782	2.232661	2.263034	2.263034	2.263034	2.405992	2.263034	2.263034	2.232661	2.232661	2.263034	2.263034	2.292782	2.292782	2.263034	2.263034	2.405992	2.560715	2.232661	2.263034	2.378512	2.744161
127255	3.321928	3.104337	3.137504	3.321928	3.070389	3.405992	3.070389	3.087463	3.169925	3.137504	3.070389	3.185867	3.217231	3.104337	3.232661	3.070389	3.087463	3.137504	3.247928	3.104337	3.121015	3.137504	3.121015	3.153805	3.121015	3.121015	3.121015
89953	2.104337	2.070389	2.035624	2.104337	2.070389	2.104337	2.070389	2.070389	2.104337	2.104337	2.070389	2	2.104337	2.104337	2.137504	2.104337	2.104337	2.137504	2.263034	3.925999	2.104337	2.104337	2.201634	2.104337	2.104337	2.104337	2.104337
261726	6.893605	6.507795	6.733354	6.416164	6.587965	6.946029	6.686501	6.69488	6.978424	7.098032	6.944858	7.074677	6.354029	6.813781	6.921246	6.183883	6.33985	6.526695	6.893605	6.338068	6.69488	6.305606	6.334497	6.69488	6.491853	6.707359	6.274262
154807	4.137504	3.733354	3.498251	3.817623	3.972693	3.754888	3.711495	3.776104	4.104337	3.877744	3.807355	3.733354	3.722466	4	4.035624	3.459432	3.608809	3.711495	3.336283	3.722466	3.678072	3.632268	3.536053	3.70044	3.632268	3.432959	3.797013
5551	11.718961	9.595444	10.85479	11.203899	11.096056	10.606035	11.988472	11.771943	11.39033	11.580494	9.946029	10.348728	10.524346	11.038027	10.639069	9.606405	8.750205	8.782671	9.076281	7.852373	7.395748	9.286558	8.950702	8.951576	11.63245	10.728176	10.006186
144699	2.201634	2.169925	2.201634	2.292782	2.169925	2.201634	2.169925	2.485427	2.169925	2.201634	2.137504	2.201634	2.201634	2.169925	2.169925	2.201634	2.201634	2.201634	2.232661	2.169925	2.321928	2.432959	2.169925	2.137504	2.232661	2.169925	2.201634
285755	3	3	3	2.981853	2.925999	3.137504	2.981853	3.053111	2.925999	3.472488	2.963474	2.981853	3.419539	3.017922	2.981853	2.981853	3.169925	3.137504	3.232661	3.104337	3.104337	3.666757	3.035624	2.925999	3.104337	2.944858	2.963474
6667	7.982423	7.804776	7.593204	7.198691	7.245077	7.665336	8.131343	7.617651	7.953032	7.815704	7.828454	7.401733	7.495056	7.497453	7.98698	7.403438	6.811214	7.188836	7.413628	6.76686	7.151778	7.664625	6.982994	7.10957	7.708049	7.795066	7.34074
147339	3.57289	3.548437	3.608809	4.070389	3.57289	3.608809	3.548437	3.608809	3.57289	3.596935	3.584963	3.596935	4.452859	3.596935	3.548437	3.584963	3.608809	3.620586	3.655352	3.584963	3.620586	3.608809	3.608809	3.827819	3.608809	4.161888	3.877744
131965	3.364572	2.584963	2.608809	2.584963	2.584963	2.944858	3.201634	3.57289	2.70044	3.419539	2.887525	2.584963	3.364572	2.608809	2.584963	2.560715	2.867896	2.632268	2.608809	2.608809	2.655352	2.405992	2.722466	2.536053	2.632268	2.560715	2.560715
151648	2.807355	2.510962	2.560715	2.510962	2.510962	2.560715	2.655352	2.608809	2.560715	2.536053	2.536053	2.536053	2.584963	2.536053	2.632268	2.536053	2.560715	2.678072	2.655352	2.678072	2.560715	3.087463	2.560715	2.510962	2.560715	2.536053	2.560715
148789	5.381975	4.169925	4.760221	3.733354	4.749534	4.201634	4.095924	4.087463	4.209453	4.247928	4.683696	3.643856	4.078951	4.608809	4.963474	3.485427	3.498251	3.153805	3.689299	3.472488	3.510962	3.608809	3.472488	3.560715	3.837943	4.255501	3.925999
84869	7.758223	7.400026	7.885086	7.321928	7.774787	7.654636	7.816344	7.841093	7.698357	7.721783	7.909893	8.123604	7.358431	7.975561	7.566815	8.227857	7.622052	7.880196	7.544578	8.501439	7.809286	7.44791	8.223519	7.636625	7.875289	7.786596	7.587965
5286	7.063934	7.037821	6.745506	6.797013	6.923625	7.0268	7.255501	7.131343	7.246028	7.268659	6.947199	7.232661	6.400879	7.122051	7.094869	6.860466	6.750874	6.596935	6.531381	7.111657	6.383704	6.765535	6.685099	7.040016	6.8009	6.974988	6.887525
79671	4.643856	4.954196	4.972693	4.78136	5.129283	4.797013	5.475733	4.661065	5.05745	5.551516	5.087463	4.50462	4.797013	5.008989	5.251719	4.882643	4.776104	4.877744	4.661065	4.661065	4.852998	4.954196	4.817623	4.602884	4.902074	4.954196	4.797013
148266	5.635174	5.475733	5.830357	5.972693	5.733354	5.909293	5.520422	5.997744	6.0268	5.385431	5.847997	5.923625	5.990955	5.872829	6.0268	6.270529	6.118941	5.923625	5.752213	5.870365	5.72792	5.892391	6.078951	6.232661	5.892391	6.409391	5.974988
126731	3.93546	4.017922	4.185867	3.867896	3.925999	3.963474	4.201634	4.153805	4.632268	3.963474	3.867896	3.93546	3.972693	3.93546	4.70044	3.93546	3.536053	3.963474	3.972693	3.432959	3.944858	3.877744	4.1127	3.93546	3.89724	4.224966	4.137504
150290	4.776104	4.842979	4.716991	4.972693	4.930737	4.882643	4.620586	4.802193	4.776104	5.442943	5.251719	4.807355	4.716991	4.776104	5.485427	4.683696	4.392317	4.802193	4.776104	4.517276	4.705978	4.949535	4.392317	4.666757	4.70044	4.776104	4.776104
90874	3.666757	3.837943	3.837943	3.472488	3.765535	3.70044	3.57289	3.689299	3.817623	3.711495	3.906891	3.620586	3.754888	3.666757	3.89724	3.877744	3.689299	3.57289	3.925999	3.536053	3.887525	3.963474	3.817623	3.632268	3.536053	3.678072	3.666757
163049	8.831307	8.671364	8.674545	9.240314	8.904183	9.07173	8.894515	9.140319	8.947783	9.117643	8.858292	9.097242	8.870673	8.930442	9.044121	8.908693	8.60585	9.032597	8.150255	8.878664	8.371123	8.733015	8.175924	7.98982	9.293931	8.402586	8.613605
1131	2.201634	2.169925	2.722466	2.169925	2.169925	2.263034	2.169925	2.201634	2.201634	2.201634	2.263034	2.201634	2.263034	2.201634	2.201634	2.169925	2.201634	2.232661	2.232661	2.201634	2.321928	2.201634	2.201634	2.201634	2.232661	2.201634	2.201634
203100	3.035624	3.053111	3.104337	3.232661	3	3.035624	3.201634	3.336283	3.053111	3.185867	3.053111	3.087463	3.185867	3.053111	3.017922	3.666757	3.263034	3.584963	3.608809	3.689299	3.857981	3.201634	3.121015	3.754888	3.536053	3.070389	3.087463
84847	2.169925	2.169925	2.169925	2.169925	2.137504	2.201634	2.169925	2.169925	2.169925	2.169925	2.169925	2.169925	2.232661	2.169925	2.169925	2.169925	2.169925	2.201634	2.201634	2.169925	2.201634	2.201634	2.169925	2.137504	2.201634	2.169925	2.169925
84950	8.458202	8.252192	8.191306	8.144658	8.331813	8.208966	8.066089	7.973841	8.374605	8.38284	8.174926	8.16088	8.296457	8.549977	8.407693	7.991522	8.136479	8.161384	7.97728	7.795715	7.293702	7.6125	7.514122	8.017922	8.202124	8.272397	8.255501
152756	2.925999	2.981853	2.887525	3.070389	2.807355	2.867896	3.169925	3.523562	3.104337	2.887525	2.827819	2.786596	3.137504	2.887525	3.053111	2.744161	2.887525	2.906891	3.137504	2.925999	2.925999	2.887525	3	2.807355	2.887525	2.925999	2.867896
121268	4.940167	3.963474	4.548437	5.048759	4.446256	4.560715	5.459432	5.108524	5.017922	4.683696	4.632268	4.827819	5.336283	4.608809	4.678072	4.827819	4.968091	4.837943	4.83289	4.426265	4.842979	5.491853	3.963474	5.469235	4.83289	5.452859	5.053111
84331	6.432959	6.725196	6.557655	6.525129	6.723832	6.525129	6.3733	6.46107	6.469235	6.682292	6.726559	6.472488	6.790511	6.477354	7.0917	6.498251	6.57289	6.137504	6.655352	6.055282	6.300124	6.733354	5.97728	6.055282	6.79831	6.485427	6.495056
154881	4.990955	4.940167	5	4.990955	4.968091	4.944858	4.968091	5.385431	5.270529	5.044394	5.209453	5.161888	4.954196	4.995485	5.141596	5.371559	4.590961	4.733354	4.949535	5.087463	4.285402	5.274262	5.125155	4.925999	4.83289	4.958843	5
147694	7.277055	6.965784	7.138528	7.353147	7.231701	7.461889	7.345183	7.321026	7.396605	7.101188	7.291861	7.423746	7.525912	7.321026	7.087463	7.278914	7.300124	7.328226	6.987548	7.310158	7.050937	7.168923	7.566815	7.321026	7.766198	7.543032	7.564531
219287	3.678072	3.857981	3.70044	3.837943	3.722466	3.733354	3.722466	3.733354	3.510962	3.733354	3.666757	3.689299	3.744161	3.733354	3.837943	3.733354	3.70044	4.153805	3.827819	3.711495	4.385431	3.847997	3.733354	3.584963	3.807355	3.632268	3.733354
220441	2.847997	2.827819	2.847997	2.906891	2.827819	3	2.827819	2.867896	2.827819	2.887525	2.827819	2.827819	2.963474	2.847997	2.765535	2.827819	2.867896	2.906891	3	2.807355	2.963474	2.944858	2.906891	2.765535	2.906891	2.827819	2.847997
222487	2.70044	2.678072	2.70044	2.655352	2.560715	2.655352	2.70044	2.70044	2.70044	2.655352	2.70044	2.70044	2.786596	2.70044	2.678072	2.70044	2.70044	2.765535	2.827819	2.70044	2.765535	2.722466	2.70044	2.678072	2.827819	2.807355	3.087463
84146	6.678072	6.159871	5.815063	6.296457	6.472488	5.794416	6.285402	5.89724	6.343408	6.16792	6.264912	6.318317	6.020147	6.537607	6	5.185867	4.314697	4.643856	4.69488	4.83289	5.201634	4.93546	5.232661	5.311067	5.733354	5.815063	5.617651
221322	4.50462	3.432959	4.008989	3.807355	3.584963	4.472488	4.061776	4.314697	3.711495	4.485427	4.129283	3.93546	3.643856	4.649615	4.584963	4.760221	4.439623	3.711495	3.89724	4.137504	3.446256	3.560715	3.643856	3.643856	4.405992	4.193772	4.008989
283358	4.371559	4.405992	4.385431	4.57289	4.399171	4.439623	4.378512	4.405992	4.385431	4.405992	4.357552	4.385431	4.405992	4.371559	4.378512	4.385431	4.405992	4.419539	4.478972	4.392317	4.439623	4.472488	4.536053	4.399171	4.419539	4.61471	4.412782
254050	5.620586	5.947199	5.640968	5.942515	5.797013	5.887525	5.617651	5.689299	5.432959	5.877744	5.620586	5.569856	5.655352	5.459432	5.640968	5.263034	5.620586	5.765535	5.877744	5.224966	5.852998	5.623516	5.640968	5.329124	5.885086	5.640968	5.69488
84902	2.292782	2.292782	2.432959	2.887525	2.263034	2.263034	2.655352	2.035624	2.292782	2.321928	2.263034	2.070389	2.405992	2.292782	2.432959	2.321928	2.321928	2.321928	2.765535	2.321928	2.321928	2.906891	2.263034	2.944858	2.560715	2.560715	2.321928
122481	2.405992	2.405992	2.925999	2.378512	2.608809	2.432959	2.405992	2.432959	2.405992	2.536053	2.405992	2.432959	2.485427	2.405992	2.432959	2.722466	2.560715	2.459432	2.510962	2.432959	2.459432	2.459432	2.432959	2.378512	2.432959	2.432959	2.350497
196441	3.432959	3.459432	3.472488	3.608809	3.446256	3.523562	3.378512	3.608809	3.472488	3.419539	3.596935	3.536053	4.017922	3.459432	3.472488	3.392317	3.472488	3.510962	3.560715	3.392317	3.523562	3.57289	4.446256	3.643856	3.498251	3.584963	3.981853
3656	2.807355	2.807355	2.807355	2.786596	2.765535	2.906891	2.786596	2.827819	2.807355	2.867896	2.786596	2.807355	2.906891	2.807355	2.786596	2.807355	2.827819	2.867896	2.981853	2.807355	2.887525	2.847997	2.827819	2.786596	2.847997	2.807355	2.827819
148645	2.655352	2.632268	2.655352	2.632268	2.584963	2.744161	2.963474	2.655352	2.632268	2.70044	2.584963	2.632268	2.678072	2.655352	2.632268	2.584963	2.678072	2.678072	2.722466	2.584963	2.678072	2.744161	2.655352	2.608809	2.655352	2.655352	2.584963
151194	6.316508	5.965784	6.05745	6.219169	6.1127	6.506208	5.321928	6.553053	6.230741	5.658211	6.217231	5.860466	5.773469	6.742815	6.581954	6.277985	6.548437	6.305606	5.655352	6.507795	5.850499	5.963474	6.137504	6.493455	5.465974	5.830357	6.270529
283310	2.510962	2.485427	2.485427	2.485427	2.510962	2.536053	2.459432	2.536053	2.510962	2.608809	2.485427	2.485427	2.560715	2.485427	2.485427	2.510962	2.560715	2.536053	2.584963	2.485427	2.536053	2.510962	2.485427	2.459432	2.510962	2.485427	2.485427
85009	2.847997	2.847997	2.847997	2.807355	2.786596	2.963474	2.827819	2.944858	2.827819	3.121015	2.807355	2.827819	2.981853	2.827819	2.807355	2.827819	3.247928	2.906891	3.070389	2.847997	2.963474	2.944858	3.104337	3.035624	2.867896	2.827819	2.847997
143684	5.364572	4.683696	5.96116	5.224966	5	5.247928	4.954196	5.289097	5.768184	5.578939	5.381975	5.904484	5.281698	5.703211	4.911692	5.840463	6.32553	5.703211	5.918863	4.357552	5.446256	4.968091	6.624978	6.636625	4.329124	7.250772	6.383704
128497	2.350497	2.321928	2.350497	2.350497	2.292782	2.405992	2.378512	2.350497	2.350497	2.350497	2.321928	2.378512	2.906891	2.321928	2.459432	2.321928	2.350497	2.378512	2.405992	2.350497	2.536053	2.378512	2.350497	3.087463	2.378512	2.321928	2.350497
115861	5.066089	5.066089	4.925999	5.066089	5.061776	5.078951	5.061776	5.070389	5.116864	5.074677	5.061776	5.070389	5.083213	5.078951	5.070389	5.074677	5.066089	5.100137	5.083213	5.074677	5.070389	5.0917	5.074677	5.070389	5.074677	4.902074	5.061776
84850	2.925999	2.485427	2.485427	2.510962	2.584963	2.510962	2.485427	2.510962	2.485427	2.510962	2.485427	2.485427	2.560715	2.485427	2.510962	2.485427	2.510962	2.536053	2.584963	2.485427	2.536053	2.510962	2.510962	2.485427	2.70044	2.510962	2.485427
84223	2.765535	2.807355	2.765535	2.744161	2.722466	2.786596	2.807355	2.786596	2.744161	2.765535	3.104337	2.744161	2.906891	2.765535	2.744161	2.765535	2.786596	2.925999	3.104337	2.765535	2.807355	2.847997	2.786596	2.722466	2.786596	2.765535	2.765535
254394	4.837943	4.554589	4.867896	4.722466	4.733354	4.862947	4.765535	4.749534	4.944858	4.232661	4.925999	5.040016	5.209453	4.722466	4.89724	5.722466	5.697663	4.69488	4.925999	5.472488	4.981853	4.986411	5.523562	5.412782	4.491853	5.405992	4.872829
253143	2.744161	2.963474	2.744161	2.765535	2.722466	2.765535	2.744161	2.786596	2.744161	2.744161	2.70044	2.722466	2.925999	2.744161	2.744161	2.744161	2.744161	3.017922	2.827819	2.981853	2.786596	2.765535	2.744161	2.722466	2.765535	2.744161	2.722466
84962	2.765535	2.744161	2.765535	2.722466	2.786596	2.944858	2.744161	2.786596	2.887525	2.786596	2.722466	2.925999	2.867896	2.765535	2.786596	2.887525	2.786596	2.827819	3.584963	2.744161	2.847997	2.827819	2.786596	2.786596	2.807355	2.744161	2.765535
114792	3.336283	3.321928	3.336283	3.292782	3.459432	3.560715	3.263034	3.364572	3.247928	3.459432	3.392317	3.336283	3.536053	3.378512	3.350497	3.632268	3.419539	3.498251	3.632268	3.906891	3.419539	3.350497	3.321928	3.307429	3.666757	3.432959	3.307429
285761	3.232661	3.104337	3.584963	3.776104	3.596935	4.104337	3.711495	3.827819	3.776104	3.765535	4.061776	3.584963	4.371559	3.632268	4.529821	3.087463	3.632268	3.277985	3.827819	3.536053	3.655352	3.916477	3.307429	3.596935	3.765535	3.498251	3.632268
89886	2.847997	2.847997	2.847997	2.827819	2.807355	2.963474	2.827819	2.867896	2.827819	2.887525	2.827819	2.847997	2.925999	2.827819	2.807355	2.827819	2.887525	2.925999	2.981853	2.847997	2.944858	2.867896	2.867896	2.847997	2.867896	2.827819	2.847997
256356	3.990955	3.689299	4.177918	3.887525	3.459432	3.867896	4.209453	4.044394	4.632268	4.078951	3.776104	4.240314	4.419539	4	3.877744	3.867896	3.827819	3.944858	4.412782	3.827819	3.776104	4.364572	4.343408	4	4.121015	4.277985	4.153805
152048	2.786596	2.981853	2.786596	2.722466	2.678072	2.827819	2.786596	2.765535	2.744161	2.925999	2.847997	2.765535	2.807355	2.765535	3.201634	2.786596	2.786596	2.963474	2.963474	2.786596	2.786596	2.887525	2.807355	2.765535	2.786596	2.765535	2.765535
148581	2.765535	2.786596	2.765535	2.744161	2.70044	2.925999	2.765535	2.867896	2.807355	2.867896	2.744161	2.744161	2.906891	2.765535	2.722466	2.744161	2.807355	2.867896	3.137504	2.765535	2.867896	2.867896	2.786596	2.70044	2.847997	2.765535	2.765535
155368	3.137504	3.137504	3.137504	3.137504	3.070389	3.153805	3.137504	3.137504	3.104337	3.137504	3.104337	3.121015	3.432959	3.263034	3.104337	2.981853	3.137504	3.153805	3.185867	3.217231	3.153805	3.153805	3.201634	3.104337	3.137504	3.121015	3.137504
196872	2.944858	3.405992	3.070389	3.711495	3.711495	3.201634	3.405992	3.419539	3.432959	3.277985	3.277985	3.432959	3.017922	3.446256	3.57289	3.689299	3.776104	3.93546	3.321928	3.169925	3.733354	3.70044	3.350497	3.405992	3.446256	3.548437	3.510962
92092	2.632268	2.632268	2.655352	2.632268	2.584963	2.70044	2.632268	2.655352	2.632268	2.678072	2.608809	2.632268	2.744161	2.632268	2.608809	2.608809	2.655352	2.70044	2.765535	2.744161	2.722466	3.247928	2.655352	2.608809	2.678072	2.632268	2.655352
153020	3.247928	3.232661	3.247928	3.217231	3.137504	3.405992	3.232661	3.292782	3.263034	3.364572	3.217231	3.232661	3.307429	3.263034	3.459432	3.247928	3.307429	3.292782	3.655352	3.247928	4.017922	3.277985	3.277985	3.232661	3.336283	3.432959	3.217231
219833	3.711495	3.263034	3.857981	3.510962	3.232661	3.57289	3.510962	3.419539	3.277985	3.277985	3.548437	4.224966	3.405992	3.321928	3.321928	3.247928	3.307429	3.137504	3.364572	2.981853	3.336283	3.292782	3.292782	3.201634	3.292782	3.643856	3.292782
54058	1.632268	1.632268	1.632268	1.632268	1.632268	1.678072	1.632268	1.632268	1.632268	1.632268	1.632268	1.632268	1.722466	1.632268	1.632268	1.632268	1.678072	1.678072	1.847997	1.632268	1.678072	1.678072	1.632268	1.632268	1.678072	1.632268	1.632268
84162	2.70044	2.655352	2.70044	2.678072	2.632268	2.786596	2.655352	2.722466	2.678072	2.722466	2.655352	2.678072	2.827819	2.70044	2.632268	2.678072	2.70044	2.765535	3.485427	2.678072	2.765535	2.765535	2.722466	2.632268	2.744161	2.70044	2.70044
161003	2.925999	2.906891	2.925999	2.944858	2.867896	3.263034	3.017922	2.944858	2.906891	2.944858	3.485427	2.906891	2.963474	3.017922	2.906891	2.906891	2.944858	2.944858	3.017922	2.906891	3	3	2.944858	2.925999	2.963474	2.887525	2.944858
150622	3.121015	3.104337	3.263034	3.277985	3.053111	3.137504	3.307429	3.121015	3.087463	3.104337	3.137504	3.104337	3.232661	3.392317	2.981853	3.017922	3.364572	3.121015	3.169925	3.104337	3.169925	3.121015	3.137504	3.070389	3.087463	3.185867	3.169925
222235	2.459432	2.459432	2.485427	2.485427	2.459432	2.510962	2.459432	2.485427	2.459432	2.510962	2.432959	2.459432	2.510962	2.459432	2.459432	2.485427	2.510962	2.485427	2.536053	2.459432	2.510962	2.485427	2.485427	2.459432	2.485427	2.485427	2.485427
196951	2.944858	2.963474	2.981853	2.944858	2.981853	3.121015	2.944858	3	2.925999	3.378512	2.944858	3.201634	3.104337	3	2.963474	3.510962	3	3.087463	3.307429	2.981853	3.201634	3.035624	2.981853	2.807355	3.035624	2.981853	2.981853
112487	5.371559	4.949535	4.925999	5.277985	5.121015	5.149747	4.862947	4.827819	5.145677	5.022368	4.902074	4.97728	5.153805	5.108524	4.949535	4.940167	4.50462	5.0268	4.93546	4.852998	4.963474	5.031219	4.940167	4.981853	5.083213	5.303781	4.911692
6658	2.536053	2.536053	2.536053	2.510962	2.510962	2.536053	2.510962	2.536053	2.536053	2.536053	2.536053	2.510962	2.584963	2.536053	2.510962	2.608809	2.536053	2.560715	2.608809	2.536053	2.584963	2.560715	2.536053	2.510962	2.560715	2.536053	2.678072
124783	5.719731	6.068241	5.956521	5.942515	5.942515	5.988685	6.05745	5.951868	5.930737	5.958843	5.923625	5.773469	5.993221	5.837943	5.925999	5.930737	6.078951	6.53294	7.070389	5.958843	6.004501	6.655352	6.002252	5.904484	6.287251	5.951868	5.786596
132200	3.510962	3.548437	3.584963	3.744161	3.70044	3.744161	3.70044	3.584963	3.432959	3.536053	3.536053	3.217231	3.786596	3.560715	3.446256	3.419539	3.744161	3.584963	3.887525	3.608809	3.263034	3.857981	3.754888	3.596935	3.93546	3.523562	3.972693
159296	2.292782	2.263034	2.263034	2.263034	2.263034	2.321928	2.263034	2.292782	2.263034	2.292782	2.263034	2.263034	2.321928	2.350497	2.263034	2.292782	2.292782	2.321928	2.321928	2.292782	2.292782	2.292782	2.292782	2.263034	2.292782	2.292782	2.292782
169693	3.292782	2.963474	2.981853	2.963474	3.017922	2.981853	2.963474	2.981853	2.963474	2.981853	3.153805	2.925999	2.632268	2.981853	2.944858	2.925999	2.981853	3	2.981853	2.981853	3	2.981853	2.981853	2.963474	2.963474	3.121015	3.035624
57650	3.087463	3.087463	3.087463	3.053111	3.070389	3.247928	3.070389	3.137504	3.378512	3.137504	3.070389	3.070389	3.263034	3.104337	3.070389	3.104337	3.137504	3.185867	3.321928	3.087463	3.217231	3.169925	3.104337	3.070389	3.153805	3.104337	3.087463
84983	2.827819	2.807355	2.827819	2.807355	2.786596	2.847997	2.807355	2.827819	2.827819	2.827819	2.807355	2.847997	2.925999	2.807355	2.807355	2.807355	2.827819	2.963474	2.867896	2.847997	2.867896	2.867896	2.827819	2.807355	2.867896	2.807355	2.827819
79816	2.906891	2.906891	2.906891	2.906891	2.887525	2.944858	2.906891	2.925999	2.925999	2.925999	2.925999	2.906891	2.981853	2.906891	2.867896	2.925999	2.925999	3.217231	3	2.925999	2.963474	2.944858	2.925999	2.887525	2.944858	2.944858	2.906891
170082	4.626439	4.419539	4.371559	4.439623	4.678072	4.602884	3.472488	4.343408	4.887525	4.596935	4.193772	4.69488	4.201634	4.72792	4.548437	4.104337	3.711495	4.426265	3.744161	4.678072	4.364572	4.193772	3.972693	5.070389	4.419539	4.510962	4.738768
100294020 /// 25812 /// 266697 /// 29774 /// 29797 /// 646074	2.201634	2.201634	2.201634	2.560715	2.201634	2.232661	2.169925	2.232661	2.201634	2.201634	2.169925	2.201634	2.232661	2.201634	2.201634	2.201634	2.201634	2.232661	2.321928	2.201634	2.232661	2.263034	2.201634	2.201634	2.263034	2.201634	2.201634
283450	2.104337	2.104337	2.104337	2.169925	2.070389	2.137504	2.104337	2.137504	2.104337	2.137504	2.104337	2.104337	2.378512	2.104337	2.104337	2.104337	2.104337	2.137504	2.137504	2.137504	2.137504	2.137504	2.137504	2.104337	2.137504	2.104337	2.104337
132112	2.608809	2.584963	2.608809	2.584963	2.536053	2.632268	2.560715	2.632268	2.584963	2.608809	2.560715	2.584963	2.722466	2.584963	2.560715	2.584963	2.608809	2.632268	2.678072	2.584963	2.655352	2.655352	2.608809	2.560715	2.632268	2.584963	2.608809
146325	4.478972	4.50462	4.498251	4.517276	4.459432	4.548437	4.50462	4.817623	4.50462	4.620586	4.472488	4.50462	4.584963	4.485427	4.405992	4.50462	4.770829	4.529821	4.548437	5.263034	4.802193	4.638074	4.491853	4.50462	4.517276	4.498251	4.405992
120400	2.981853	3.017922	3.017922	2.981853	3.169925	3.035624	2.981853	3.017922	2.981853	3.035624	3.053111	2.981853	3.070389	3	2.981853	3	3.017922	3.121015	3.070389	2.981853	3.053111	3.169925	3.017922	2.963474	3.035624	3	3.277985
285154	2.263034	2.378512	2.378512	2.263034	2.786596	2.292782	2.263034	2.292782	2.263034	2.263034	2.263034	2.263034	2.321928	2.263034	2.655352	2.263034	2.263034	2.292782	2.321928	2.263034	2.510962	2.292782	2.292782	2.232661	2.292782	2.263034	2.263034
266740 /// 4101	2.263034	2.232661	2.232661	2.232661	2.201634	2.263034	2.232661	2.263034	2.263034	2.632268	2.232661	2.232661	2.321928	2.232661	2.232661	2.232661	2.560715	2.292782	2.292782	2.232661	2.292782	2.405992	2.263034	2.536053	2.263034	2.232661	2.263034
140564	3.121015	3.121015	3.121015	3.087463	3.087463	3.137504	3.087463	3.263034	3.070389	3.121015	3.053111	3.087463	3.201634	3.104337	3.121015	3.104337	3.137504	3.185867	3.121015	3.121015	3.137504	3.137504	3.121015	3.104337	3.247928	3.137504	3.201634
246704	3.070389	3.053111	3.070389	3.137504	3.053111	3.070389	3.053111	3.232661	3.104337	3.070389	3.336283	3.053111	3.364572	3.070389	3.070389	3.053111	3.137504	3.137504	3.087463	3.104337	3.459432	3.070389	3.201634	3.053111	3.070389	3.169925	3.070389
256076	2.655352	2.70044	2.632268	2.584963	2.608809	2.678072	2.807355	2.655352	2.632268	2.655352	2.632268	2.608809	2.765535	2.632268	2.847997	2.632268	2.632268	2.678072	2.722466	2.608809	2.678072	2.655352	2.655352	2.608809	2.655352	2.584963	2.608809
192111	1.963474	1.925999	1.963474	1.925999	1.925999	1.963474	1.963474	1.963474	1.963474	2.201634	1.963474	1.925999	2	1.963474	1.963474	1.847997	1.963474	1.963474	2.035624	1.963474	2	1.963474	1.963474	1.963474	1.963474	1.963474	1.963474
152940	2.350497	2.350497	2.350497	2.350497	2.292782	2.378512	2.321928	2.378512	2.350497	2.378512	2.321928	2.350497	2.432959	2.350497	2.321928	2.350497	2.350497	2.378512	2.432959	2.350497	2.405992	2.378512	2.350497	2.321928	2.378512	2.350497	2.350497
91050	3.364572	3.378512	3.307429	3.277985	3.263034	3.364572	3.307429	3.321928	3.277985	3.336283	3.392317	3.277985	3.689299	3.292782	3.277985	3.307429	3.307429	3.321928	3.350497	3.321928	3.364572	3.263034	3.307429	3.307429	3.307429	3.307429	3.392317
139105	6.498251	7.888743	7.887525	6.185867	8.164907	6.485427	7.682292	6.632268	8.313337	6.74685	6.639522	6.409391	6.102238	7.263034	6.731998	6.392317	6.472488	6.910493	6.242221	7.704595	7.990955	8.060155	6.722466	7.393176	6.69488	6.60585	7.134426
256815	3.510962	3.523562	3.689299	3.536053	3.536053	3.523562	3.498251	3.548437	3.584963	3.536053	3.536053	3.536053	3.548437	3.510962	3.523562	3.523562	3.498251	3.560715	3.620586	3.548437	3.548437	3.560715	3.510962	3.232661	3.560715	3.392317	3.536053
220082	3.017922	2.807355	2.584963	2.536053	2.584963	2.70044	2.678072	2.847997	2.827819	2.655352	2.655352	2.765535	2.632268	3.217231	2.655352	2.632268	2.847997	2.632268	3.877744	2.678072	2.906891	2.70044	2.655352	3.153805	2.722466	2.925999	2.632268
137196	3	2.765535	2.807355	2.867896	2.786596	2.887525	2.765535	2.807355	2.906891	2.827819	2.807355	2.807355	2.887525	2.786596	3.232661	2.807355	2.827819	2.847997	3.017922	2.786596	2.887525	2.827819	2.807355	2.722466	2.827819	2.786596	2.807355
114041	2.536053	2.536053	2.536053	2.510962	2.510962	2.560715	2.510962	2.536053	2.536053	2.536053	2.510962	2.510962	2.608809	2.510962	2.536053	2.536053	2.536053	2.560715	2.632268	2.536053	2.584963	2.584963	2.560715	2.510962	2.560715	2.536053	2.536053
121599	2.459432	2.432959	2.459432	2.560715	2.405992	2.510962	2.432959	2.485427	2.459432	2.459432	2.405992	2.432959	2.536053	2.459432	2.432959	2.536053	2.459432	2.510962	2.608809	2.459432	2.584963	2.608809	2.459432	2.432959	2.485427	2.485427	2.459432
157680	3.277985	2.981853	3.277985	2.584963	3.121015	3.169925	3.263034	3.277985	3.247928	3.277985	2.906891	3.263034	2.827819	2.944858	2.584963	4.193772	4.371559	2.847997	3.944858	4.93546	3.548437	4.0268	4.478972	4.83289	2.786596	3.185867	2.786596
27334	7.752213	6.559186	7.427941	8.029563	7.883865	7.95594	7.375039	7.698357	7.573647	7.507002	7.370687	7.849874	6.827819	8.098559	6.871597	7.533719	7.732676	7.25833	7.534497	7.938403	7.888743	7.508587	7.882032	8.068241	7.684398	7.948367	7.872213
283284	4.620586	4.620586	4.626439	4.632268	4.590961	4.643856	4.169925	4.632268	4.620586	4.632268	4.412782	4.510962	4.649615	4.963474	4.602884	5.074677	5.270529	4.566815	4.649615	4.972693	4.760221	4.649615	4.940167	4.590961	4.385431	4.542258	4.802193
79842	5.536053	5.703211	5.336283	5.526695	5.643856	5.517276	5.32553	5.412782	5.754888	5.596935	5.842979	5.911692	5.887525	5.817623	5.336283	5.129283	4.968091	5.465974	5.181898	5.240314	5.491853	5.321928	5.004501	5.013462	5.197708	5.193772	5.332708
7166	2.292782	2.292782	2.350497	2.232661	2.201634	2.263034	2.201634	2.232661	2.201634	2.378512	2.232661	2.232661	2.378512	2.201634	2.232661	2.485427	2.232661	2.459432	2.292782	2.232661	2.292782	2.432959	2.350497	2.137504	2.263034	2.232661	2.232661
149095	1.847997	2.035624	1.887525	1.887525	1.963474	1.887525	2.104337	1.887525	1.887525	2.035624	1.887525	1.847997	1.925999	1.847997	1.887525	1.847997	1.887525	1.887525	2.378512	1.847997	1.925999	1.887525	1.847997	1.963474	1.887525	1.887525	1.887525
255394	3.201634	3.722466	3.678072	3.560715	3.548437	3.510962	3.596935	3.432959	3.584963	3.263034	3.560715	3.201634	3.336283	3.944858	3.666757	5.560715	5.495056	4.300124	3.643856	5.173927	6.031219	3.643856	5.165912	5.066089	3.608809	3.632268	3.93546
57705	2.807355	2.70044	2.807355	2.786596	2.744161	2.867896	2.786596	2.925999	2.655352	2.827819	2.786596	2.786596	2.847997	2.827819	2.807355	2.807355	2.847997	3.035624	2.906891	2.827819	3.232661	2.981853	2.963474	2.827819	2.847997	2.867896	2.807355
2849	3.053111	3.053111	3.053111	3.035624	3	3.185867	3.035624	3.087463	3.017922	3.201634	3.017922	3.035624	3.247928	3.053111	2.981853	3.017922	3.087463	3.185867	3.201634	3.053111	3.807355	3.137504	3.087463	2.963474	3.121015	3.017922	3.070389
285600	4.061776	3.887525	3.827819	3.817623	3.786596	4.596935	3.807355	4.044394	3.827819	4.0268	3.807355	3.906891	4.129283	3.867896	3.925999	3.925999	3.916477	4	4.292782	3.786596	3.89724	4	3.733354	3.57289	3.972693	3.944858	3.972693
143686	2.201634	2.169925	2.201634	2.169925	2.169925	2.292782	2.678072	2.201634	2.169925	2.201634	2.169925	2.201634	2.232661	2.169925	2.201634	2.350497	2.201634	2.263034	2.405992	2.201634	3.632268	2.232661	2.232661	2.722466	2.201634	2.201634	2.201634
255193	2.035624	2.035624	2.035624	2.035624	2.169925	2.035624	2	2.035624	2.035624	2.035624	2.035624	2.035624	2.070389	2.035624	2.035624	2.035624	2.035624	2.070389	2.070389	2.035624	2.070389	2.035624	2.035624	2.035624	2.035624	2.035624	2.035624
256302	3.307429	3.419539	3.419539	3.292782	3.307429	3.432959	3.419539	3.459432	3.364572	3.419539	3.378512	3.419539	3.596935	3.432959	3.364572	3.350497	3.419539	3.536053	3.523562	3.877744	3.596935	3.459432	3.837943	3.405992	3.446256	3.472488	3.419539
257240	2.963474	2.944858	2.963474	2.944858	2.887525	3	2.963474	2.981853	2.944858	3.169925	2.944858	2.963474	3.307429	3.121015	2.981853	3.035624	4.087463	3.070389	3.104337	2.981853	3.070389	2.981853	3.765535	3.485427	3	2.944858	2.981853
84891	1.678072	1.678072	1.678072	1.678072	1.678072	1.722466	1.678072	1.678072	1.678072	1.678072	1.765535	1.722466	1.722466	1.678072	1.678072	1.678072	1.678072	1.722466	1.765535	1.765535	1.722466	2	1.678072	1.678072	1.678072	1.678072	1.678072
154075	3.169925	3.307429	3.419539	3.247928	3.232661	3.185867	3.392317	3.472488	3.378512	3.153805	3.247928	3.446256	3.232661	3.336283	3.405992	3.121015	3.307429	3.419539	3.350497	3.277985	3.169925	3.321928	3.776104	3.336283	3.981853	3.632268	3.944858
137362	2.786596	3.017922	2.786596	2.765535	2.70044	3.263034	3.364572	3.017922	2.786596	2.867896	3.035624	2.786596	3.104337	2.807355	2.827819	2.786596	2.827819	2.963474	3.017922	2.847997	3.153805	2.867896	2.807355	3.459432	2.944858	2.786596	3.217231
170393	3.378512	3.584963	3.678072	3.472488	3.070389	3.485427	3.350497	3.419539	3.378512	3.498251	3.277985	3.232661	3.57289	3.510962	3.247928	3.321928	3.378512	3.392317	3.523562	3.247928	3.405992	3.378512	3.722466	3.201634	3.432959	3.378512	3.378512
84849	3.392317	2.981853	2.827819	3.336283	3.405992	3.121015	3.070389	3.035624	3	3.217231	3	3.104337	3.017922	3	3.185867	3	2.981853	3	3	3.035624	2.887525	3	3	3.217231	2.925999	3	3
7652	2.906891	2.906891	2.906891	2.887525	2.847997	3.053111	2.887525	2.944858	2.887525	3	2.887525	2.906891	3.053111	2.925999	2.867896	2.887525	2.944858	3.017922	3.087463	2.906891	2.981853	2.981853	2.925999	2.847997	2.981853	2.906891	2.925999
255101	2.459432	2.459432	2.867896	2.459432	2.432959	2.536053	2.432959	2.485427	2.459432	2.485427	2.459432	2.459432	2.536053	2.485427	2.459432	2.459432	2.485427	2.536053	2.655352	2.485427	2.510962	2.510962	2.485427	2.432959	2.485427	2.432959	2.485427
284369	2.485427	2.459432	2.485427	2.432959	2.459432	2.510962	2.485427	2.485427	2.485427	2.485427	2.459432	2.459432	2.584963	2.485427	2.459432	2.485427	2.485427	2.560715	2.510962	2.485427	2.560715	2.510962	2.485427	2.459432	2.510962	2.485427	2.485427
160287	2.432959	2.432959	2.432959	2.432959	2.405992	2.459432	2.485427	2.432959	2.432959	2.432959	2.432959	2.432959	2.485427	2.432959	2.432959	2.432959	2.432959	2.485427	2.459432	2.432959	2.459432	2.459432	2.432959	2.405992	2.459432	2.432959	2.432959
117194	2.232661	2.201634	2.201634	2.201634	2.201634	2.232661	2.201634	2.232661	2.232661	2.232661	2.201634	2.232661	2.263034	2.232661	2.201634	2.232661	2.201634	2.263034	2.263034	2.201634	2.263034	2.232661	2.232661	2.807355	2.232661	2.232661	2.232661
126147	2.292782	2.292782	2.292782	2.137504	2.263034	2.292782	2.263034	2.292782	2.292782	2.560715	2.263034	2.432959	2.350497	2.292782	2.292782	2.292782	2.963474	2.321928	2.292782	2.321928	2.350497	2.292782	2.292782	2.744161	2.321928	2.292782	2.292782
128209	2.786596	2.765535	2.786596	2.765535	2.765535	2.807355	2.765535	2.786596	2.867896	2.786596	2.722466	2.765535	2.807355	2.744161	3.017922	2.925999	2.786596	2.807355	2.867896	2.744161	2.807355	2.807355	2.786596	2.765535	2.786596	2.786596	2.786596
126402	4.121015	4.121015	4.129283	4.129283	4.121015	4.314697	4.129283	4.161888	4.129283	3.827819	4.104337	4.017922	4.590961	4.1127	4.1127	4.185867	4.129283	4.632268	4.872829	4.121015	4.169925	4.137504	4.137504	4.129283	4.129283	4.121015	4.129283
160857	2.405992	2.378512	2.510962	2.378512	2.632268	2.459432	2.378512	2.459432	2.378512	2.405992	2.459432	2.378512	2.485427	2.378512	2.350497	2.405992	2.405992	2.432959	2.432959	2.405992	2.432959	2.432959	2.405992	2.350497	2.432959	2.378512	2.405992
160298	2.070389	2.070389	2.070389	2.350497	2.035624	2.070389	2.035624	2.070389	2.070389	2.070389	2.035624	2.070389	2.104337	2.070389	2.070389	2.070389	2.070389	2.104337	2.104337	2.070389	2.104337	2.070389	2.070389	2.035624	2.104337	2.070389	2.137504
222029	3.035624	3.035624	3.035624	3	2.925999	3.137504	3.017922	3.053111	3	3.053111	3	3.017922	3.169925	3.035624	3.017922	3.035624	3.087463	3.104337	3.217231	3.035624	3.153805	3.087463	3.053111	3	3.247928	2.981853	3.017922
25812 /// 29774 /// 29797	2.827819	3.053111	2.807355	2.847997	3.087463	2.867896	2.827819	2.847997	2.827819	2.963474	2.827819	2.827819	2.887525	2.827819	2.847997	2.827819	2.827819	2.847997	2.887525	3.217231	2.847997	2.925999	2.827819	2.807355	2.867896	3.035624	2.867896
90649	6.179909	6.1918	6.095924	6.068241	6.050937	6.362821	6.1918	6.345183	6.321928	6.357552	6.104337	6.151778	6.015694	6.104337	6.185867	5.9331	6.1918	6.385431	6.203593	6.285402	6.3733	6.1918	6.397461	6.110614	6.303781	5.972693	6.129283
170063	3.035624	2.867896	3.247928	2.847997	2.906891	2.925999	2.867896	2.887525	2.887525	2.906891	2.786596	3.035624	3	2.867896	2.807355	2.887525	2.906891	2.906891	3.053111	2.847997	2.906891	2.944858	2.887525	2.906891	2.906891	2.906891	2.807355
221472	11.312826	11.569666	11.345017	11.118487	10.681765	11.34607	11.746892	11.490049	11.333155	11.729238	11.520619	11.088921	11.568621	11.361341	11.626895	10.419855	10.127994	10.050393	11.192046	9.901621	10.875596	10.060155	10.114263	11.03301	10.612684	10.924887	10.634267
161829	2.560715	2.560715	2.560715	2.536053	2.510962	2.722466	2.632268	2.608809	2.536053	2.678072	2.536053	2.536053	2.655352	2.536053	2.510962	2.536053	2.632268	2.678072	2.847997	2.536053	2.632268	2.608809	2.584963	2.485427	2.632268	2.536053	2.560715
55719	4.949535	4.944858	5.074677	5.185867	4.887525	4.958843	4.817623	5.066089	4.949535	5.108524	4.981853	5.459432	4.749534	5.0917	4.921246	5.321928	4.837943	5.263034	4.862947	6.171927	4.852998	4.862947	5.439623	4.940167	4.925999	4.812498	4.925999
148545	2.786596	2.765535	2.786596	2.765535	3.035624	3.247928	3.035624	3.070389	2.744161	2.827819	2.744161	2.765535	2.867896	2.786596	2.744161	2.786596	2.807355	2.827819	2.867896	2.765535	2.827819	2.807355	2.807355	2.744161	2.786596	2.786596	2.786596
100130934	3.277985	3.722466	2.847997	2.786596	2.765535	3.053111	2.887525	2.867896	2.827819	2.847997	2.887525	2.827819	3.137504	2.827819	2.786596	2.765535	3.277985	2.963474	3	2.981853	3.263034	2.867896	2.847997	2.867896	2.867896	2.786596	2.847997
285492	2.459432	2.459432	2.459432	2.608809	2.432959	2.608809	2.459432	2.485427	2.459432	2.485427	2.432959	2.459432	2.536053	2.459432	2.510962	2.459432	2.485427	2.510962	2.560715	2.459432	2.510962	2.510962	2.485427	2.432959	2.560715	2.459432	2.485427
162137	2.560715	2.536053	2.560715	2.378512	2.510962	3	2.510962	2.560715	2.536053	2.536053	2.536053	2.632268	2.981853	2.584963	2.536053	2.536053	2.536053	2.560715	2.584963	3.053111	2.632268	2.560715	2.560715	2.560715	2.560715	2.536053	2.560715
283080	3.277985	3.321928	3.292782	3.185867	3.217231	3.584963	3.336283	3.405992	3.247928	3.321928	3.217231	3.277985	4.177918	3.292782	3.277985	3.263034	3.336283	3.432959	3.523562	3.277985	3.419539	3.548437	3.307429	3.498251	3.364572	3.247928	3.232661
200576	3.070389	3.321928	3.247928	3.378512	3.263034	3.277985	3.217231	3.523562	3.754888	3.263034	3.053111	3.263034	2.722466	3.608809	3.263034	3.321928	3.263034	3.432959	3.277985	3.263034	3.292782	3.307429	3.263034	3.277985	3.104337	3.263034	3.263034
150135	2.263034	2.263034	2.263034	2.263034	2.485427	2.292782	2.292782	2.263034	2.263034	2.459432	2.321928	2.263034	2.655352	2.263034	2.232661	2.263034	2.263034	2.292782	2.292782	2.201634	2.292782	2.432959	2.263034	2.232661	2.292782	2.263034	2.321928
157927	2.963474	2.981853	3	3	3	3.053111	2.981853	2.981853	3	3	2.944858	2.963474	3.017922	2.963474	3.017922	3.560715	2.981853	3.017922	3.201634	3.689299	3.053111	3.017922	3.087463	2.981853	3.350497	3.087463	2.981853
158401	2.655352	2.632268	2.655352	2.632268	2.632268	2.906891	2.608809	2.678072	2.655352	2.655352	2.632268	2.655352	2.744161	2.655352	2.632268	2.632268	2.655352	2.70044	2.765535	2.655352	2.722466	2.678072	2.655352	2.584963	2.70044	2.655352	2.655352
283238	2.378512	2.263034	2.485427	2.378512	2.378512	2.378512	2.632268	2.608809	2.350497	2.378512	2.350497	2.321928	2.432959	2.292782	2.350497	2.350497	2.350497	2.459432	2.405992	2.350497	2.405992	2.722466	2.678072	2.321928	2.378512	2.378512	2.485427
116123	2.765535	2.765535	2.765535	2.744161	2.722466	2.847997	2.744161	2.786596	2.765535	2.786596	2.744161	2.744161	2.847997	2.765535	2.744161	2.765535	2.887525	2.827819	2.847997	2.887525	2.867896	2.827819	2.765535	2.786596	2.827819	2.765535	2.765535
202865	2.827819	2.807355	3	2.807355	2.786596	2.981853	2.807355	2.887525	2.807355	2.827819	2.807355	2.807355	2.906891	2.807355	2.744161	2.786596	2.867896	2.867896	2.906891	2.827819	2.887525	2.867896	2.847997	2.786596	3.017922	2.807355	2.827819
255520	6.630813	6.1918	5.802193	6.189825	6.147714	6.327328	6.147714	6.022368	6.104337	6.098032	6.189825	6.279843	6.185867	6.193772	6.375039	5.646739	5.875289	6.311067	5.498251	5.501439	5.551516	5.968091	5.013462	6.276124	5.96116	6.454505	6.332708
125981	3.087463	3.104337	3.087463	3.104337	3.035624	3.137504	3.053111	3.104337	3.185867	3.087463	3.053111	3.070389	3.498251	3.378512	3.053111	3.070389	3.104337	3.121015	2.827819	3.201634	3.137504	3.121015	3.104337	2.887525	3.121015	2.867896	2.906891
134864	2.201634	2.201634	2.201634	2.169925	2.169925	2.232661	2.169925	2.201634	2.201634	2.201634	2.169925	2.201634	2.263034	2.169925	2.169925	2.201634	2.201634	2.232661	2.232661	2.201634	2.232661	2.201634	2.201634	2.169925	2.232661	2.201634	2.201634
202459	3.104337	2.827819	2.847997	3.087463	2.786596	3.053111	3.017922	2.925999	2.867896	2.867896	2.827819	2.827819	3	2.887525	2.807355	2.827819	2.867896	3.217231	2.963474	2.847997	2.925999	2.887525	2.807355	2.807355	2.887525	2.847997	2.847997
221241	2.485427	2.485427	2.485427	2.485427	2.459432	2.536053	2.485427	2.510962	2.584963	2.485427	2.459432	2.459432	2.827819	2.485427	2.485427	2.485427	2.485427	2.536053	2.655352	2.485427	2.536053	2.536053	2.485427	2.485427	2.510962	2.485427	2.485427
85003	2.263034	2.263034	2.263034	2.263034	2.232661	2.292782	2.263034	2.292782	2.263034	2.292782	2.263034	2.263034	2.459432	2.292782	2.263034	2.292782	2.292782	2.350497	2.321928	2.263034	2.405992	2.292782	2.292782	2.232661	2.292782	2.263034	2.292782
202374	2.608809	2.632268	2.608809	2.584963	2.560715	2.655352	2.584963	2.632268	2.584963	2.632268	2.584963	2.584963	2.70044	2.608809	2.584963	2.584963	2.632268	2.655352	2.722466	2.608809	2.678072	2.678072	2.632268	2.536053	2.655352	2.608809	2.608809
123355	5.904484	5.799605	5.566815	5.385431	5.429616	5.904484	5.507795	5.462707	5.449561	5.405992	5.378512	5.638074	5.402586	5.520422	5.749534	4.566815	5.419539	4.847997	4.626439	4.738768	5.108524	4.82273	5.462707	5.395748	5.482203	5.794416	5.979568
171391	2.608809	2.584963	2.744161	2.608809	2.584963	2.608809	2.584963	2.722466	2.584963	2.560715	2.632268	2.608809	2.608809	2.584963	2.584963	2.584963	2.70044	2.608809	2.632268	2.944858	2.655352	2.608809	2.786596	2.536053	2.608809	2.765535	2.608809
117153	2.536053	2.432959	2.459432	2.432959	2.432959	2.485427	2.432959	2.459432	2.459432	2.584963	2.432959	2.459432	2.536053	2.459432	2.432959	2.459432	2.560715	2.536053	2.485427	2.459432	2.485427	2.459432	2.432959	2.432959	2.485427	2.459432	2.459432
122876	2.70044	2.867896	2.722466	2.70044	2.678072	2.70044	2.678072	2.70044	2.744161	2.70044	2.887525	2.70044	2.744161	2.70044	2.70044	2.70044	2.70044	2.744161	2.722466	2.722466	2.765535	2.765535	2.925999	2.70044	2.722466	2.70044	2.678072
117159	2	2.035624	2	2	1.963474	2.035624	2	2	2	2	2	2	2.035624	2	2	2	2	2.104337	2.035624	2	2.035624	2.035624	2.035624	1.963474	2.035624	2	2.104337
118460	5.965784	5.857981	5.820179	6.568336	5.768184	5.569856	5.632268	5.510962	6.1127	5.993221	5.860466	5.285402	5.32553	6.102238	5.855491	4.958843	4.426265	4.620586	4.378512	3.722466	3.419539	4.017922	4.802193	4.485427	5.608809	5.145677	4.655352
440073	2.350497	2.321928	2.350497	2.321928	2.321928	2.350497	2.321928	2.350497	2.321928	2.321928	2.321928	2.321928	2.405992	2.321928	2.350497	2.350497	2.350497	2.350497	2.378512	2.350497	2.378512	2.632268	2.350497	2.321928	2.350497	2.350497	2.350497
131540	2.350497	2.536053	2.584963	2.459432	2.655352	2.459432	2.432959	2.459432	2.485427	2.485427	2.459432	2.432959	2.510962	3.070389	2.321928	2.485427	2.765535	2.485427	2.510962	2.485427	2.378512	2.485427	2.485427	2.459432	2.560715	2.485427	2.485427
199857	6.272397	6.242221	6.253611	6.498251	6.314697	6.495056	6.074677	5.916477	6.542258	6.074677	6.915282	6.742815	6.44791	6.366322	6.381975	6.301953	6.630813	5.947199	6.385431	5.520422	6.536053	6.181898	5.482203	6.081084	5.446256	6.452859	6.557655
129285	9.405567	9.494056	9.428151	9.318995	9.471675	9.565673	9.347621	9.40663	9.544192	9.511753	9.314923	9.660174	9.471269	9.540903	9.43567	9.574404	9.440454	9.470049	9.201879	9.640606	9.483614	9.471269	9.545737	9.568906	9.082681	9.316055	9.394248
65062	3.944858	3.786596	3.807355	3.877744	3.817623	3.877744	4.0268	3.944858	4.765535	3.733354	4.095924	3.906891	4.201634	4.078951	3.89724	3.847997	3.954196	3.972693	4.578939	4.300124	3.954196	3.827819	3.857981	4.329124	3.827819	4.399171	4.548437
163050	6.76686	6.617651	6.624978	6.860466	6.770829	6.503031	6.636625	6.675251	6.770829	6.973841	6.937815	6.89845	6.529821	6.985273	6.627899	6.976134	6.680887	6.850499	6.697663	6.892391	6.487036	7.104337	6.638074	6.876517	6.482203	6.613237	6.770829
126792	7.296457	6.813781	7.015694	6.741467	6.985273	7.003377	7.263034	6.996615	7.221104	7.071462	7.003377	7.212375	7.003377	7.038919	7.177918	6.562242	6.452859	7.003377	6.742815	6.72792	7.235536	6.648178	6.859224	7.31379	6.562242	6.748193	6.718362
90203	5.013462	5.350497	4.89724	5.236493	5.193772	5.1127	5.791814	5.017922	5.482203	5.263034	6.066089	5.236493	5.623516	4.711495	5.529821	4.643856	4.378512	5.236493	4.523562	5.048759	5.517276	5.232661	4.882643	5.491853	4.620586	5.321928	5.236493
388	6.765535	7.380245	6.861707	6.063934	6.171927	5.825277	6.514122	5.314697	6.716991	6.655352	6.05745	5.442943	4.981853	5.658211	6.375039	5.022368	5.153805	4.578939	5.405992	4.930737	4.336283	5.004501	4.925999	4.270529	6.67101	5.870365	5.137504
113179	3.201634	3.104337	3.121015	3.070389	3.392317	3.169925	3.536053	3.121015	3	3.169925	3.201634	3.087463	3.153805	3.121015	3.121015	2.807355	3.121015	3.137504	3.217231	3.121015	3.137504	3.446256	3.153805	3.087463	3.137504	3.070389	3.292782
100508206 /// 1056	3.070389	2.981853	2.981853	2.963474	3.017922	2.963474	2.963474	3.153805	3.364572	3.472488	2.925999	2.925999	3.350497	3.321928	3.153805	3.153805	3.523562	2.981853	3.070389	2.963474	3.053111	2.981853	2.632268	2.906891	2.963474	2.963474	3.121015
352954	4.944858	4.247928	4.523562	4.560715	4.554589	4.459432	4.791814	4.83289	4.754888	4.399171	4.902074	4.733354	4.711495	4.689299	4.472488	4.916477	4.817623	4.812498	3.608809	4.877744	4.867896	4.336283	4.399171	4.837943	4.689299	4.797013	4.678072
875	2.765535	2.744161	3.070389	2.925999	3.070389	2.867896	3.378512	2.944858	2.722466	2.786596	2.807355	2.722466	2.906891	2.744161	2.765535	2.765535	2.765535	2.807355	2.981853	2.807355	2.827819	2.807355	2.827819	2.765535	2.807355	2.722466	2.807355
404203	2.292782	2.292782	2.292782	2.292782	2.263034	2.321928	2.70044	2.321928	2.292782	2.292782	2.292782	2.321928	2.321928	2.292782	2.292782	2.292782	2.292782	2.321928	2.321928	2.459432	2.321928	2.321928	2.321928	2.292782	2.321928	2.292782	2.292782
128977	7.327328	7.23936	7.567576	7.464342	7.37417	7.453682	7.174926	7.464342	7.264912	7.319221	7.376777	7.223036	6.866661	7.227857	7.139551	7.342519	6.98982	6.264912	7.295539	7.124121	6.946029	7.435462	7.242221	6.966938	7.383704	7.890568	7.444601
25911	4.292782	5.285402	5.017922	4.596935	4.949535	4.478972	4.247928	4.472488	4.472488	4.760221	4.70044	4.153805	4.095924	4.472488	4.802193	4.217231	4.035624	3.153805	4.357552	4.498251	6.004501	4.981853	4.321928	4.78136	4.300124	4.472488	4.472488
51302	2.584963	2.807355	2.632268	2.560715	2.536053	2.827819	2.560715	2.584963	2.485427	2.510962	2.459432	2.560715	2.632268	2.560715	2.560715	2.608809	2.608809	2.584963	2.678072	2.807355	2.584963	2.608809	2.510962	2.655352	3.292782	2.510962	2.584963
729991	7.485427	7.812498	7.561479	7.741467	7.23362	7.256445	7.032321	7.055282	7.609548	7.644577	7.660353	7.363697	7.705287	7.465158	7.362821	7.310158	7.581954	7.387156	8.065551	7.317413	7.602884	7.532161	7.089583	7.791814	7.458612	7.656782	7.556889
338382	2.887525	2.906891	3.666757	2.827819	2.867896	3	2.827819	2.906891	3	2.906891	3.498251	2.867896	2.981853	2.867896	2.807355	2.887525	2.906891	2.925999	3	3.121015	2.944858	2.981853	2.906891	2.847997	2.925999	2.887525	2.867896
1841	5.0917	4.862947	4.944858	4.930737	5.213347	5.213347	5.100137	5.587965	5.0917	5.129283	5.529821	5.0917	5.409391	5.141596	5.149747	5.426265	4.83289	5.121015	4.285402	5.070389	4.765535	5.173927	5.074677	5.292782	4.93546	5.070389	5.0917
51275	8.576295	8.535664	8.50462	8.259743	8.544192	8.544964	8.414897	8.306973	8.385	8.38284	8.672425	8.725196	8.613605	9.03837	8.636262	8.592083	8.870981	8.024586	8.394463	8.300581	8.339405	8.282625	8.844235	8.722466	8.282162	8.646379	8.615446
283870	4.510962	4.478972	4.405992	4.892391	4.478972	4.465974	4.472488	4.478972	4.478972	4.307429	4.177918	4.321928	4.536053	4.240314	4.578939	4.478972	4.638074	4.827819	4.491853	4.193772	4.224966	4.968091	5	4.602884	4.797013	4.749534	4.632268
54621	2.906891	2.722466	2.655352	2.608809	2.632268	2.70044	2.655352	2.765535	2.944858	2.678072	2.678072	2.678072	2.765535	2.632268	2.655352	2.678072	2.678072	2.847997	2.765535	2.678072	2.744161	2.722466	2.887525	2.632268	2.744161	2.722466	2.70044
10230	5.817623	5.804776	5.439623	5.61471	5.799605	5.661065	5.909293	5.611763	5.412782	5.725196	6.201634	4.672425	5.904484	5.285402	5.563768	5.593951	5.807355	5.300124	5.60585	6.135453	5.436295	5.442943	5.452859	5.510962	5.329124	5.658211	5.870365
81857	8.427103	8.704595	8.346514	8.237927	8.388017	8.216261	8.455327	8.38284	8.344296	8.581577	8.505018	7.933691	8.398316	8.299666	8.444601	8.600656	8.884476	8.845176	8.879277	8.480184	9.029011	8.880502	8.003939	8.49065	8.20506	8.125155	8.064473
4907	4.104337	3.087463	3.807355	3.963474	3.643856	3.807355	3.954196	4.0268	3.776104	3.906891	4.193772	4.121015	4.053111	4.240314	3.722466	5.224966	4.958843	4.240314	4.472488	4.277985	5.357552	5.008989	4.510962	4.972693	4.121015	4.972693	4.683696
253982	2.432959	2.432959	2.459432	2.432959	2.432959	2.459432	2.432959	2.459432	2.378512	2.432959	2.432959	2.432959	2.459432	2.432959	2.432959	2.485427	2.432959	2.459432	2.510962	2.459432	2.584963	2.485427	2.459432	2.432959	2.459432	2.459432	2.459432
63947 /// 728656	4.357552	4.224966	4.385431	4.240314	4.329124	4.399171	3.972693	4.385431	4.095924	4.385431	4.078951	4.491853	4.439623	4.357552	4.008989	4.661065	5.593951	4.412782	4.240314	5.137504	5.169925	4.263034	4.385431	4.683696	4.292782	4.392317	4.169925
4591	4.285402	4.104337	4.087463	4.385431	4.053111	4.350497	4.255501	4.053111	4.078951	4.078951	4.247928	4.78136	4.177918	4.035624	3.954196	4.255501	4.121015	4.446256	4.419539	4.232661	4.439623	4.145677	4.738768	5.004501	4.285402	4.638074	4.350497
64283	4.399171	3.632268	3.548437	3.689299	3.485427	3.722466	3.620586	3.620586	4.104337	3.754888	3.536053	3.711495	3.776104	3.608809	3.510962	3.548437	3.837943	3.807355	3.857981	3.548437	3.655352	4.224966	3.57289	3.797013	3.887525	3.722466	3.536053
3993	5.263034	4.661065	5.510962	5.300124	5.087463	5.104337	5.371559	5.587965	5.157852	5.446256	4.554589	5.452859	4.439623	5.095924	5.095924	5.108524	5.0917	5.0268	4.916477	5.0268	4.596935	5.017922	5.100137	5	5.217231	5.217231	4.847997
9180	2.432959	2.432959	2.263034	2.459432	2.560715	2.432959	2.432959	2.632268	2.432959	2.432959	2.405992	2.432959	2.459432	2.432959	2.405992	2.432959	2.807355	2.485427	2.847997	2.432959	2.536053	2.485427	2.485427	2.405992	2.485427	2.432959	2.432959
3340	4.921246	5.412782	4.754888	4.744161	5.820179	4.754888	4.963474	4.412782	5.611763	4.498251	4.678072	4.754888	4.972693	4.263034	4.738768	3.963474	4.754888	4.578939	4.78136	4.877744	4.930737	5.232661	4.754888	4.72792	4.765535	4.754888	4.446256
340419	2.536053	2.536053	2.536053	2.510962	2.536053	2.655352	2.510962	2.560715	2.536053	2.584963	2.510962	2.536053	2.632268	2.536053	2.510962	2.584963	2.560715	2.584963	2.584963	2.536053	2.584963	2.560715	2.536053	2.485427	2.560715	2.536053	2.536053
1106	7.534497	6.70044	7.23362	7.047669	7.211402	7.107479	7.171927	7.048759	7.019035	6.66249	7.084277	7.241268	7.055282	7.284477	6.900867	6.725196	6.761551	6.73064	6.655352	7.575917	7.478972	6.129283	7.332708	7.759555	7.23936	7.312883	7.056367
79650	6.79831	7.042207	7.217231	7.042207	7.075747	6.799605	6.892391	6.707359	6.787903	7.089583	6.860466	6.742815	7.207502	6.726559	6.791814	6.934281	6.827819	7.095924	7.121015	6.528259	6.417853	7.403438	6.063934	6.474112	7.045487	7.143638	6.905688
353116	3.817623	4.053111	4.307429	3.786596	3.744161	3.786596	3.754888	3.786596	3.722466	3.972693	3.776104	3.744161	3.857981	3.776104	3.807355	3.786596	3.786596	3.776104	3.797013	3.733354	3.827819	3.887525	3.857981	3.990955	3.776104	3.786596	4.008989
10457	3.104337	3.121015	3.087463	3.053111	3.070389	3.169925	3.121015	3.153805	3.035624	3.307429	3.053111	3.277985	3.217231	3.263034	3.070389	3.153805	3.104337	3.247928	3.336283	3.087463	3.307429	3.153805	3.104337	3	3.121015	3.053111	3.104337
285753	3.817623	3.733354	3.827819	4.491853	4.666757	3.847997	4.145677	3.827819	4.689299	3.807355	3.867896	3.817623	3.916477	3.817623	4.329124	3.596935	3.797013	3.867896	3.776104	3.857981	3.857981	3.857981	3.817623	3.666757	3.847997	4.446256	3.827819
636	4.078951	4.078951	4.632268	4.392317	4.847997	4.465974	4.0268	4.017922	4.217231	3.972693	3.954196	4.035624	4.017922	4.542258	3.711495	3.972693	4.536053	4.104337	3.722466	4.129283	4.285402	3.847997	4.078951	4.523562	4.095924	4	3.981853
7559	8.96665	8.719731	9.089318	9.123345	8.951868	8.798958	8.833523	9.063125	8.936638	8.95245	9.019313	9.456765	9.045487	9.306973	8.949243	10.129541	9.553245	9.430453	9.262095	9.797337	9.419117	9.371994	9.252429	9.048759	9.087463	8.990671	8.891784
4651	2.378512	2.321928	2.201634	2.104337	2.169925	2.201634	2.263034	2.201634	2.169925	2.169925	2.432959	2.169925	2.655352	2.169925	2.169925	2.169925	2.169925	2.201634	2.201634	2.232661	2.232661	2.137504	2.201634	2.405992	2.169925	2.201634	2.169925
8671	2.584963	2.584963	2.632268	2.632268	2.584963	2.744161	2.608809	2.655352	2.655352	2.655352	2.608809	2.981853	2.70044	2.608809	2.608809	2.632268	2.655352	2.678072	2.765535	2.632268	2.70044	2.678072	2.678072	2.560715	2.655352	2.632268	2.632268
9652	6.891176	6.499846	6.219169	6.332708	6.626439	6.361066	6.596935	6.786596	6.994353	6.66249	6.554589	7	5.247928	6.592457	6.782671	7.242221	7.115824	7.1127	6.930737	8.061236	7.029011	7.277055	8.053654	7.873444	6.276124	7.259272	7.040016
411	3.350497	3.689299	4.0268	3.57289	4.224966	3.137504	3.378512	3.632268	3.70044	3.620586	3.57289	3.620586	3.523562	3.321928	4.087463	3.596935	3.596935	3.620586	3.847997	3.655352	3.620586	4.232661	3.620586	3.263034	3.57289	3.711495	3.608809
55691	2.827819	2.827819	2.847997	2.807355	2.827819	2.887525	2.807355	2.847997	2.827819	2.925999	2.807355	2.827819	2.925999	2.827819	2.807355	2.827819	2.867896	2.887525	2.887525	2.847997	2.906891	2.867896	2.847997	2.786596	2.887525	2.827819	2.847997
9841	5.76288	6.244126	6.175924	6.249825	5.649615	6.318317	6.187847	5.802193	6.141596	5.429616	6.070389	5.703211	6.345183	5.392317	5.986411	6.549977	7.596935	5.921246	6.878971	6.436295	6.84549	6.213347	7.859224	7.928962	5.69488	6.655352	6.531381
55132	2.104337	2.485427	2.137504	2.104337	2.137504	2.378512	2.070389	2.137504	2.104337	2.201634	2.104337	2.104337	2.169925	2.104337	2.104337	2.104337	2.104337	2.137504	2.169925	2.104337	2.137504	2.137504	2.104337	2.070389	2.137504	2.137504	2.137504
80017	5.371559	5.495056	5.456149	5.488644	5.482203	5.581954	5.57289	5.523562	5.986411	5.50462	5.529821	5.475733	5.57289	5.551516	5.429616	6.251719	5.918863	5.92837	5.92837	5.738768	6.002252	5.57289	5.944858	5.50462	5.661065	5.402586	5.53294
100288797	3.887525	3.666757	4.008989	3.678072	3.596935	4	3.689299	3.827819	3.754888	3.754888	3.655352	3.944858	3.827819	3.916477	4.285402	3.744161	3.837943	3.722466	3.857981	3.432959	3.925999	3.786596	3.733354	3.678072	3.797013	3.711495	4.078951
100288797 /// 128653	2.432959	2.405992	2.405992	2.432959	2.432959	2.485427	2.722466	2.459432	2.744161	2.432959	2.432959	2.405992	2.459432	2.432959	2.432959	2.432959	2.432959	2.432959	2.485427	2.584963	2.459432	2.459432	2.432959	2.432959	2.432959	2.432959	2.432959
56246	2.378512	2.263034	2.263034	2.263034	2.263034	2.678072	2.263034	2.378512	2.263034	2.263034	2.263034	2.263034	2.321928	2.263034	2.232661	2.263034	2.292782	2.292782	2.321928	2.292782	2.321928	2.292782	2.292782	2.232661	2.292782	2.263034	2.292782
7572	4.452859	4.452859	4.655352	4.578939	4.329124	4.217231	4.300124	4.321928	4.596935	4.137504	4.70044	4.300124	4.426265	4.053111	4.517276	4.035624	4.827819	4.364572	4.452859	4.61471	4.705978	4.044394	4.902074	4.529821	4.452859	4.72792	4.412782
10190	3.847997	3.89724	3.93546	3.837943	4.277985	3.89724	3.877744	3.887525	3.837943	3.89724	3.744161	3.765535	3.93546	3.916477	3.827819	3.867896	3.89724	3.867896	3.827819	4.008989	3.972693	4.153805	4.270529	3.817623	3.847997	4.392317	4.095924
50717	4.095924	4.044394	4.095924	4.277985	4.087463	4.104337	4.078951	3.963474	4.053111	4.095924	4.095924	4.292782	4.137504	4.446256	4.095924	4.095924	4.240314	4.104337	4.1127	4.095924	3.378512	4.017922	4.371559	4.008989	4.232661	4.061776	4.104337
27293	3.472488	3.472488	3.472488	3.632268	3.620586	3.847997	3.472488	3.498251	3.472488	3.485427	3.405992	3.498251	3.596935	3.472488	3.153805	3.472488	3.472488	3.104337	3.498251	3.472488	3.548437	3.733354	3.722466	3.485427	3.472488	3.472488	3.722466
23019	6.563768	5.923625	5.590961	5.857981	5.770829	6.15583	6.332708	6.279843	6.135453	6.279843	6.177918	6.177918	5.921246	6.283551	6.321928	6.031219	5.847997	6.247928	6.076816	5.557655	5.711495	6.429616	6.008989	5.809929	6.029011	6.292782	5.949535
10558	4.153805	4.232661	3.877744	3.867896	4.321928	3.817623	3.336283	3.459432	3.485427	3.632268	3.666757	3.419539	4.329124	3.378512	4.452859	3.887525	3.510962	3.596935	4.035624	3.990955	3.536053	4.57289	4.035624	3.857981	4.321928	3.877744	3.817623
645676	6.187847	6.035624	6.61912	6.135453	6.285402	6.338068	6.877744	6.668176	6.60733	6.147714	6.692092	6.559186	6.703211	6.571373	6.523562	6.422906	6.708739	6.141596	6.249825	6.915282	6.378512	6.171927	6.610287	7.206526	6.093814	6.661065	6.569856
6419	3.536053	3.536053	4.121015	3.972693	3.867896	3.536053	3.536053	3.536053	3.536053	3.536053	3.536053	3.523562	3.510962	3.405992	3.536053	3.536053	3.916477	3.446256	4.392317	3.548437	3.733354	3.548437	4.439623	3.510962	3.432959	3.560715	3.536053
7499	2.459432	2.432959	2.459432	2.432959	2.405992	2.584963	2.405992	2.459432	2.459432	2.459432	2.432959	2.432959	2.485427	2.432959	2.405992	2.432959	2.459432	2.485427	2.510962	2.432959	2.485427	2.485427	2.459432	2.405992	2.485427	2.432959	2.432959
84933	3.596935	4.419539	4.177918	4.087463	4.343408	4.044394	3.472488	4.672425	4.169925	4.240314	4.145677	4.145677	4.070389	3.944858	3.867896	4.472488	4.357552	4.070389	4.459432	3.990955	4.70044	4.217231	4.061776	4.678072	4.044394	4.536053	4.292782
89853	2.765535	2.765535	2.765535	2.765535	2.70044	2.765535	2.70044	2.765535	2.807355	2.786596	2.765535	3.017922	2.807355	2.765535	3	3.104337	2.786596	2.944858	3.378512	2.847997	2.807355	3.232661	2.827819	2.765535	2.867896	3.169925	2.786596
144577	7.624247	7.610287	8.003939	7.906289	7.93251	8.097505	7.561479	8.016808	7.982994	7.889352	8.113742	8.042207	7.642413	7.871597	7.960581	8.245077	8.306062	8.103288	8.535275	8.65714	8.495056	7.900867	8.758889	8.116344	7.305606	8.230261	8.177918
2046	3.877744	3.867896	3.877744	3.857981	3.847997	3.887525	3.857981	3.887525	3.867896	4.217231	3.857981	3.827819	3.925999	3.867896	3.857981	4.104337	3.877744	3.906891	3.972693	3.877744	3.916477	3.89724	3.887525	4.095924	3.887525	3.877744	3.786596
159989	3.419539	3.432959	3.405992	3.392317	3.350497	3.498251	3.419539	3.432959	3.392317	3.523562	3.432959	3.392317	3.620586	3.446256	3.392317	3.392317	3.432959	3.523562	3.776104	3.405992	3.510962	3.485427	3.419539	3.336283	3.472488	3.405992	3.405992
219902	2.263034	2.232661	2.263034	2.232661	2.263034	2.584963	2.232661	2.405992	2.263034	2.263034	2.722466	2.263034	2.292782	2.263034	2.405992	2.232661	2.263034	2.263034	2.263034	2.232661	2.292782	2.263034	2.263034	2.263034	2.536053	2.263034	2.292782
79639	2.678072	2.925999	3.137504	3.321928	2.867896	2.944858	2.765535	2.827819	2.786596	2.847997	2.827819	2.786596	3.137504	2.786596	2.765535	2.786596	2.786596	2.807355	2.887525	2.944858	2.847997	2.807355	2.807355	2.744161	2.906891	2.786596	2.887525
9093	7.945444	7.734032	7.919459	7.969818	7.887525	8.135966	7.742141	7.875903	7.945444	7.842979	8.255029	8.172428	7.97728	8.383704	8.089053	8.139551	8.425426	7.805421	8.007868	8.510171	8.38284	7.48301	8.16088	8.451623	7.798958	8.014578	7.936049
374378	3.584963	3.596935	3.536053	3.560715	3.560715	3.57289	3.57289	3.57289	3.584963	3.560715	3.584963	3.560715	3.596935	3.510962	3.560715	3.655352	3.744161	3.584963	4.095924	3.584963	3.786596	3.754888	3.722466	3.70044	3.608809	3.584963	3.584963
79707	6.803485	6.745506	6.793116	6.760221	6.604368	6.821455	6.855491	6.987548	6.592457	7.188836	6.869131	7.318317	6.287251	7.153805	6.592457	6.815063	7.001127	6.390599	6.797013	6.851749	6.92837	6.578939	7.186857	7.019035	6.806066	6.966938	6.73471
317781	5.820179	5.686501	5.947199	5.560715	5.314697	5.638074	5.773469	5.560715	5.554589	5.83289	5.596935	5.84549	5.92837	5.840463	5.918863	5.84549	6.083213	5.646739	5.689299	5.754888	5.05745	5.638074	5.442943	5.840463	5.754888	5.640968	5.675251
10426	4.638074	4.857981	4.554589	4.722466	5.289097	4.554589	5.446256	4.548437	4.378512	4.722466	4.566815	4.596935	4.649615	4.364572	4.578939	4.364572	4.399171	4.72792	4.596935	4.566815	4.329124	5.217231	4.392317	4.419539	4.548437	4.602884	4.749534
155370 /// 51119	8.621686	8.513333	8.725537	8.654994	8.713902	8.684749	8.370251	8.29508	8.652845	8.549977	8.373735	8.632268	8.611763	8.933986	8.3474	9.168923	9.38694	8.122569	8.32598	8.58007	8.364135	8.307884	9.0182	9.199427	8.49065	8.957102	8.76454
10302	7.773469	7.487036	7.91767	7.668176	7.807999	7.801547	7.611763	7.59619	7.990388	7.660353	7.908693	7.712871	8.088523	7.544578	7.888134	7.745506	7.632995	7.685099	7.862947	7.441284	7.745506	7.748193	7.243174	7.653203	7.720415	7.992655	7.851749
957	2.744161	2.722466	2.744161	2.560715	2.722466	2.744161	2.722466	2.744161	2.560715	3.169925	2.722466	2.722466	2.765535	2.744161	2.70044	2.632268	2.744161	2.807355	2.827819	2.906891	2.765535	3.070389	2.744161	2.722466	2.678072	2.744161	2.70044
155435	5.830357	5.593951	5.722466	5.830357	5.872829	5.857981	5.78398	5.542258	5.837943	5.666757	5.770829	5.852998	6.274262	5.768184	6.072535	5.548437	6.69488	5.548437	6.068241	5.439623	6.022368	5.646739	5.906891	5.88996	5.697663	6.163901	5.825277
554202	2.608809	2.655352	2.632268	2.608809	2.584963	2.632268	2.608809	3.153805	2.632268	2.608809	2.608809	2.632268	2.678072	2.608809	2.608809	2.608809	2.632268	2.655352	2.678072	2.608809	2.678072	2.655352	2.632268	3	2.632268	2.608809	2.632268
169981	3.446256	3.446256	3.472488	3.972693	3.336283	3.560715	4.104337	3.419539	3.446256	3.608809	3.432959	3.498251	3.596935	3.446256	3.446256	3.446256	3.584963	3.472488	3.70044	3.392317	3.336283	3.510962	3.472488	3.263034	3.510962	3.446256	3.419539
84899	2.632268	1.925999	2.405992	2.807355	2.350497	3.277985	2.807355	2.827819	3.916477	2.632268	3.560715	2.963474	2.867896	2.632268	2.807355	2.632268	2.655352	2.827819	3.070389	3.137504	2.655352	2.867896	2.536053	2.807355	2.925999	3.153805	3.620586
84548	5.923625	5.894818	6.238405	5.925999	5.958843	5.902074	5.770829	5.958843	6.300124	6.179909	5.88996	5.882643	5.277985	6.100137	6.173927	5.840463	5.902074	5.847997	5.847997	6.035624	5.97728	6.118941	5.923625	5.894818	5.899659	6.217231	5.840463
65065	6.1127	5.733354	5.875289	5.575917	5.661065	5.923625	6.444601	5.930737	6.338068	6.270529	6.257388	6.068241	5.446256	5.773469	5.835419	5.852998	5.289097	5.446256	5.133399	6.540709	5.855491	5.173927	5.104337	5.906891	5.364572	5.820179	5.419539
64866	2.963474	3.121015	3.472488	2.827819	2.906891	2.944858	3.017922	2.981853	3.104337	3.035624	2.963474	3.169925	3.087463	2.847997	2.827819	3.548437	3.608809	3.153805	3.087463	3.711495	3.121015	2.925999	3.857981	3.035624	2.906891	2.981853	3.321928
9706	5.017922	5.436295	4.892391	4.797013	4.83289	4.812498	4.498251	4.478972	4.523562	4.837943	4.523562	4.452859	4.542258	5.263034	5.277985	4.008989	3.906891	4.035624	4.459432	3.678072	3.548437	4.529821	4.008989	3.584963	4.465974	4.655352	4.817623
9498	3.954196	4.061776	4.017922	3.990955	4.008989	4.177918	4.008989	4.240314	3.972693	4.017922	4.169925	3.990955	4.017922	4.017922	4.217231	4.536053	4.017922	4.459432	4.078951	4.419539	4.035624	4.035624	4.017922	4.017922	4.035624	4.017922	4.017922
85464	5.251719	4.89724	5.0268	4.733354	4.887525	4.705978	4.542258	4.689299	4.776104	4.307429	5.680887	4.385431	5.395748	4.446256	5.013462	5.078951	5.05745	4.705978	5.446256	5.794416	4.672425	4.57289	5.209453	4.887525	4.510962	4.689299	4.678072
133874	2.678072	2.608809	2.722466	2.510962	2.510962	2.906891	2.678072	2.678072	2.678072	2.678072	2.678072	2.678072	2.722466	2.678072	2.536053	3.498251	2.70044	3.053111	2.827819	2.655352	2.655352	2.70044	3.053111	3	2.655352	2.678072	3.017922
57097	5.263034	5.285402	5.575917	5.773469	5.692092	5.495056	5.773469	5.296457	5.590961	6.327328	5.652486	6.037821	5.74685	6.221104	5.773469	5.78398	5.951868	5.83289	5.539159	6.888743	6.336283	5.587965	6.757557	5.416164	5.815063	5.193772	5.292782
160777	4.232661	4.217231	4.217231	4.321928	4.285402	4.277985	4.232661	4.439623	4.209453	4.217231	4.161888	4.145677	4.270529	3.925999	4.201634	4.201634	4.217231	4.459432	4.263034	4.0268	4.277985	4.263034	4.169925	4.087463	4.232661	4.209453	4.217231
51144	2.232661	2.232661	2.263034	2.232661	2.232661	2.263034	2.232661	2.263034	2.232661	2.263034	2.232661	2.232661	2.292782	2.232661	2.232661	2.232661	2.263034	2.263034	2.321928	2.232661	2.292782	2.263034	2.263034	2.201634	2.263034	2.232661	2.263034
22829	3.153805	3.104337	3.169925	3.169925	3.536053	3.232661	3.153805	3.137504	3.153805	3.185867	3.087463	3.087463	3.608809	3.153805	3.137504	3.104337	3.201634	3.263034	3.596935	3.087463	3.232661	3.201634	3.169925	3.104337	3.201634	3.153805	3.153805
253827	3.70044	3.887525	3.89724	3.963474	3.689299	3.944858	3.89724	3.89724	3.887525	3.89724	3.89724	3.776104	3.916477	3.877744	3.887525	4.053111	3.89724	4.270529	3.981853	3.89724	3.916477	3.906891	3.89724	3.847997	3.867896	3.925999	4.209453
149685	5.255501	5.232661	5.255501	5.236493	5.300124	5.649615	5.584963	5.872829	5.247928	5.197708	5.232661	5.236493	5.381975	5.221104	5.402586	5.364572	5.201634	5.274262	5.378512	5	5.311067	5.224966	5.031219	5.224966	5.343408	5.177918	5.255501
54462	3.877744	3.963474	3.906891	3.867896	3.827819	4.035624	3.877744	3.89724	4.300124	4.044394	4.070389	4.329124	4.153805	3.877744	3.722466	4.452859	4.044394	3.981853	4.300124	3.847997	3.963474	3.963474	3.817623	3.70044	4	4	3.744161
55680	3.711495	3.887525	3.925999	3.70044	3.523562	3.906891	4.478972	3.733354	3.536053	4	3.608809	3.643856	3.963474	3.70044	3.57289	3.643856	3.733354	3.817623	4.095924	4.104337	3.887525	3.847997	3.666757	3.906891	3.776104	3.536053	3.754888
79819	2.608809	2.608809	2.678072	2.584963	2.584963	2.678072	2.655352	2.655352	2.632268	2.847997	2.584963	2.608809	2.722466	2.608809	2.70044	2.608809	2.632268	2.678072	2.765535	2.632268	2.678072	2.847997	2.887525	2.584963	2.632268	2.632268	2.632268
283507	3.744161	3.765535	3.711495	3.722466	3.584963	3.981853	3.722466	3.786596	3.666757	4	3.678072	3.754888	4.035624	3.776104	3.776104	3.584963	3.797013	3.877744	4.277985	3.744161	3.954196	3.89724	3.733354	3.485427	3.847997	3.596935	3.689299
89876	2.655352	2.655352	2.655352	2.655352	2.632268	2.765535	2.632268	2.678072	2.655352	2.678072	2.632268	2.655352	2.807355	2.655352	2.584963	2.655352	2.678072	2.722466	2.722466	2.655352	2.722466	2.722466	2.678072	2.678072	2.722466	2.584963	2.678072
9197	7.330021	7.076816	6.980711	6.971544	7.066089	7.122051	7.143638	6.981853	7.115824	7.104337	7.202614	7.153805	7.107479	7.217231	7.337176	6.512543	6.055282	6.451211	6.499846	6.238405	6.046578	6.534497	6.477354	6.529821	7.022368	7.305606	6.929554
56650	8.680184	8.870981	8.778406	9.137247	8.900565	8.98698	8.743151	8.659996	9.095397	8.258802	8.576295	9.333155	8.728941	8.910793	8.910793	9.117124	9.381975	9.092493	9.007308	8.721783	8.692441	9.167669	9.093286	8.883865	8.660709	9.275426	9.389739
4967	5.488644	5.661065	5.409391	5.475733	5.459432	5.517276	5.551516	5.50462	5.491853	5.488644	5.575917	5.449561	5.632268	5.332708	5.523562	5.375039	5.161888	5.416164	5.560715	5.266787	5.944858	5.343408	5.491853	5.596935	5.255501	5.491853	5.491853
51317	6.037821	6.276124	5.812498	5.947199	5.89724	5.797013	5.984134	5.74685	5.837943	6.074677	6.303781	5.593951	5.880196	5.666757	5.986411	5.149747	5.070389	4.465974	5.044394	5.116864	5.402586	5.240314	5.563768	5.100137	5.78136	5.914086	5.405992
54834	5.608809	7.143638	7.421223	6.885086	7.092757	5.498251	6.632268	6.211402	6.118941	6.731998	7.264912	7.773469	7.22593	6.417853	5.57289	7.357552	6.910493	6.648178	7.539934	8.092757	7.539159	7.143638	8.062856	7.60807	6.330917	6.97728	6.76288
79648	5.940167	6.181898	5.865424	6.020147	5.921246	5.510962	5.575917	6.029011	6.217231	5.979568	6.276124	5.968091	5.520422	5.872829	5.954196	5.61471	5.918863	5.862947	5.949535	5.940167	5.491853	5.560715	5.680887	5.940167	5.83289	6.228819	6.093814
90199	2.201634	2.169925	2.201634	2.169925	2.169925	2.201634	2.169925	2.201634	2.169925	2.201634	2.169925	2.169925	2.232661	2.201634	2.169925	2.169925	2.201634	2.201634	2.232661	2.201634	2.232661	2.201634	2.201634	2.169925	2.201634	2.201634	2.201634
10771	3.584963	3.776104	3.596935	3.432959	3.584963	3.666757	3.57289	3.643856	4.070389	3.643856	3.689299	3.57289	3.807355	3.620586	3.754888	3.432959	3.655352	3.632268	3.867896	3.608809	3.722466	3.70044	3.584963	3.446256	3.666757	3.405992	3.632268
55663	3.867896	3.689299	3.666757	3.867896	3.847997	3.689299	3.857981	3.722466	3.867896	3.498251	3.877744	3.857981	3.916477	3.867896	3.857981	4.392317	3.944858	4.517276	3.906891	3.877744	3.89724	4.035624	3.877744	3.837943	3.887525	3.877744	4.061776
117581	2.722466	2.678072	2.678072	2.744161	2.678072	2.722466	2.655352	2.722466	2.678072	2.807355	2.70044	2.70044	2.744161	2.678072	2.655352	2.70044	2.925999	2.722466	2.765535	2.70044	2.981853	2.744161	2.70044	2.608809	2.925999	2.807355	2.847997
9679	2.744161	2.744161	2.944858	2.765535	2.744161	2.807355	2.722466	2.765535	2.678072	2.765535	2.722466	2.678072	2.807355	2.722466	2.944858	3.137504	2.765535	2.981853	2.827819	2.722466	2.807355	2.744161	2.765535	2.70044	2.786596	2.722466	2.765535
51125	9.583083	9.424376	9.470456	9.453476	9.357112	9.384784	9.373518	9.343852	9.549592	9.471878	9.492454	9.485024	9.532161	9.574594	9.59227	9.281003	9.074141	8.73674	8.816344	8.830357	9.09355	8.98698	9.237688	9.887678	9.353588	9.639883	9.462093
30011	10.43838	10.69888	10.55679	10.79303	10.54911	10.46628	10.73716	10.66409	10.49955	10.5589	10.6981	10.57042	10.50243	10.88379	10.64773	10.98135	11.01827	10.99428	10.79807	11.11504	10.86658	11.09764	10.6886	10.85604	10.73005	10.93044	10.76959
255374	4.161888	4.129283	4.432959	4.087463	3.776104	4.161888	4.104337	4.285402	4.145677	3.857981	4.292782	4.336283	3.972693	4.405992	4.121015	4.153805	4.439623	3.817623	4.224966	4.472488	4.336283	4.185867	3.608809	4.255501	3.944858	4.153805	4.405992
9203	5.675251	5.459432	5.623516	5.149747	5.485427	5.581954	6.145677	5.578939	5.825277	5.442943	5.578939	6.247928	5.542258	5.678072	5.78398	5.663914	5.894818	5.937815	5.602884	6.213347	6.523562	5.501439	6.093814	6.34163	5.314697	5.949535	5.617651
124599	6.617651	8.029563	7.210428	6.76288	7.247928	7.063934	7.43796	7.283551	6.871597	7.2182	7.501439	6.978424	6.965784	6.711495	7.911692	7.627899	7.37417	7.675957	7.563006	7.007868	7.036723	8.474112	7.083213	7.214319	7.611763	7.214319	7.004501
285315	2.807355	2.786596	3.169925	3.405992	2.786596	3.035624	2.786596	2.827819	2.786596	2.847997	2.807355	2.786596	2.887525	2.807355	3.153805	2.807355	2.807355	2.847997	2.867896	2.807355	2.867896	2.807355	2.827819	2.827819	2.867896	2.827819	2.906891
27109	7.616181	7.701826	7.791163	7.599913	7.752882	8.263034	7.57289	7.973841	8.173927	8.005063	7.914086	8.32373	7.104337	7.806066	8.018478	8.402586	8.276124	8.10957	8.216261	8.088523	8.055825	8.008429	7.842979	8.069853	7.908693	8.244602	8.266787
285172	7.415319	7.297375	7.169925	7.16792	7.186857	7.206526	6.987548	7.59768	7.411935	7.188836	7.208478	7.633722	6.507795	7.525912	7.256445	8.816664	8.545737	7.874059	8.517669	9.027077	8.514911	8.806389	9.094342	8.759555	7.489447	7.702519	7.609548
66004	3.925999	3.765535	4.791814	3.776104	3.944858	4.053111	3.632268	3.807355	3.963474	3.786596	4.277985	3.560715	3.877744	3.643856	3.722466	3.655352	4.145677	3.678072	3.711495	3.786596	3.797013	3.797013	3.807355	4.224966	3.925999	3.655352	3.786596
254122	2.321928	2.321928	2.321928	2.321928	2.292782	2.350497	2.321928	2.321928	2.321928	2.321928	2.292782	2.321928	2.378512	2.321928	2.292782	2.432959	2.321928	2.432959	2.378512	2.321928	2.350497	2.350497	2.321928	2.292782	2.321928	2.321928	2.321928
375593 /// 378108	4.485427	4.300124	5.346957	4.193772	3.93546	4.446256	4.008989	4.643856	4.426265	4.439623	4.548437	4.385431	4.364572	5.008989	4.426265	4.733354	5.108524	4.517276	4.472488	5.336283	4.786596	4.044394	4.906891	4.405992	4.560715	4.419539	4.255501
554206	4.705978	4.69488	4.765535	4.69488	4.986411	4.807355	4.459432	4.426265	4.705978	4.82273	4.705978	4.807355	4.722466	4.765535	4.626439	4.705978	4.705978	4.689299	4.754888	4.432959	4.584963	4.711495	4.716991	4.83289	4.72792	4.716991	4.877744
341032	4.439623	4.542258	4.465974	4.432959	4.378512	4.584963	4.465974	4.465974	4.465974	4.465974	4.548437	4.50462	4.472488	4.465974	4.439623	4.465974	4.465974	4.498251	4.523562	4.459432	4.510962	4.632268	4.465974	4.465974	4.472488	4.432959	4.452859
79949	2.944858	2.925999	2.944858	2.906891	2.887525	3.035624	2.906891	2.963474	2.906891	3.121015	2.906891	2.925999	3.087463	2.944858	2.906891	2.925999	3.070389	3	3.292782	2.925999	3.035624	3	2.981853	2.887525	3	2.925999	2.944858
152992	3.405992	3.510962	3.321928	3.321928	3.378512	3.392317	3.153805	3.405992	3.263034	3.485427	3.378512	3.392317	3.263034	3.419539	3.523562	3.137504	3.906891	3.419539	3.419539	3.510962	3.776104	3.419539	3.405992	3.405992	3.419539	3.722466	3.405992
79694	4.626439	3.944858	4.053111	3.981853	3.954196	3.485427	3.121015	3.217231	3.292782	4.529821	3.944858	3.510962	3.364572	3.711495	4.542258	3.678072	3.485427	3.510962	3.053111	3.017922	2.560715	3.744161	3.104337	3.364572	3.185867	3	3
100287037	1.847997	1.847997	1.887525	1.847997	1.847997	1.887525	1.847997	1.887525	1.847997	2.035624	1.847997	1.887525	1.925999	1.887525	1.847997	1.887525	1.887525	1.963474	1.887525	1.847997	1.887525	1.887525	1.887525	1.847997	1.887525	1.887525	1.887525
389336	2.584963	2.584963	2.584963	2.906891	2.584963	2.722466	2.632268	2.608809	2.584963	2.584963	2.432959	2.560715	2.678072	2.584963	2.655352	2.584963	2.584963	2.608809	2.678072	2.584963	2.608809	2.584963	2.632268	2.560715	2.608809	2.560715	2.925999
284359	2.827819	2.827819	2.847997	2.807355	2.722466	2.887525	2.807355	2.867896	2.867896	2.847997	2.807355	2.807355	2.963474	2.827819	2.786596	2.827819	2.847997	2.867896	3	2.827819	2.887525	2.906891	2.847997	2.786596	2.887525	2.887525	2.827819
26751	1.847997	1.847997	1.847997	1.847997	1.847997	1.887525	1.847997	1.887525	1.847997	1.847997	1.847997	1.847997	1.963474	1.847997	1.847997	1.847997	1.847997	1.887525	1.887525	1.887525	1.887525	1.887525	1.887525	1.847997	1.887525	1.847997	1.887525
5800	2.292782	2.405992	2.263034	2.263034	2.321928	2.378512	2.432959	2.292782	2.232661	2.292782	2.292782	2.292782	2.405992	2.292782	2.405992	2.232661	2.292782	2.321928	2.459432	2.292782	2.350497	2.292782	2.292782	2.263034	2.321928	2.232661	2.292782
642976	3	3.070389	3	2.963474	2.944858	3.121015	3.277985	3	3	3.307429	3.017922	2.981853	3.035624	3.035624	2.925999	3	3.035624	3.053111	3.035624	3.201634	3.153805	3.017922	3.446256	2.925999	3.035624	2.981853	2.981853
130026	4.981853	4.643856	4.882643	4.69488	4.877744	4.990955	4.990955	5.364572	4.940167	4.911692	4.744161	4.97728	5.629357	4.877744	5.022368	4.882643	4.877744	4.89724	5.104337	4.744161	4.807355	4.925999	4.733354	4.70044	4.842979	4.882643	4.770829
55217	4.817623	4.689299	4.432959	4.419539	4.321928	4.392317	4.329124	4.343408	4.426265	4.517276	4.405992	4.270529	4.201634	4.542258	4.419539	4.426265	4.426265	4.044394	4.439623	4.426265	4.465974	4.69488	4.711495	4.812498	4.432959	4.426265	4.350497
150365	6.916477	6.072535	6.102238	6.44791	6.421223	6.432959	5.974988	6.381975	6.414474	6.312883	6.416164	6.495056	6.033423	6.870365	6.565293	5.719731	6.903279	6.320124	5.716991	5.754888	6.153805	6.395748	5.852998	6.577429	6.387156	6.721099	6.902074
389874	2.350497	2.350497	2.350497	2.350497	2.321928	2.405992	2.321928	2.378512	2.350497	2.350497	2.321928	2.350497	2.432959	2.350497	2.350497	2.350497	2.350497	2.378512	2.378512	2.350497	2.405992	2.378512	2.378512	2.350497	2.378512	2.350497	2.350497
3788	2.981853	3.350497	3.364572	3.336283	3.263034	3.405992	3.916477	3.392317	3.321928	3.378512	3.350497	3.350497	3.405992	3.364572	3.378512	3.364572	3.89724	3.446256	3.560715	3.70044	3.459432	3.643856	3.364572	3.321928	3.432959	3.666757	3.378512
9639	2.536053	2.510962	2.536053	2.510962	2.485427	2.560715	2.510962	2.536053	2.536053	2.510962	2.510962	2.485427	2.584963	2.510962	2.632268	2.925999	2.536053	2.560715	2.584963	2.70044	2.560715	2.536053	2.536053	2.485427	2.536053	2.485427	2.536053
55610	4.357552	3.972693	4.095924	4.232661	4.491853	4.459432	4.307429	4.711495	4.925999	3.990955	5.074677	4.596935	3.378512	4.459432	4.542258	3.867896	3.666757	3.459432	3.523562	2.981853	3.711495	3.419539	3.419539	3.827819	3.877744	3.817623	4.498251
284365	3.944858	3.925999	4.217231	3.925999	3.916477	4.0268	4.070389	4.129283	4.121015	3.906891	3.925999	3.877744	3.981853	3.906891	3.89724	4.104337	3.944858	3.963474	3.944858	3.944858	3.972693	3.954196	3.944858	3.93546	3.954196	3.944858	3.972693
157556	2.432959	2.405992	2.432959	2.405992	2.405992	2.432959	2.405992	2.432959	2.292782	3.087463	2.405992	2.70044	2.459432	2.765535	2.485427	2.655352	2.432959	3.432959	2.459432	2.432959	2.459432	2.584963	2.432959	2.378512	2.432959	2.432959	2.432959
153222	7.069315	7.173927	6.955359	6.855491	7.016808	7.049849	7.072535	6.842979	7.280771	7.308339	7.020147	6.985273	6.74685	7.202614	7.22593	7.675251	7.807355	7.073606	7.491853	7.299208	7.084277	7.171927	7.525912	7.758223	7.469235	7.592457	7.200653
338872	2.632268	2.632268	2.70044	2.608809	2.584963	2.655352	2.678072	2.887525	2.632268	2.827819	2.608809	2.632268	2.70044	2.632268	2.608809	2.632268	2.655352	2.678072	2.70044	2.632268	2.70044	2.655352	2.944858	2.608809	2.678072	2.632268	2.655352
83473	3.432959	3.017922	3.070389	3.035624	3.035624	3.070389	3.277985	3.070389	3.053111	3.070389	3.017922	3.035624	3.137504	3.053111	3.321928	3.070389	3.053111	3.087463	3.137504	3.053111	3.722466	3.104337	3.070389	3.017922	3.070389	2.963474	3.070389
29119	2.722466	2.722466	2.722466	2.678072	2.678072	2.765535	2.70044	2.765535	2.70044	2.722466	2.678072	2.70044	2.807355	2.722466	2.70044	2.70044	2.744161	3.053111	2.867896	2.70044	2.786596	2.847997	2.744161	2.678072	2.744161	2.70044	2.722466
284273	7.047669	7.012345	6.375039	7.378512	6.610287	6.608809	6.985273	6.517276	7.090642	6.378512	7.043301	6.632268	7.067165	6.953032	6.608809	6.457791	6.971544	6.100137	6.640968	6.318317	6.151778	6.780048	6.542258	7.111657	6.849249	7.089583	7.061776
3683	10.568621	10.157221	10.302525	11.052296	10.491051	10.499746	10.452859	10.575728	10.51353	10.681765	10.22364	10.495355	10.467911	10.224002	10.576295	10.368725	10.010108	10.579127	10.637983	9.81314	9.372212	10.57941	9.960726	10.03177	10.974988	10.63245	10.17854
1690	9.453888	8.81314	8.629721	9.263269	9.107479	9.321703	9.707014	9.602328	9.593391	9.613974	9.724514	9.675075	9.312883	9.65714	9.652666	9.209453	9.378728	9.3474	8.619853	9.294621	9.050665	8.81954	9.227857	9.104599	9.416164	8.809929	9.04248
51326 /// 641522	5.554589	6.593951	6.529821	5.97728	6.163901	6.078951	6.063934	6.432959	5.906891	6.070389	6.063934	6.063934	6.177918	6.205549	6.070389	6.070389	6.316508	5.89724	6.499846	5.575917	5.705978	6.387156	6.004501	5.652486	6.076816	6.0268	6.072535
149466	3.277985	3.277985	3.392317	3.185867	3.263034	3.378512	3.247928	3.263034	3.217231	3.321928	3.217231	3.307429	3.405992	3.232661	3.247928	3.263034	3.472488	3.336283	3.655352	3.336283	3.536053	3.392317	3.277985	3.419539	3.277985	3.201634	3.277985
27332	5.50462	5.870365	6.217231	6.217231	6.048759	6.006747	6.201634	5.837943	6.426265	5.916477	6.017922	6.242221	6.053111	6.292782	5.870365	6.061776	6.768184	5.875289	6.0268	6.503031	5.744161	5.300124	7.075747	7.068241	5.741467	5.925999	6.181898
375593	8.110092	7.869748	8.711151	8.013462	7.588715	8.094342	8.272397	8.444187	8.210915	8.171427	8.207502	8.350055	8.489447	8.668176	8.019591	9.458202	9.210671	8.388448	8.388448	9.509577	8.937521	8.186857	9.439623	9.055011	8.269594	8.609548	8.398744
50809	5.860466	6.488644	6.159871	6.36807	5.754888	5.916477	6.569856	6.108524	5.719731	6.157852	6.261155	6.464342	6.050937	6.645298	5.812498	5.97728	6.259272	6.157852	6.487036	7.321026	6.371559	5.228819	7.422906	6.602884	5.880196	6.015694	6.181898
204219	2.536053	2.510962	2.584963	2.510962	2.485427	2.584963	2.510962	2.560715	2.510962	2.560715	2.485427	2.510962	2.632268	2.510962	2.510962	2.510962	2.560715	2.560715	2.584963	2.536053	2.560715	2.560715	2.536053	2.632268	2.536053	2.510962	2.536053
80003	4.193772	4.277985	3.827819	4.560715	4.161888	4.209453	4.017922	4.1127	4.161888	4.185867	4.169925	4.185867	3.336283	4.277985	4.602884	4.193772	4.193772	4.209453	4.209453	4.193772	4.201634	4.336283	4.193772	4.161888	4.209453	4.193772	4.459432
85479	2.350497	2.459432	2.459432	2.378512	2.405992	3.754888	2.906891	2.678072	3	2.405992	2.847997	2.459432	2.536053	2.510962	2.378512	2.459432	2.722466	2.432959	2.321928	2.459432	2.459432	2.485427	2.867896	2.608809	2.321928	2.608809	2.632268
26086	2.906891	2.906891	2.906891	2.906891	2.887525	2.925999	2.887525	2.906891	2.906891	2.906891	2.906891	2.906891	2.925999	2.906891	2.906891	2.963474	2.906891	3.035624	2.925999	2.906891	2.944858	2.925999	2.925999	2.887525	2.925999	2.906891	2.906891
285527	8.081084	7.46842	7.406843	7.641691	7.46679	7.856114	7.712871	7.671718	7.947199	7.921841	7.561479	7.541484	7.397461	7.789208	7.703211	7.122051	6.852998	6.705978	6.636625	6.963474	6.371559	6.590961	7.256445	7.273329	7.609548	7.673132	7.643856
114818	2.292782	2.292782	2.292782	2.263034	2.263034	2.632268	2.292782	2.321928	2.432959	2.292782	2.906891	2.292782	2.350497	2.292782	2.263034	2.292782	2.292782	2.321928	2.350497	2.292782	2.944858	2.678072	2.292782	2.263034	2.321928	2.292782	2.263034
26586	4.399171	5.385431	4.529821	4.584963	4.472488	4.78136	4.078951	4.50462	4.472488	4.57289	4.608809	4.350497	4.385431	4.314697	4.292782	4.321928	4.529821	4.185867	4.911692	4.478972	5.031219	4.357552	4.921246	4.837943	4.277985	5.004501	5.108524
79906	2.485427	2.459432	2.485427	2.459432	2.432959	2.485427	2.459432	2.765535	2.459432	2.70044	2.459432	2.459432	2.510962	2.510962	2.459432	2.608809	2.459432	2.510962	2.560715	2.485427	2.536053	2.536053	2.485427	2.405992	2.485427	2.485427	2.459432
91687	4.97728	4.523562	4.661065	5.307429	4.649615	5.035624	4.542258	4.852998	4.82273	5.053111	4.399171	4.716991	4.921246	4.906891	4.872829	5.197708	4.791814	5.116864	5.008989	5.557655	4.69488	5.277985	5.100137	5.189825	5.078951	5.1127	4.738768
64167	2.867896	2.807355	2.887525	2.786596	2.786596	2.887525	2.786596	2.847997	2.786596	2.847997	2.765535	2.807355	3	2.807355	2.765535	2.807355	2.827819	2.906891	3.053111	2.786596	2.867896	2.963474	2.807355	2.722466	2.887525	2.807355	2.786596
54434	3.536053	3.364572	3.744161	3.786596	3.392317	3.498251	3.459432	3.485427	3.472488	3.378512	3.459432	3.472488	3.560715	3.378512	3.498251	3.472488	3.485427	3.498251	3.548437	3.485427	3.498251	3.548437	3.608809	3.485427	3.655352	3.472488	3.584963
9733	2.104337	2.169925	2.104337	2.104337	2.104337	2.137504	2.104337	2.104337	2.169925	2.104337	2.104337	2.104337	2.137504	2.104337	2.137504	2.104337	2.104337	2.137504	2.169925	2.104337	2.137504	2.104337	2.232661	2.104337	2.104337	2.104337	2.104337
57697	3.017922	2.925999	2.906891	3.217231	2.981853	3.017922	3.017922	2.944858	3.035624	3.017922	2.981853	3	3.498251	3	3.017922	3.70044	3.017922	3.017922	3.350497	4.095924	3.419539	3.137504	3.017922	3.087463	3.017922	2.925999	3.017922
79979	5.70044	5.442943	5.371559	5.620586	5.456149	5.852998	5.640968	5.894818	5.840463	5.911692	5.736064	5.548437	5.0268	5.875289	5.456149	5.419539	5.346957	5.300124	4.968091	5.145677	5.259272	5.469235	5.469235	5.478972	5.501439	5.714246	5.488644
257169	2.232661	2.459432	2.232661	2.232661	2.232661	2.263034	2.232661	2.263034	2.232661	2.232661	2.201634	2.232661	2.292782	2.263034	2.201634	2.232661	3.017922	2.263034	2.292782	2.263034	2.292782	2.263034	2.263034	2.232661	2.263034	2.232661	2.321928
25819	4.678072	3.797013	3.867896	4.255501	3.847997	3.867896	4.217231	3.867896	4.209453	4.121015	3.906891	3.857981	3.877744	3.867896	3.906891	3.643856	3.847997	3.776104	3.916477	3.217231	3.877744	4.061776	3.817623	4.104337	4.137504	3.837943	3.867896
84868	6.831624	6.825277	6.988685	6.620586	6.575917	6.16792	7.025693	6.924813	6.721099	6.89724	6.67101	6.477354	6.804776	6.98982	6.749534	5	6.307429	5.0917	6.836682	5.177918	6.042207	5.498251	6.752213	6.378512	6.617651	6.620586	5.918863
497049	2.786596	2.807355	2.786596	2.786596	2.786596	3.035624	2.867896	3.153805	2.786596	2.744161	2.963474	2.786596	2.807355	2.847997	2.786596	2.786596	2.786596	2.827819	2.807355	2.786596	3.017922	2.765535	2.765535	2.321928	2.786596	2.765535	2.765535
89122	4.50462	5.529821	5.255501	4.93546	5.031219	4.560715	3.990955	4.145677	5.141596	4.0268	4.432959	3.744161	4.405992	4.733354	4.89724	6.104337	5.350497	5.125155	5.422906	6.213347	5.523562	5.867896	5.877744	5.786596	4.776104	5.145677	4.817623
57700	2.655352	2.655352	2.655352	2.70044	2.632268	3.336283	2.655352	2.70044	2.744161	2.70044	2.632268	2.655352	2.807355	2.655352	2.655352	2.655352	2.722466	2.786596	2.786596	2.655352	2.765535	2.944858	2.678072	2.608809	2.867896	2.632268	2.655352
8916	4.399171	4.247928	4.802193	4.643856	4.224966	4.070389	4.807355	3.807355	4.638074	4.0268	4.209453	4.153805	4.791814	3.93546	4	4.632268	4.209453	4.121015	4.459432	4.277985	4.232661	4.035624	5.053111	4.432959	3.990955	4.061776	4.465974
23074	3.087463	3.121015	3.666757	3.153805	3.722466	3.185867	4.129283	3.121015	3.459432	3.153805	3.035624	3.104337	3.277985	3.087463	3.153805	3.070389	3.277985	3.185867	3.185867	3.336283	3.169925	3.185867	3.405992	3.336283	3.185867	3.169925	3.217231
146057	2.827819	2.847997	2.807355	2.807355	3.137504	2.867896	2.786596	2.847997	2.807355	2.847997	2.786596	2.807355	2.887525	2.786596	2.827819	2.807355	2.847997	2.827819	2.925999	2.807355	2.867896	2.867896	2.827819	2.827819	2.867896	3.017922	2.827819
1588	3.336283	3.336283	3.350497	3.307429	3.263034	3.498251	3.321928	3.392317	3.277985	3.446256	3.307429	3.321928	3.472488	3.336283	3.292782	3.336283	3.405992	3.485427	3.70044	3.336283	3.498251	3.485427	3.523562	3.292782	3.432959	3.307429	3.419539
151790	3.070389	3.035624	3.053111	2.944858	3.017922	3.087463	3.217231	3.070389	3.070389	3.185867	3.017922	3	3.536053	3.053111	3.017922	3.070389	3.053111	3.137504	3.247928	3.053111	3.232661	3.754888	3.053111	3.017922	3.087463	2.981853	3.070389
266743	2.201634	2.169925	2.201634	2.169925	2.137504	2.201634	2.405992	2.201634	2.169925	2.169925	2.169925	2.169925	2.232661	2.169925	2.169925	2.169925	2.169925	2.232661	2.232661	2.169925	2.232661	2.201634	2.201634	2.137504	2.201634	2.201634	2.169925
136306	2.104337	2.104337	2.137504	2.104337	2.104337	2.137504	2.104337	2.137504	2.104337	2.104337	2.104337	2.104337	2.169925	2.104337	2.104337	2.104337	2.137504	2.137504	2.137504	2.137504	2.485427	2.137504	2.169925	2.201634	2.137504	2.137504	2.137504
645591	3.827819	3.925999	3.837943	3.807355	3.678072	4.0268	3.807355	3.972693	3.817623	3.867896	3.837943	3.847997	4.201634	3.944858	3.827819	3.817623	3.877744	4.061776	4.412782	3.744161	3.990955	3.972693	3.857981	3.666757	3.906891	3.678072	3.857981
3176	2.536053	2.944858	2.655352	2.632268	2.459432	3.104337	2.510962	2.655352	2.510962	2.560715	2.608809	3.070389	3.201634	2.510962	2.722466	2.485427	2.485427	2.536053	2.536053	2.459432	2.536053	2.510962	2.510962	2.536053	2.536053	2.485427	2.459432
91370	2.827819	2.827819	2.847997	3.153805	2.786596	2.887525	2.807355	2.963474	2.944858	2.847997	2.807355	2.827819	2.887525	2.847997	2.807355	3.070389	2.867896	2.925999	2.944858	2.827819	2.906891	2.887525	2.867896	2.786596	2.906891	2.925999	2.827819
3707	4.786596	6.143638	6.540709	6.104337	6.512543	5.877744	6.123087	5.937815	6.228819	6.059615	5.658211	5.942515	5.629357	6.061776	5.770829	7.230741	7.321026	6.493455	6.369815	7.011227	6.864186	6.454505	7.139551	6.872829	6.139551	6.46107	6.244126
644852	2.137504	2.104337	2.137504	2.104337	2.104337	2.169925	2.104337	2.137504	2.137504	2.137504	2.104337	2.104337	2.169925	2.104337	2.104337	2.104337	2.104337	2.432959	2.169925	2.137504	2.169925	2.137504	2.137504	2.104337	2.137504	2.104337	2.137504
2555	2.722466	2.722466	2.981853	2.722466	2.70044	2.827819	2.70044	2.744161	2.744161	2.765535	3.169925	2.70044	2.827819	2.722466	2.70044	2.70044	2.744161	2.786596	2.944858	2.744161	2.827819	2.786596	2.744161	2.655352	2.765535	2.722466	2.744161
8672	4.1127	4.523562	4.661065	4.439623	4.405992	4.321928	5.224966	5.224966	4.035624	4.314697	4.472488	4.689299	3.867896	3.887525	4.270529	4.145677	5.008989	4.035624	4.343408	4.472488	4.399171	4.70044	6.179909	5.877744	4.209453	4.554589	4.944858
6830	4.035624	4.185867	3.364572	3.57289	3.678072	3.837943	4.153805	3.733354	3.632268	4.185867	3.711495	3.472488	4.061776	3.733354	4.137504	4.986411	5.161888	4.82273	5.554589	4.70044	4.350497	5.070389	4.925999	4.224966	4.683696	4.070389	3.711495
81790	3.419539	2.867896	2.944858	3.035624	2.786596	3.536053	3.321928	3.263034	3.153805	2.608809	2.887525	3.017922	2.944858	2.867896	2.807355	3.017922	3.378512	3.104337	3	3.017922	2.963474	3.446256	3.035624	3.087463	3.548437	3.087463	3.035624
25796	6.392317	7.118941	6.668176	5.9331	6.429616	6.498251	6.629357	6.966938	6.485427	6.311067	6.668176	6.807355	5.815063	6.427941	6.668176	6.701826	6.639522	6.635174	6.559186	7.008989	6.851749	6.683696	6.77742	6.841722	6.566815	7.152792	6.678072
115708	2.678072	2.655352	2.678072	2.655352	3.087463	3.035624	2.70044	2.678072	2.678072	2.678072	2.678072	2.655352	2.70044	2.655352	2.678072	2.678072	2.678072	2.722466	2.722466	2.807355	2.70044	2.70044	2.678072	2.655352	2.70044	3.035624	3.053111
541473	1.847997	1.847997	1.847997	1.847997	1.807355	1.847997	1.847997	1.847997	1.847997	1.847997	1.847997	1.847997	1.847997	1.847997	1.807355	2.070389	1.847997	2.070389	1.925999	1.847997	2.070389	1.847997	1.847997	1.807355	1.847997	1.847997	1.847997
9252	3.350497	3.217231	3.350497	3.137504	3.070389	3.263034	3.087463	3.247928	3.722466	3.053111	3.498251	3.827819	3.263034	3.336283	3.087463	3.678072	3.217231	3.153805	3.232661	3.57289	3.169925	3.643856	3.837943	2.981853	3.232661	3.263034	3.432959
9054	5.794416	5.446256	5.022368	4.548437	5.285402	4.93546	5.137504	5.251719	5.82273	5.482203	5.274262	5.116864	4.683696	5.560715	5.629357	5.048759	5.289097	4.661065	4.940167	4.683696	4.336283	4.655352	4.350497	4.510962	5.1127	4.733354	5.022368
9759	2.104337	2.378512	2.169925	2.350497	2.485427	2.137504	2.104337	2.560715	2.104337	2.104337	2.584963	2.263034	2	2.104337	2.485427	2.405992	2.104337	2.232661	2.263034	2.104337	2.137504	2.137504	2.485427	2.459432	2.137504	2.201634	2.137504
51626	3.053111	3.087463	3.035624	3	2.963474	3.185867	3.392317	3.087463	3.017922	3.153805	3	3.632268	3.104337	3.053111	3	3.017922	3.169925	3.070389	3.201634	3.017922	3.070389	3.070389	3.035624	3.419539	3.053111	3.035624	3
1794	2.722466	2.560715	2.350497	2.405992	2.608809	2.405992	2.378512	2.321928	2.350497	2.70044	2.378512	2.459432	2.485427	2.485427	2.405992	2.378512	2.405992	2.405992	2.405992	2.510962	2.432959	2.405992	2.378512	2.485427	2.405992	2.485427	2.405992
124583	5.997744	5.678072	4.944858	5.514122	5.50462	5.617651	5.733354	5.501439	5.436295	5.584963	5.548437	5.514122	4.678072	5.765535	5.672425	5.892391	5.523562	5.804776	5.53294	4.666757	5.36807	5.678072	5.017922	5.251719	5.968091	5.523562	5.523562
252983	2.786596	2.786596	2.786596	2.765535	2.807355	2.981853	2.786596	2.807355	2.765535	3.336283	2.744161	2.786596	2.906891	2.867896	2.722466	2.765535	2.827819	2.847997	3.596935	2.786596	2.867896	2.847997	3.121015	2.744161	2.827819	2.765535	2.786596
474354	2.807355	2.786596	2.847997	2.786596	2.765535	2.867896	2.786596	2.827819	2.807355	2.807355	2.827819	2.807355	2.887525	2.807355	2.786596	2.807355	2.807355	2.807355	2.827819	2.807355	2.827819	2.847997	2.827819	2.807355	2.847997	2.807355	2.807355
100127888	3.104337	3.017922	3.053111	3.017922	2.963474	2.944858	3.017922	3.035624	3.017922	3	3.035624	3.017922	3.053111	3.035624	3.017922	3.017922	3.017922	3.070389	3.053111	3.232661	3.035624	3.053111	3.523562	3.017922	3.035624	3.035624	3.035624
55466	5.947199	5.409391	5.416164	5.247928	4.566815	4.949535	5.083213	5.643856	5.439623	5.719731	5.236493	5.066089	5.350497	5.416164	5.623516	5.997744	6.60733	6.127221	5.988685	5.240314	6.740118	5.551516	5.770829	5.078951	5.289097	5.475733	5.32553
27128	6.352264	7.212375	6.412782	6.675251	6.345183	6.974988	6.803485	6.797013	6.900867	7.016808	7.001127	6.836682	5.590961	6.936638	7.23936	6.790511	6.852998	6.298292	6.357552	6.752213	6.259272	6.894818	6.43796	6.912889	6.882643	7.443772	7.184875
9855	2.765535	2.765535	2.786596	2.744161	2.722466	2.847997	2.765535	2.807355	2.786596	2.807355	2.744161	2.765535	2.887525	2.786596	2.786596	2.765535	2.807355	2.847997	2.925999	2.786596	2.847997	2.827819	2.786596	2.722466	2.827819	2.765535	2.786596
83548	6.157852	5.422906	4.89724	5.285402	5.165912	5.145677	5.336283	5.251719	5.770829	5.409391	5.066089	5.36807	4.620586	5.708739	5.536053	5.608809	5.361066	4.990955	4.872829	5.083213	4.705978	4.89724	5.035624	5.517276	5.412782	5.92837	4.995485
374946	5.013462	2.560715	3.321928	2.510962	3.510962	2.678072	2.560715	4.678072	4.185867	3.364572	2.510962	2.678072	2.632268	2.536053	3.070389	2.485427	2.560715	2.584963	2.608809	2.485427	2.510962	2.584963	2.485427	2.378512	3.201634	2.536053	2.459432
113510	6.506208	6.566815	6.827819	6.719731	6.417853	6.457791	6.627899	6.764208	6.685099	6.622052	6.683696	6.449561	6.696272	7.002252	6.419539	6.143638	6.442943	6.123087	6.592457	6.592457	6.886306	6.578939	6.407693	6.693487	6.470862	6.540709	6.686501
26228	6.095924	5.514122	5.916477	5.608809	6.482203	6.786596	5.551516	6.203593	5.422906	4.89724	5.381975	5.149747	4.802193	6.221104	6.183883	6.860466	8.405992	5.765535	7.660353	6.818902	7.654636	6.874059	7.706669	6.633722	6.545351	6.287251	6.714246
375318 /// 653437	5.578939	5.554589	5.632268	5.478972	5.545351	5.557655	5.689299	5.501439	5.744161	5.53294	5.482203	5.560715	5.632268	5.289097	5.557655	5.661065	6.183883	5.714246	5.997744	5.837943	5.754888	5.593951	5.995485	5.752213	5.36807	5.911692	5.666757
54826	6.770829	6.92837	6.953032	6.963474	6.757557	6.811214	6.656782	6.829088	6.836682	6.663914	6.596935	6.966938	7.044394	6.948367	6.968091	6.729281	7.153805	7.178914	6.985273	6.770829	6.608809	6.968091	6.903279	7.211402	6.432959	7.261155	7.199672
10681	4.0268	4.314697	3.981853	4.177918	4.153805	4.1127	4.392317	4.095924	4.044394	4.240314	4.57289	4.078951	4.121015	4.044394	4.0268	4.0268	4.161888	4.121015	4.145677	4.095924	4.044394	4.1127	4.044394	3.827819	4.053111	4.255501	4.053111
91368	3.201634	3.263034	3.087463	3.510962	3.217231	3.307429	3.153805	3.153805	3.201634	3.185867	3.185867	3.121015	3.263034	3.432959	3.336283	3.336283	3.446256	3.217231	3.350497	3.153805	3.247928	3.217231	3.321928	4.364572	3.217231	3.536053	3.185867
91419	3.169925	3.153805	3.817623	3.263034	3.153805	3.169925	3.153805	3.169925	3	3.608809	3.153805	3.169925	3.247928	3.169925	3.153805	3.169925	3.169925	3.655352	3.185867	3.153805	3.185867	3.169925	3.153805	3.153805	3.169925	3.201634	3.169925
10260	7.878971	7.806711	7.716991	7.830357	7.789208	7.687201	7.753551	7.712871	7.926593	7.734032	7.816984	8.015694	7.673839	7.851124	7.802839	7.784635	7.946614	7.834787	7.517276	7.645298	7.851124	7.820817	7.538383	7.717676	7.752213	7.789208	7.879583
54414	3.392317	3.277985	3.321928	3.263034	3.292782	3.485427	3.292782	3.392317	3.277985	3.405992	3.263034	3.523562	3.472488	3.321928	3.292782	3.277985	3.364572	3.419539	3.536053	3.307429	3.498251	3.472488	3.307429	3.217231	3.350497	3.247928	3.292782
84296	2.510962	2.432959	2.655352	2.378512	2.655352	2.432959	2.350497	2.655352	3.035624	3.185867	2.405992	2.485427	2.459432	2.632268	2.847997	2.655352	2.847997	3.336283	3.247928	2.847997	2.678072	2.485427	3.336283	3.201634	2.655352	2.655352	2.744161
9873	5.442943	5.536053	4.911692	4.678072	5.452859	5.523562	4.857981	5.149747	5.221104	5.419539	4.78136	4.877744	5.923625	5.074677	5.736064	4.906891	4.906891	4.93546	4.944858	5.426265	5.827819	5.33985	4.93546	5.336283	4.921246	5.36807	5.1127
54766	2.432959	2.432959	2.459432	2.405992	2.405992	2.485427	2.432959	2.459432	2.432959	2.459432	2.432959	2.432959	2.510962	2.432959	2.405992	2.459432	2.459432	2.485427	2.678072	2.459432	2.510962	2.560715	2.459432	2.405992	2.459432	2.432959	2.459432
5527	2.350497	2.350497	2.350497	2.350497	2.350497	2.350497	2.321928	2.321928	2.378512	2.350497	2.350497	2.405992	2.378512	2.350497	2.321928	2.536053	2.432959	2.378512	2.350497	2.405992	2.350497	2.350497	2.405992	2.655352	2.378512	2.510962	2.378512
255022	4.733354	4.523562	4.949535	4.510962	4.385431	4.560715	4.523562	5.217231	4.733354	4.510962	5.209453	4.529821	4.596935	4.554589	4.560715	4.738768	4.517276	4.749534	4.590961	4.661065	4.560715	4.542258	4.78136	4.491853	4.626439	4.510962	4.523562
93034	2.432959	2.405992	2.432959	2.405992	2.405992	2.459432	2.432959	2.459432	2.405992	2.432959	2.432959	2.459432	2.584963	2.432959	2.405992	2.432959	2.432959	2.510962	2.485427	2.432959	2.485427	2.510962	2.432959	2.378512	2.459432	2.405992	2.432959
114780	2.405992	2.292782	2.263034	2.292782	2.292782	2.292782	2.292782	2.292782	2.292782	2.292782	2.292782	2.292782	2.459432	2.292782	2.292782	2.232661	2.292782	2.378512	2.350497	2.263034	2.292782	2.292782	2.263034	2.263034	2.350497	2.292782	2.321928
9971	2.70044	2.263034	2.263034	2.263034	2.263034	2.378512	2.263034	2.292782	2.321928	2.263034	2.263034	2.459432	2.350497	2.263034	2.292782	2.263034	2.263034	2.292782	2.292782	2.263034	2.292782	2.263034	2.232661	2.232661	2.263034	2.263034	2.232661
9200	2.632268	3	2.678072	2.655352	2.655352	2.678072	2.655352	2.678072	2.678072	2.655352	2.655352	2.632268	2.70044	2.678072	2.655352	2.678072	2.632268	2.70044	2.744161	2.632268	3.722466	2.678072	2.678072	2.847997	2.70044	2.678072	2.678072
5137	2.560715	2.560715	2.560715	2.536053	2.560715	2.608809	2.536053	2.560715	2.560715	2.560715	2.560715	2.560715	2.632268	2.560715	2.560715	2.560715	2.560715	2.632268	2.632268	2.560715	2.608809	2.584963	2.560715	2.536053	2.584963	2.510962	2.560715
7161	2.887525	2.867896	2.827819	3.017922	2.867896	2.887525	2.867896	2.887525	2.887525	2.887525	2.867896	2.887525	2.887525	3.053111	2.887525	2.887525	2.887525	2.827819	2.906891	2.925999	2.906891	2.906891	3.263034	2.944858	2.906891	2.887525	2.887525
79858	2.232661	2.232661	2.263034	2.263034	2.201634	2.292782	2.201634	2.263034	2.263034	2.263034	2.292782	2.263034	2.321928	2.232661	2.263034	2.263034	2.263034	2.292782	2.292782	2.263034	2.292782	2.292782	2.536053	2.232661	2.292782	2.263034	2.321928
200261	2.632268	2.632268	2.655352	2.536053	2.655352	2.678072	2.632268	2.678072	2.655352	2.655352	2.887525	2.632268	2.807355	2.632268	2.632268	2.485427	2.655352	2.678072	2.655352	2.981853	2.678072	3.053111	2.655352	2.560715	2.655352	2.632268	2.655352
9697	3.232661	3.321928	2.827819	3	2.963474	3.643856	2.963474	3	2.867896	3	3.104337	2.925999	2.963474	3.087463	2.906891	3.277985	3.405992	3.035624	3.035624	3.169925	3.017922	3.498251	3	2.963474	2.981853	3.392317	2.963474
11240	2.867896	2.847997	2.867896	2.827819	2.906891	3.017922	2.847997	2.887525	2.867896	2.867896	2.847997	2.847997	2.944858	2.847997	2.827819	3.053111	2.887525	2.906891	3.035624	2.867896	2.925999	2.906891	3.201634	2.906891	2.887525	2.867896	2.867896
128822	2.560715	2.536053	2.536053	2.536053	2.510962	2.560715	2.510962	2.560715	2.536053	2.536053	2.536053	2.536053	2.608809	2.536053	2.536053	2.70044	2.678072	2.584963	2.678072	2.560715	3.419539	2.560715	2.560715	2.510962	2.560715	2.536053	2.536053
51699	6.887525	7.273329	7.307429	6.8009	6.914086	7.300124	7.21529	7.256445	7.452035	7.403438	7.458612	7.400026	6.632268	7.528259	7.141596	6.46107	6.553053	6.100137	6.108524	6.593951	6.488644	6.0917	6.332708	6.595444	6.67948	6.682292	6.620586
10097	9.816504	9.861087	9.273796	9.05474	9.112961	9.487438	9.355792	9.581201	9.540322	9.350718	9.227857	9.343852	7.723149	9.017365	9.621686	8.892391	8.710118	8.427103	8.725196	8.751544	8.600656	8.977852	8.970969	9.35447	9.342297	9.934723	9.315376
653581	3.643856	3.678072	3.560715	3.560715	3.689299	3.523562	3.536053	3.560715	3.70044	3.608809	3.523562	3.277985	3.232661	3.378512	3.560715	3.887525	3.350497	3.364572	3.963474	3.185867	3.608809	3.643856	3.797013	3.472488	3.620586	3.232661	3.378512
113451	3.137504	3.087463	3	3.247928	2.944858	3.378512	3.121015	3.153805	3.336283	3.153805	3.232661	3.201634	3.232661	3.247928	3.153805	3.137504	3.137504	3.035624	3.446256	3.153805	3.405992	3.053111	3.608809	3.247928	3.121015	3.137504	3.137504
4745	3.350497	3.263034	3.263034	3.263034	3.217231	3.307429	3.498251	3.263034	3.217231	3.277985	3.263034	3.247928	3.336283	3.247928	3.263034	3.392317	3.263034	3.292782	3.472488	3.247928	3.292782	3.321928	3.263034	3.169925	3.292782	3.217231	3.263034
55293	4.137504	4.137504	4.137504	4.247928	4.224966	4.83289	4.087463	4.177918	4.1127	4.217231	4.153805	4.329124	3.744161	4.177918	4.087463	4.087463	4.649615	4.240314	4.827819	4.095924	4.292782	4.240314	4.161888	3.972693	4.247928	4.705978	4.817623
254773	3.459432	3.153805	3.121015	3.232661	3.185867	3.392317	3.277985	3.263034	3.232661	3.263034	3.678072	3.247928	3.336283	4.104337	3.201634	3.847997	3.201634	3.263034	3.364572	3.263034	3.655352	3.292782	3.277985	3.292782	3.247928	3.232661	3.185867
6991	4.095924	3.336283	3.336283	3.307429	3.510962	3.419539	3.867896	3.378512	3.307429	4.209453	3.307429	3.405992	3.733354	3.350497	3.277985	3.307429	3.584963	3.432959	3.744161	3.321928	3.432959	3.378512	3.560715	3.292782	3.364572	3.307429	3.307429
64581	9.390169	10.33282	9.674722	9.42857	9.218684	9.555739	10.1876	9.555931	9.818422	9.713387	10.212375	9.154312	10.635899	9.215776	10.37797	8.415319	8.572132	7.951868	8.551131	8.564531	8.422906	8.572132	8.563006	8.563006	9.330245	8.992938	9.16541
7083	4.321928	4.224966	4.247928	4.193772	4.412782	4.270529	4.217231	4.247928	4.240314	4.247928	4.217231	4.277985	4.061776	4.307429	4.292782	4.240314	4.314697	4.277985	4.83289	4.240314	4.137504	4.270529	4.446256	4.035624	4.263034	4.343408	4.153805
81554	3.121015	3.104337	3.153805	3.847997	3.169925	4.053111	3.263034	3.350497	3.201634	3.292782	3.472488	3.277985	3.666757	3.263034	3.392317	3.307429	3.292782	3.336283	3.643856	3.877744	3.336283	3.185867	3.432959	3.419539	3.307429	3.817623	3.307429
1499	3.643856	4.72792	4.169925	4.744161	4.240314	3.857981	5.177918	3.620586	3.643856	4.121015	5.392317	4.044394	3.744161	5.501439	3.632268	3.263034	3.364572	3.419539	3.392317	3.350497	3.392317	3.378512	3.596935	3.263034	3.336283	3.378512	3.608809
400509 /// 440352	4.426265	3.93546	3.981853	3.944858	3.847997	4.385431	4.485427	4.061776	4.0268	4.078951	3.925999	3.981853	3.906891	4	3.906891	5.0917	6.157852	4.632268	5.611763	5.388878	6.366322	5.581954	5.596935	3.887525	4.292782	3.916477	4.177918
734	6.725196	6.562242	6.5157	6.381975	6.72792	6.432959	6.693487	6.369815	6.177918	6.722466	6.422906	6.562242	6.546894	6.279843	6.851749	6.394034	5.303781	4.990955	5.61471	5.847997	5.643856	5.958843	5.956521	6.179909	6.512543	6.523562	6.581954
27097	5.703211	5.270529	5.566815	5.33985	5.181898	5.617651	5.32553	5.336283	6.024586	5.388878	5.281698	5.608809	5.133399	5.378512	5.584963	5.776104	5.236493	4.548437	5.281698	5.446256	4.986411	5.108524	5.399171	5.50462	5.446256	5.429616	5.439623
51107	6.855491	6.65392	6.525129	6.289097	6.704595	7.003377	6.998872	7.116864	6.865424	7.004501	6.927185	6.171927	6.707359	6.990955	6.956521	5.311067	5.311067	5.452859	5.733354	4.857981	4.277985	5.760221	5.116864	5.736064	6.956521	6.266787	5.949535
50859	2.510962	2.485427	2.510962	2.485427	2.459432	2.678072	2.485427	2.536053	2.510962	2.632268	2.485427	2.485427	2.584963	2.510962	2.510962	2.485427	2.510962	2.560715	2.608809	2.510962	2.560715	2.608809	2.510962	2.459432	2.536053	2.510962	2.485427
79893	3.485427	3.472488	3.498251	3.446256	3.419539	3.655352	3.548437	3.498251	3.459432	3.523562	3.485427	3.786596	3.608809	3.485427	3.432959	3.446256	3.498251	3.57289	3.722466	3.472488	3.57289	3.548437	3.446256	3.292782	3.536053	3.608809	3.378512
467	2.350497	2.70044	2.350497	2.350497	2.378512	2.608809	2.321928	2.350497	2.560715	2.405992	2.321928	2.350497	2.405992	2.350497	2.350497	2.350497	2.378512	2.378512	2.405992	2.350497	2.405992	2.378512	2.378512	2.321928	2.378512	2.321928	2.350497
25793	9.590587	9.453682	9.311294	9.508785	9.615262	9.378512	9.517276	9.385647	9.492053	9.426684	9.470456	9.384352	9.338291	9.464546	9.396177	9.839991	9.559186	9.160376	9.573837	9.268893	11.30515	9.602142	9.62315	9.707359	9.650693	9.78725	9.526108
81608	6.153805	6.263034	6.289097	6.534497	6.364572	6.429616	5.680887	6.114783	6.495056	6.029011	6.149747	5.872829	6.0268	6.643856	6.381975	5.981853	6.149747	5.988685	6.488644	6	5.501439	5.974988	5.658211	6.259272	6.104337	6.712871	6.042207
57555	3.446256	4.517276	3.510962	3.89724	4.201634	3.378512	3.916477	3.620586	3.584963	4.263034	3.620586	3.620586	3.548437	3.89724	3.620586	3.877744	3.632268	3.620586	3.632268	3.185867	3.350497	3.817623	3.446256	3.596935	3.765535	3.620586	3.981853
1762	5.529821	4.981853	4.944858	5.32553	5.371559	5.422906	5.318317	5.255501	5.402586	5.149747	5.520422	5.004501	4.902074	4.97728	5.048759	5.703211	5.658211	5.965784	5.395748	5.022368	5.887525	5.794416	5.181898	5.296457	5.545351	5.542258	4.972693
54065	5.048759	5.0268	5.040016	5.381975	5.078951	4.93546	5.031219	5.104337	5.035624	5.087463	5.031219	5.040016	5.429616	5.048759	5.193772	5.044394	5.125155	5.048759	4.972693	4.523562	5.048759	4.738768	5.013462	4.877744	5.040016	4.89724	5.048759
7705	8.037272	7.754219	7.712183	7.903882	7.885086	8.096452	7.630085	7.857359	7.903882	7.861707	7.974988	7.892391	7.492654	8.111657	8.137504	8.216261	8.061776	7.579693	7.794416	7.81954	7.715619	7.623516	7.758223	8.100137	8.036174	8.268191	8.009549
83998	2.655352	2.655352	2.786596	2.608809	2.584963	2.765535	2.608809	2.678072	2.632268	2.678072	2.678072	2.678072	2.744161	2.632268	2.655352	3.137504	2.678072	2.70044	2.765535	2.655352	2.765535	2.70044	2.678072	2.765535	2.70044	2.655352	2.632268
56243	2.722466	2.70044	2.765535	2.70044	2.70044	2.786596	2.70044	2.744161	2.807355	2.765535	2.765535	2.70044	2.906891	2.722466	2.678072	2.722466	2.765535	2.807355	2.827819	2.722466	2.827819	2.765535	2.722466	2.608809	2.786596	2.722466	2.722466
9764	3.364572	4.776104	3.405992	3.137504	3.446256	3.498251	4.161888	3.857981	3.765535	3.689299	3.620586	2.744161	2.584963	3.678072	3.307429	3.307429	3.185867	3.121015	2.847997	4.070389	3.472488	3.93546	3.185867	3.087463	4.177918	3.087463	3.169925
23063	8.105385	8.084277	7.719047	8.101188	8.020702	7.943687	7.969818	7.766198	7.860466	8.046033	7.774787	8.043301	7.900263	8.07307	8.051481	7.226894	7.399171	7.73064	7.469235	7.432959	7.246028	7.716305	7.425426	7.668885	7.663914	7.973841	7.916477
7439	3.307429	3.877744	3.57289	3.432959	3.584963	3.446256	3.655352	3.392317	3.432959	3.584963	3.432959	3.584963	3.584963	3.432959	3.817623	3.944858	3.916477	3.523562	3.632268	4.193772	3.596935	4.392317	3.584963	3.837943	3.498251	3.584963	3.584963
54978	5.013462	5.560715	5.416164	5.169925	5.529821	5.181898	5.153805	5.141596	5.100137	5.274262	5.05745	5.008989	4.963474	5.346957	5.765535	5.274262	4.949535	5.96116	5.507795	5.066089	5.72792	5.551516	5.104337	5.357552	4.770829	5.343408	5.303781
7639	2.560715	2.263034	2.378512	2.560715	2.887525	2.867896	2.378512	2.432959	2.459432	2.405992	3.263034	2.405992	2.485427	2.405992	2.378512	2.405992	2.485427	2.485427	2.485427	2.378512	2.432959	2.432959	2.405992	2.459432	2.485427	2.405992	2.378512
554203	5.804776	6.100137	5.626439	6.193772	5.635174	5.569856	5.50462	5.97728	5.789208	5.465974	5.97728	6.223036	6.070389	6.024586	5.9331	6.70044	6.737416	6.100137	6.270529	7.519636	6.110614	6.123087	6.610287	6.67948	5.669594	5.947199	6.087463
85406	6.785289	6.316508	5.817623	6.542258	6.32373	6.0268	6.554589	6.346957	6.392317	6.770829	6.35931	5.887525	5.997744	6.590961	6.536053	4.78136	4.78136	5.266787	4.560715	4.566815	4.161888	4.949535	4.791814	4.548437	6.118941	5.877744	5.100137
29923	5.263034	5.066089	5.035624	4.916477	4.887525	5.1127	4.916477	4.770829	4.921246	4.911692	5.133399	5.465974	4.82273	4.906891	4.995485	4.906891	4.121015	4.760221	4.672425	5.274262	5.419539	4.930737	4.857981	4.887525	4.722466	4.776104	5.044394
92906	4.035624	4.137504	4.240314	4.217231	4.169925	4.255501	4.053111	3.847997	4.776104	3.916477	4.0268	4.307429	3.954196	3.548437	4.053111	3.378512	4.035624	4.053111	3.837943	4.070389	3.916477	3.472488	3.847997	4.50462	4.053111	4.078951	4.053111
55180	8.579693	8.397033	9.134683	8.925406	8.983564	8.713902	8.236014	8.705978	8.697315	8.720757	8.691395	9.475328	8.711151	9.214562	8.561479	8.970106	8.960581	9.424586	8.395748	9.701999	8.861397	8.264443	8.419117	8.556889	8.744834	8.404716	8.77182
10878	3.201634	3.217231	3.217231	3.217231	3.169925	3.292782	3.185867	3.321928	3.169925	3.217231	3.169925	3.217231	3.364572	3.217231	3.217231	3.217231	3.263034	3.321928	3.485427	3.201634	3.292782	3.277985	3.217231	3.217231	3.292782	3.169925	3.217231
7903	3.887525	3.916477	3.944858	3.944858	3.765535	4.044394	3.89724	3.954196	4.300124	4	4.426265	3.906891	3.925999	3.925999	3.877744	3.817623	3.807355	4	4.017922	3.786596	4.270529	3.906891	3.857981	3.722466	4.1127	3.89724	3.916477
4189	8.758223	8.414474	8.245553	8.832257	8.586465	8.301953	8.480992	8.31379	8.53683	8.047669	8.506208	8.365448	8.209453	8.106432	8.27193	8.408967	8.580447	8.856737	8.241745	8.223036	8.37417	9.032872	8.035624	8.335837	8.241745	8.67948	8.811214
10491	9.309704	9.983421	9.512938	8.782343	9.619303	9.542258	9.700266	9.465566	9.407268	9.371341	9.740624	9.148985	9.460046	9.207502	10.279378	7.937815	7.780704	7.818902	7.8009	8.050937	7.81954	8.851749	7.513333	8.122051	9.374605	9.124897	8.994353
55634 /// 641339	6.769507	6.16792	6.348728	6.740118	6.568336	6.83289	6.439623	6.32373	6.8009	6.300124	6.613237	6.013462	6.385431	6.675251	6.429616	6.40429	6.731998	6.289097	5.83289	6.253611	6.507795	6.314697	6.507795	6.050937	6.400879	7.161888	6.687901
84326	5.357552	4.89724	5.074677	5.329124	5.488644	4.93546	4.877744	4.972693	5.465974	4.887525	4.877744	5.289097	5.004501	5.714246	5.643856	4.053111	4.017922	4.307429	4.255501	4.129283	3.990955	4.263034	4.247928	4.232661	5.289097	4.882643	4.958843
85302	3.711495	3.432959	3.392317	3.584963	3.536053	3.446256	3.378512	3.378512	3.765535	3.678072	3.364572	3.247928	3.523562	3.632268	4.070389	3.263034	3.350497	3.292782	3.121015	3.378512	3.392317	3.350497	3.378512	3.378512	3.666757	3.392317	3.232661
29068	5.311067	5.462707	5.343408	5.626439	5.507795	5.57289	5.388878	5.930737	5.563768	5.449561	5.177918	5.649615	4.986411	5.022368	5.0917	6.013462	5.970394	6.496654	6.147714	5.809929	6.104337	6.787903	6.301953	6.57289	5.708739	5.867896	5.510962
81573	6.307429	6.093814	6.165912	6.259272	6.110614	6.135453	5.887525	6.217231	6.36807	6.228819	6.193772	6.223036	6.240314	6.364572	6.247928	5.33985	5.697663	5.004501	4.892391	5.285402	5.78136	5.395748	6.070389	6.059615	5.899659	6.135453	5.956521
51105	6.285402	6.321928	6.074677	5.92837	6.563768	5.343408	6.159871	6.048759	6.581954	6.159871	6.108524	6.352264	6.151778	5.587965	5.97728	5.875289	5.714246	5.752213	5.981853	7.494256	6.61471	6.211402	6.864186	6.589464	5.83289	6.059615	5.643856
57522	3.321928	3.292782	3.321928	3.247928	3.201634	3.419539	3.350497	3.350497	3.232661	3.405992	3.364572	3.307429	3.472488	3.321928	3.232661	3.307429	3.321928	3.405992	3.643856	3.336283	3.405992	3.405992	3.336283	3.201634	3.350497	3.263034	3.277985
26002	3.053111	2.847997	2.70044	3	2.963474	3.017922	2.944858	2.887525	2.887525	2.70044	2.925999	2.887525	2.925999	2.722466	2.847997	2.887525	3.754888	2.887525	3.070389	2.70044	2.906891	2.744161	3.877744	2.925999	2.887525	2.944858	2.807355
126526	3.857981	3.837943	3.857981	3.857981	3.837943	3.817623	3.867896	4	3.847997	3.847997	3.786596	3.847997	3.877744	3.754888	3.827819	3.807355	3.925999	3.89724	3.887525	3.857981	3.887525	3.733354	3.857981	3.827819	3.906891	3.857981	3.981853
388558	4.958843	4.877744	4.949535	4.968091	5.161888	5.213347	5.193772	5.1127	5.149747	5.013462	4.666757	5.108524	4.061776	4.944858	4.930737	5.375039	5.307429	5.392317	5.336283	5.044394	4.972693	5.303781	5.635174	5.197708	5.149747	5.201634	5.149747
55027	7.402586	7.863567	7.161888	6.259272	6.971544	7.950702	7.998308	7.78725	8.083213	7.950702	7.632995	7.886916	5.60585	7.682995	7.714246	6.50462	6.467606	5.596935	6.824004	6.920055	6.883865	7.344296	6.087463	6.44791	6.230741	6.982994	6.613237
22900	9.789534	9.680887	9.502434	9.762714	9.788881	9.619303	9.835735	9.822093	9.703558	9.70044	9.689474	9.452035	9.608624	9.889808	9.688425	9.845333	9.914086	9.703558	9.175175	9.736909	8.902375	9.553245	9.651949	9.622235	9.703558	9.928814	9.829723
83787	8.314697	8.236493	8.151778	8.269594	8.274262	8.460661	8.021258	8.253138	8.434628	8.263034	8.320124	8.272863	8.5216	8.234578	8.450386	7.896635	8.075212	8.0268	7.940754	7.647458	8.059074	7.953614	7.794416	7.853621	7.919459	7.856114	7.824641
2035	6.409391	6.050937	5.990955	6.123087	6.074677	6.161888	6.08534	6.362821	6.362821	6.53294	6.345183	6.357552	5.013462	6.852998	6.475733	5.517276	5.520422	5.259272	5.035624	5.76288	5.686501	4.968091	5.842979	5.259272	6.236493	5.887525	5.33985
51128	7.689998	7.811856	7.424586	7.573647	7.535275	7.393176	7.390599	7.429616	7.462707	7.553821	7.684398	7.392317	7.701826	7.529821	7.569096	7.136479	6.877744	6.620586	7.296457	6.765535	6.918863	6.934281	7.048759	7.255501	7.187847	7.482203	7.567576
140738	2.232661	2.232661	2.232661	2.201634	2.201634	2.232661	2.232661	2.678072	2.232661	2.232661	2.232661	2.321928	2.263034	2.201634	2.201634	2.232661	2.378512	2.263034	2.232661	2.560715	3.321928	2.232661	2.232661	2.169925	2.232661	2.232661	2.232661
85411	2.655352	2.632268	2.786596	2.632268	2.632268	2.655352	2.655352	2.655352	2.722466	3.392317	2.608809	2.632268	2.655352	2.632268	2.584963	2.608809	2.632268	2.655352	3.087463	2.632268	2.722466	3.035624	2.655352	2.807355	2.632268	2.744161	2.510962
1388	4.560715	4.217231	4.1127	4.044394	4.017922	4.666757	4.364572	4.523562	4.78136	4.452859	4.392317	4.217231	3.643856	4.307429	4.626439	4.378512	4.357552	4.412782	4.263034	4.478972	4.255501	4.357552	4.432959	4.596935	5.181898	4.378512	4.50462
80321	3.185867	3.247928	3.596935	3.104337	3.169925	3.201634	3.137504	3.153805	3.364572	3.169925	3.087463	3.104337	3.350497	3.121015	3.169925	3.104337	3.169925	3.232661	3.405992	3.169925	3.232661	3.350497	3.137504	3.364572	3.185867	3.169925	3.169925
462	2.459432	2.432959	2.459432	2.459432	2.459432	2.510962	2.432959	2.459432	2.459432	2.459432	2.432959	2.432959	2.510962	2.459432	2.459432	2.459432	2.459432	2.510962	2.560715	2.459432	2.510962	2.485427	2.459432	2.459432	2.485427	2.432959	2.459432
63892	3.201634	3.232661	3.217231	3.185867	3.153805	3.350497	3.201634	3.232661	3.137504	3.307429	3.185867	3.201634	3.392317	3.247928	3.169925	3.217231	3.263034	3.350497	3.596935	3.201634	3.321928	3.321928	3.232661	3.185867	3.277985	3.137504	3.169925
64779	3.419539	3.247928	3.217231	3.201634	3.185867	3.419539	3.247928	3.307429	3.185867	4.017922	3.201634	3.263034	3.419539	3.201634	3.185867	3.232661	3.321928	3.620586	3.523562	3.217231	3.432959	3.364572	3.232661	3.153805	3.321928	3.232661	3.485427
5890	4.232661	4.263034	4.185867	3.786596	4.285402	4.683696	4.193772	4.307429	4.017922	4.343408	4.161888	4.201634	4.432959	4.224966	4.087463	4.760221	4.263034	4.255501	4.689299	4.044394	4.329124	4.560715	4.626439	4.137504	4.343408	4.061776	4.247928
27068	2.655352	1.963474	1.963474	2	1.963474	2.201634	1.963474	1.963474	2.906891	1.963474	1.963474	1.963474	2	2.232661	2.70044	2.035624	1.963474	2	2	1.847997	2	2	1.963474	1.963474	2	1.963474	2
6000	3.121015	3.035624	3.035624	3.017922	2.963474	3.169925	3.292782	3.087463	3.053111	3.104337	3	2.944858	3.087463	3.035624	3	3.017922	3.053111	3.121015	3.247928	3.104337	3.666757	3.153805	3.053111	2.944858	3.153805	3.017922	3.035624
81628	7.320124	7.618386	7.265849	7.310158	6.891176	7.193772	7.405141	7.443772	7.283551	7.34163	7.232661	7.378512	7.205549	7.583459	7.338068	8.336283	7.421223	7.903279	7.415319	8.190812	7.153805	7.676662	7.750874	7.38111	8.27193	7.428779	7.381975
126014	7.646739	9.409391	7.976707	7.768184	8.201634	8.131857	8.106432	7.89724	7.918267	8.380678	7.992655	7.725877	8.476949	8.064473	8.503826	6.623516	7.485427	7.776104	7.783326	7.500643	6.980711	8.971256	6.826548	7.344296	8.472894	7.491051	8.069853
10003	3.017922	3.017922	3.307429	2.981853	2.963474	3.201634	3	3.035624	2.963474	3.121015	2.963474	3	3.201634	3.035624	3	2.981853	3.035624	3.104337	3.350497	3	3.087463	3.104337	3.035624	2.944858	3.070389	3	3.017922
118788	8.726899	8.519243	8.133913	8.180904	8.13494	8.625344	8.496654	8.454094	8.312429	8.544964	8.498251	7.357552	8.286789	7.699746	8.635899	6.875289	7.417009	7.590961	7.943687	6.940167	7.209453	8.154818	7.063934	7.230741	8.152792	8.176921	7.997744
80013	5.145677	5.013462	4.510962	4.760221	4.626439	4.632268	4.981853	4.672425	4.944858	4.807355	5.357552	4.791814	4.797013	4.817623	4.791814	4.954196	5	5.004501	4.638074	4.722466	4.50462	4.498251	4.649615	5.270529	4.770829	4.776104	4.733354
27069	10.236134	9.852061	9.956086	10.100005	10.000845	9.920204	9.852061	9.852061	10.049168	9.733524	10.060696	9.797337	10.236373	9.754219	10.053111	9.67101	9.555356	9.040564	9.214562	9.039193	9.491452	9.26092	9.107217	9.822252	9.852061	9.932215	9.934133
23286	2.232661	2.201634	2.232661	2.201634	2.201634	2.232661	2.201634	2.232661	2.201634	2.201634	2.201634	2.201634	2.263034	2.201634	2.201634	2.201634	2.201634	2.232661	2.263034	2.232661	2.232661	2.232661	2.232661	2.201634	2.232661	2.350497	2.232661
54988	2.655352	2.678072	2.655352	2.678072	2.678072	2.70044	2.655352	2.678072	2.678072	2.906891	2.655352	2.678072	2.70044	2.678072	2.765535	2.655352	2.678072	2.70044	2.722466	2.678072	2.744161	2.722466	2.678072	2.655352	2.70044	2.678072	2.678072
100288109 /// 203274	4.578939	4.432959	4.578939	4.57289	4.554589	4.61471	5.004501	4.93546	4.578939	4.201634	4.560715	4.57289	5.209453	4.584963	4.749534	4.578939	4.392317	4.882643	4.590961	4.560715	4.602884	4.93546	4.930737	4.733354	4.392317	4.419539	4.678072
79807	3.666757	2.981853	3.121015	3.321928	3.307429	3.807355	2.981853	3.153805	3.070389	3.217231	3.689299	2.963474	3.263034	3	3.087463	3.364572	3.498251	2.925999	3.378512	3.070389	2.847997	3.321928	3.137504	3.201634	3.070389	3.201634	3.153805
941	2.807355	2.981853	3.035624	3.277985	3.035624	3.053111	3.017922	3.035624	2.887525	2.981853	2.981853	3.217231	3.070389	3	3.035624	3.185867	3.232661	3.070389	3.643856	3.035624	3.321928	3.405992	3.053111	3.017922	2.981853	3.035624	2.963474
283861	5.181898	4.378512	5.013462	4.78136	4.683696	4.590961	4.548437	4.419539	4.061776	4.949535	4.827819	4.791814	5.008989	5.459432	4.596935	4.802193	4.121015	4.177918	4.078951	4.314697	4.590961	4.770829	4.121015	4.554589	5.022368	4.566815	4.285402
54805	4.749534	4.791814	4.887525	4.911692	4.50462	4.517276	4.949535	4.683696	4.93546	4.672425	4.689299	4.887525	4.270529	5	4.872829	5.0268	5.274262	4.827819	4.70044	5.255501	5.285402	5.221104	5.004501	5.569856	4.89724	5.318317	4.523562
118427	2.632268	2.632268	2.655352	2.632268	2.608809	2.744161	2.632268	2.655352	2.632268	2.678072	2.632268	2.632268	2.744161	2.632268	2.632268	2.655352	2.655352	2.678072	2.744161	2.655352	2.678072	2.70044	2.655352	2.608809	2.744161	2.632268	2.655352
222008	2.035624	2.035624	2.035624	2.035624	2	2.035624	2.035624	2.035624	2.035624	2.035624	2	2.035624	2.070389	2.035624	2.035624	2.035624	2.035624	2.070389	2.070389	2.035624	2.070389	2.104337	2.035624	2.035624	2.070389	2.035624	2.035624
54970	4.643856	4.89724	4.867896	4.517276	4.862947	5.161888	4.83289	4.968091	4.862947	4.906891	4.89724	5.008989	4.862947	4.902074	4.83289	5.409391	5.083213	4.93546	5.529821	4.930737	5.121015	4.930737	4.921246	4.940167	4.930737	4.862947	4.83289
717	3.247928	3.263034	3.217231	3.217231	3.201634	3.472488	3.185867	3.307429	3.169925	3.321928	3.217231	3.232661	3.392317	3.247928	3.185867	3.185867	3.378512	3.307429	3.584963	3.247928	3.307429	3.307429	3.292782	3.185867	3.292782	3.263034	3.263034
1806	3.711495	4.129283	3.711495	3.711495	3.70044	3.733354	3.711495	3.711495	4.169925	3.711495	3.70044	3.711495	4.255501	3.711495	3.972693	3.711495	3.620586	3.57289	2.847997	3.711495	3.689299	3.722466	3.711495	3.711495	3.711495	3.711495	3.722466
55863	2.459432	2.536053	2.722466	2.292782	2.459432	2.350497	3.153805	2.321928	2.632268	2.867896	2.632268	2.678072	2.201634	2.678072	2.292782	2.232661	2.321928	2.350497	2.378512	2.321928	2.350497	2.292782	2.321928	2.378512	2.321928	3.070389	2.263034
54509	4.596935	4.760221	4.786596	4.560715	5.017922	5	4.683696	5.013462	4.867896	5.040016	4.716991	4.419539	4.343408	4.78136	4.70044	4.872829	5.004501	4.770829	5.0917	4.632268	4.426265	5.314697	4.837943	4.626439	4.847997	4.329124	4.722466
127602	3.017922	3.035624	3.035624	3	2.944858	3.169925	3.087463	3.070389	3	3.137504	3	3	3.247928	3.137504	2.981853	3	3.169925	3.137504	3.350497	3.017922	3.153805	3.201634	3.053111	2.981853	3.070389	2.981853	3.017922
9721	2.350497	2.350497	2.350497	2.350497	2.321928	2.350497	2.321928	2.350497	2.350497	2.350497	2.321928	2.350497	2.292782	2.350497	2.378512	2.378512	2.350497	2.378512	2.405992	2.350497	2.378512	2.378512	2.632268	2.350497	2.378512	2.378512	2.350497
153328	2.867896	2.847997	2.867896	2.807355	2.807355	3.350497	2.827819	2.887525	2.847997	2.827819	2.827819	2.887525	2.925999	2.847997	2.807355	2.867896	2.867896	2.906891	2.981853	3.247928	2.906891	2.887525	3.321928	2.925999	2.887525	2.887525	3.201634
9043	4.364572	5.692092	4.72792	5.640968	4.542258	5.044394	5.228819	5.385431	5.153805	4.776104	4.97728	5.266787	3.655352	4.754888	4.649615	6.0268	5.906891	5.083213	4.432959	6.940167	3.877744	4.399171	6.787903	6.277985	5.548437	4.97728	5.205549
4155	9.182891	7.804131	8.297375	8.723832	9.202614	7.073606	9.351602	7.354029	8.472488	8.677367	8.921543	8.853621	7.188836	8.72724	8.100137	8.292322	8.695924	7.238405	7.89845	8.266787	7.303781	9.350497	8.711151	9.236253	8.143638	8.601771	8.315602
403314	2.321928	2.321928	2.350497	2.321928	2.321928	2.350497	2.321928	2.584963	2.432959	2.350497	2.321928	2.321928	2.350497	2.321928	2.321928	2.321928	2.350497	2.350497	2.405992	2.350497	2.432959	2.350497	2.321928	2.321928	2.378512	2.560715	2.350497
220965	2.70044	2.678072	2.847997	2.632268	2.632268	2.70044	2.632268	2.70044	2.70044	2.744161	2.70044	2.70044	2.744161	2.632268	2.655352	2.655352	2.70044	2.744161	3.232661	2.847997	2.722466	2.722466	2.70044	2.632268	2.963474	2.655352	3.087463
91833	4.72792	4.786596	4.990955	5.217231	4.916477	4.452859	4.812498	4.972693	5.121015	3.786596	4.661065	5.040016	4.439623	4.357552	4.760221	5.193772	5.157852	5.462707	5.040016	5.652486	4.797013	5.157852	5.652486	5	4.827819	5.617651	5.807355
57587	3.137504	3.121015	3.104337	3.087463	3.053111	3.321928	3.560715	3.169925	3.121015	3.277985	3.087463	3.121015	3.247928	3.137504	3.137504	3.217231	3.153805	3.201634	3.277985	3.137504	3.201634	3.169925	3.153805	3.307429	3.169925	3.053111	3.104337
90522	6.723832	7.397461	7.193772	6.675251	7.32553	6.589464	6.683696	6.397461	7.306517	6.950702	6.940167	6.137504	6.584963	6.89845	7.003377	6.125155	6.179909	5.422906	6.169925	6.147714	6.584963	6.110614	5.381975	6.444601	7.065012	6.452859	6.488644
79918	5.439623	5.462707	5.655352	5.70044	5.744161	5.632268	5.794416	5.061776	5.968091	5.686501	5.73064	5.472488	4.887525	6.093814	6.135453	6.078951	5.875289	5.765535	5.72792	5.83289	4.405992	5.078951	5.968091	5.697663	5.921246	5.375039	5.36807
23200	5.749534	5.794416	5.778734	5.778734	5.97728	5.911692	5.885086	5.646739	5.786596	5.405992	5.478972	5.921246	5.773469	5.626439	5.82273	5.357552	5.827819	5.545351	6.031219	5.472488	5.716991	5.652486	5.498251	5.968091	6.102238	5.93546	6.040016
8816	3.185867	3.887525	3.217231	3.201634	3.847997	3.201634	3.017922	3.247928	3.405992	3.277985	3.292782	3.364572	3.121015	3.153805	3.827819	3.104337	3.185867	3.232661	3.336283	3.121015	3.643856	3.263034	3.292782	3.070389	3.263034	3.378512	3.035624
118442	2.321928	2.321928	2.321928	2.321928	2.321928	2.350497	2.378512	2.321928	2.350497	2.104337	2.350497	2.321928	2.485427	2.321928	2.378512	2.321928	2.321928	2.350497	2.378512	2.321928	2.350497	2.350497	2.350497	2.292782	2.350497	2.321928	2.292782
5239	1.722466	1.722466	1.722466	1.722466	1.722466	1.765535	1.722466	1.722466	1.722466	1.722466	1.722466	1.722466	1.765535	1.722466	1.722466	1.722466	1.722466	1.765535	1.765535	1.722466	1.765535	1.765535	1.722466	1.722466	1.765535	1.722466	1.722466
121665	3.70044	4.807355	4.596935	4.683696	4.263034	3.887525	4.385431	4.121015	3.807355	4.412782	4.307429	5.708739	4.336283	4.399171	4.321928	4.911692	5.145677	4.82273	5.449561	5.632268	5.587965	4.857981	6.270529	5.33985	4.0268	4.517276	4.137504
79734	2.847997	2.887525	2.847997	2.827819	2.827819	2.867896	2.827819	2.847997	2.887525	2.847997	2.827819	2.847997	2.887525	2.847997	2.827819	2.847997	2.847997	2.887525	2.867896	2.847997	2.887525	2.867896	3.201634	2.827819	2.847997	2.847997	2.847997
83658	2.485427	2.459432	2.459432	2.459432	2.432959	2.485427	2.432959	2.459432	2.432959	2.560715	2.432959	2.584963	2.485427	2.459432	2.432959	2.459432	2.459432	2.485427	2.485427	2.459432	2.485427	2.632268	2.459432	2.459432	2.485427	2.459432	2.459432
10659	8.193279	8.115304	7.767522	7.976134	8.03177	7.905086	7.951868	7.860466	7.891176	7.768184	7.710118	7.708739	7.936638	7.837313	7.946614	6.127221	6.102238	5.837943	6.338068	5.930737	6.292782	6.102238	6.110614	5.902074	8.006186	8.091171	7.82273
54518	6.699052	7.322829	6.96116	6.827819	6.680887	7.153805	7.147714	7.236493	7.089583	7.011227	6.9331	7.311975	6.266787	6.951868	7.148731	6.543805	6.540709	6.444601	6.236493	6.825277	5.416164	6.503031	6.900867	6.855491	6.869131	6.786596	6.493455
79723	4.399171	4.452859	4.177918	4.678072	4.485427	4.263034	3.405992	4.145677	4.78136	3.887525	4.419539	4.620586	4.277985	4.716991	4.285402	5.300124	4.590961	4.548437	4.1127	4.478972	4.419539	3.925999	4.72792	5.153805	4.247928	4.765535	4.852998
1727	7.910493	8.362382	7.729961	7.425426	8.199182	7.951285	7.976134	7.869131	8.378078	8.027906	7.836682	7.400879	6.689299	7.486232	7.967514	7.603626	7.701826	7.292782	7.543032	7.252665	8.169424	8.022368	7.050937	7.472488	8.72724	7.886916	7.350497
10380	5.626439	5.61471	5.281698	5.185867	5.50462	5.847997	5.259272	5.629357	5.510962	5.336283	5.942515	5.76288	5.336283	5.432959	5.296457	4.958843	5.289097	5.311067	5.161888	5.169925	5.022368	5.459432	4.678072	5.205549	5.277985	5.285402	5.121015
2118	2.584963	2.608809	2.608809	2.722466	2.536053	2.887525	2.584963	2.608809	2.608809	2.678072	2.608809	2.608809	2.744161	2.765535	2.608809	2.584963	2.655352	2.70044	2.632268	2.722466	2.655352	2.655352	2.632268	2.584963	2.655352	2.608809	2.608809
5716	8.898753	8.665691	8.800576	8.83004	8.764872	8.700786	8.757223	8.559568	8.816344	8.764872	8.851749	8.736064	8.783653	8.722124	8.748864	8.039467	8.140574	7.869748	8.728941	7.999436	8.220136	8.043301	8.222553	8.644938	8.537218	8.912889	8.783653
7621	3.087463	3.137504	3.137504	3.137504	3.137504	3.153805	3.137504	3.121015	3.765535	3.137504	3.104337	3.378512	3.153805	3.070389	3.137504	3.137504	3.277985	3.510962	3.153805	3.121015	3.247928	3.153805	3.137504	3.087463	3.153805	3.137504	3.169925
84700	2.263034	2.263034	2.263034	2.232661	2.232661	2.292782	2.232661	2.263034	2.232661	2.263034	2.263034	2.232661	2.292782	2.263034	2.232661	2.263034	2.263034	2.321928	2.292782	2.263034	2.350497	2.321928	2.263034	2.201634	2.263034	2.263034	2.263034
254013	2.70044	2.70044	2.70044	2.744161	2.744161	2.765535	2.744161	2.807355	2.722466	2.786596	2.744161	2.744161	2.765535	2.744161	2.847997	2.765535	2.744161	2.786596	2.765535	2.827819	2.981853	2.765535	2.765535	2.744161	2.744161	2.744161	2.744161
83450	2.321928	2.350497	2.350497	2.350497	2.378512	2.350497	2.350497	2.350497	2.350497	2.584963	2.350497	2.350497	2.405992	2.350497	2.350497	2.350497	2.350497	2.378512	2.350497	2.350497	2.378512	3.432959	2.350497	2.350497	2.405992	2.350497	2.350497
23221	4.321928	4.307429	4.307429	4.277985	4.596935	4.329124	4.649615	4.321928	4.307429	4.314697	4.50462	4.300124	4.566815	4.364572	4.292782	4.292782	4.385431	4.314697	4.596935	4.314697	4.343408	4.314697	4.314697	4.263034	3.620586	4.263034	4.321928
150737	5.765535	5.311067	5.626439	5.371559	5.350497	5.292782	5.040016	5.125155	5.292782	5.350497	5.419539	5.217231	5.300124	5	5.638074	4.93546	4.590961	5.361066	5.053111	5.350497	5.536053	5.263034	5.070389	5.581954	4.802193	5.371559	5.949535
94059	3.666757	3.776104	3.786596	3.689299	3.722466	3.817623	3.711495	3.765535	3.776104	3.797013	3.754888	3.722466	3.954196	3.807355	3.632268	3.877744	3.944858	4.070389	4.459432	3.797013	4.405992	3.972693	3.765535	4.277985	3.817623	3.776104	3.807355
118425	3.405992	3.392317	3.405992	3.392317	3.378512	3.765535	3.827819	3.419539	3.419539	3.744161	3.405992	3.405992	3.419539	3.405992	3.405992	3.017922	3.632268	3.419539	3.446256	3.419539	3.472488	3.57289	3.857981	3.364572	3.405992	3.419539	3.432959
6511	2.321928	2.292782	2.321928	2.292782	2.292782	2.350497	2.292782	2.321928	2.321928	2.321928	2.292782	2.292782	2.378512	2.321928	2.292782	2.321928	2.321928	2.350497	2.378512	2.321928	2.405992	2.350497	2.321928	2.292782	2.608809	2.321928	2.321928
201175	4.177918	4.035624	3.560715	3.643856	3.632268	3.906891	3.498251	3.57289	4.485427	3.523562	3.485427	3.57289	3.536053	3.70044	4.232661	3.722466	3.797013	3.765535	4.602884	3.169925	3.523562	3.754888	3.498251	3.498251	4.137504	3.498251	3.498251
8189	6.790511	7.105385	7.115824	7.234578	6.859224	6.825277	6.826548	6.764208	6.854245	7.031219	7.055282	7.452859	7.653203	7.178914	7.100137	7.032321	7.105385	7.638798	7.21529	7.664625	7.289097	6.985273	7.395748	7.243174	7.461889	7.162895	7.025693
4000	5.432959	6.261155	5.825277	4.817623	6.659639	5.432959	6.563768	5.432959	6.195741	6.108524	6.205549	5.161888	4.536053	5.462707	5.765535	5.459432	5.812498	4.554589	4.760221	5.213347	5.392317	5.887525	4.827819	5.346957	6.234578	4.887525	5.361066
154215	2.104337	2.070389	2.070389	2.232661	2.070389	2.137504	2.070389	2.104337	2.104337	2.104337	2.070389	2.104337	2.405992	2.070389	2.070389	2.104337	2.104337	2.137504	2.137504	2.104337	2.137504	2.104337	2.104337	2.070389	2.104337	2.104337	2.104337
9939	4.995485	4.990955	5.197708	5.259272	4.672425	4.958843	5.830357	5.189825	4.807355	5.004501	4.791814	4.608809	5.395748	4.958843	5.108524	5.129283	5.842979	4.145677	5.321928	4.716991	4.958843	4.892391	5.916477	6.487036	5.57289	6.296457	5.491853
51360	3.035624	3.053111	2.963474	3.017922	3.104337	3.201634	3.035624	3.104337	3.201634	3.277985	3.017922	3.053111	3.137504	3.035624	3.035624	3.035624	3.070389	3.121015	3.350497	3.035624	3.169925	3.121015	3.053111	3.035624	3.087463	3.035624	3.035624
153241	7.150763	6.66249	6.719731	6.821455	6.76288	6.719731	6.652486	6.722466	7.073606	6.950702	6.809929	6.697663	6.666757	7.060696	6.539159	6.655352	6.748193	6.381975	6.478972	6.462707	5.857981	6.044394	6.495056	6.825277	6.655352	7.104337	7.105385
22866	2.378512	2.350497	2.459432	2.350497	2.321928	2.378512	2.350497	2.378512	2.378512	2.378512	2.786596	2.321928	2.459432	2.459432	2.378512	2.378512	2.378512	2.405992	2.510962	2.378512	2.608809	2.405992	2.378512	2.655352	2.405992	2.378512	2.510962
10618	7.624978	7.873444	7.999436	7.613974	7.645298	7.886916	7.752882	7.710806	7.488644	7.559186	7.602142	7.616181	7.951285	7.646019	7.561479	7.708739	7.686501	7.67101	7.451211	8.13494	7.286327	7.724514	7.61912	7.547666	7.903279	7.653203	7.550747
100287896	6.089583	5	5.995485	6.346957	5.82273	5.563768	6.061776	5.599913	6.334497	5.789208	5.478972	5.802193	5.563768	5.850499	6.072535	5.918863	5.870365	6.616181	5.675251	6.093814	5.749534	5.303781	5.60585	6.581954	5.587965	6.141596	6.36807
51281	4.153805	3.867896	4.655352	3.711495	3.817623	4.053111	3.847997	3.867896	3.877744	3.786596	3.954196	3.837943	4.078951	3.867896	3.877744	3.807355	3.857981	3.906891	3.887525	3.857981	4.153805	3.887525	3.887525	3.689299	4.035624	3.857981	3.887525
9711	3.620586	3.632268	3.459432	3.620586	3.70044	3.608809	3.472488	3.632268	3.744161	3.632268	3.632268	3.336283	3.827819	3.472488	3.419539	4.498251	3.632268	4.070389	3.744161	4.590961	4.300124	4.0268	3.765535	3.608809	3.666757	3.666757	3.419539
58155	4.0268	3.459432	4.087463	4.548437	4.412782	3.307429	3.169925	2.827819	3.217231	4.104337	3.722466	2.765535	3.017922	3.655352	4.578939	2.786596	2.786596	2.827819	2.827819	2.786596	3.017922	2.807355	2.786596	2.981853	2.963474	3.392317	2.981853
5271	3.847997	3.847997	3.857981	3.887525	3.93546	3.765535	3.827819	3.827819	3.765535	3.57289	4.070389	4.343408	3.916477	3.847997	3.827819	3.954196	4.329124	3.847997	4.321928	4.329124	3.93546	4.285402	3.954196	3.972693	3.837943	3.857981	3.867896
3268	3.121015	2.722466	2.744161	2.722466	2.722466	2.765535	3.510962	3.485427	2.744161	2.722466	2.744161	2.744161	2.765535	3.087463	2.722466	2.744161	2.655352	2.765535	2.536053	2.744161	2.744161	2.608809	2.744161	2.70044	2.744161	2.744161	2.744161
153364	4.185867	3.797013	3.827819	3.765535	3.744161	4.0268	3.776104	3.972693	3.807355	3.887525	3.744161	3.776104	4.145677	3.877744	3.754888	4.247928	3.827819	3.954196	3.944858	3.867896	3.877744	3.857981	3.70044	3.827819	3.887525	3.807355	3.963474
8526	4.161888	4.153805	4.371559	4.336283	4.070389	4.465974	4.478972	4.321928	4.655352	4.232661	4.300124	4.343408	4.491853	4.378512	4.095924	4.364572	4.722466	4.439623	4.82273	4.632268	4.578939	4.510962	4.765535	4.292782	4.412782	4.485427	4.498251
10326	7.930146	8.678072	8.08534	7.526695	8.295539	7.862947	8.501439	7.465158	7.778734	7.066089	8.10957	7.532161	8.879277	7.67948	8.919161	7.207502	8.016808	8.169424	9.033148	7.413628	8.116344	8.356232	6.841722	7.528259	8.296916	7.719047	7.455327
255877	2.137504	2.137504	2.292782	2.137504	2.035624	2.906891	2.104337	2.104337	2.232661	2.232661	2.137504	2.536053	2.137504	2.137504	2.070389	2.035624	2.536053	2.169925	2.137504	2.137504	2.510962	2.378512	2.137504	2	2.292782	2.459432	2.201634
51008	7.788555	7.228819	7.619853	7.570615	7.508587	7.442114	7.419539	7.402586	7.277985	7.594698	7.158862	7.305606	7.677367	7.569096	7.428779	6.773469	7.148731	6.072535	6.470862	6.446256	6.976134	6.29094	7.146696	6.998872	7.488644	7.3733	7.08534
126295	5.716991	5.133399	5.442943	5.392317	5.244126	5.0268	5.289097	5.247928	5.78398	4.842979	5.422906	5.738768	5.449561	5.554589	5.392317	5.569856	5.623516	5.862947	4.716991	5.289097	5.760221	5.346957	5.061776	5.548437	4.990955	5.392317	5.395748
2045	2.807355	2.827819	2.827819	2.807355	2.744161	2.906891	2.807355	3.201634	2.786596	2.887525	2.807355	2.807355	2.944858	2.807355	2.765535	2.807355	2.847997	2.925999	2.963474	2.807355	2.925999	2.887525	3.321928	2.786596	2.867896	2.867896	2.847997
23040	2.655352	2.655352	2.655352	2.632268	2.906891	2.678072	2.632268	2.678072	2.584963	2.655352	2.655352	2.655352	2.70044	2.906891	2.807355	2.678072	2.584963	2.70044	2.70044	2.655352	2.70044	2.70044	2.807355	2.510962	2.678072	2.655352	2.655352
23047	2.944858	2.963474	2.963474	2.944858	2.963474	3.137504	2.944858	2.981853	2.944858	3.087463	2.944858	2.944858	3.169925	2.963474	2.944858	2.944858	3	3.087463	3.307429	2.963474	3.137504	3.053111	2.981853	2.906891	3.087463	2.963474	3.087463
64067	1.887525	1.847997	1.887525	1.887525	1.847997	1.887525	1.847997	1.887525	1.887525	1.887525	1.847997	1.847997	1.887525	1.887525	1.847997	1.887525	1.887525	1.887525	1.925999	1.887525	2.104337	2.070389	1.887525	1.847997	2	2.137504	1.887525
9139	5.108524	4.791814	4.666757	4.958843	4.689299	5.303781	4.97728	4.837943	5.149747	5.311067	4.791814	4.797013	4.392317	5.228819	5.066089	4.584963	4.802193	3.925999	3.916477	4.738768	2.887525	3.153805	3.877744	4.285402	5.017922	5.05745	5.332708
9765	7.914086	8.903882	8.348286	8.000563	8.105385	8.17742	8.713902	8.330917	8.31379	8.347843	8.253611	8.283551	6.565293	8.163398	8.494656	7.271463	7.201634	7.788555	6.703211	8.072535	6.381975	7.894818	7.804131	7.829723	7.981282	7.400879	7.990955
200424	2.485427	2.485427	2.485427	2.459432	2.459432	2.485427	2.432959	2.485427	2.432959	2.485427	2.485427	2.405992	2.510962	2.485427	2.485427	3.104337	2.485427	2.510962	2.510962	2.584963	2.536053	2.827819	2.510962	3.217231	2.510962	2.485427	2.459432
140545	2.847997	2.560715	2.560715	2.584963	2.560715	2.608809	2.560715	2.584963	2.560715	2.786596	2.560715	2.560715	2.378512	2.536053	2.632268	2.584963	2.584963	2.608809	2.744161	2.560715	2.655352	2.584963	2.584963	2.560715	2.584963	2.584963	2.584963
8786	3.104337	3.321928	3.087463	3.053111	3.070389	3.247928	3.070389	3.104337	3.035624	3.121015	3.053111	3.053111	3.201634	3.070389	3.121015	3.070389	3.104337	3.137504	3.232661	3.053111	3.247928	3.153805	3.104337	3.053111	3.121015	3.070389	3.104337
114876	2.867896	3.523562	3.153805	3.104337	3.153805	3.153805	3.666757	3.169925	3.017922	3.201634	3.419539	3.121015	3.608809	3.350497	3.137504	3.89724	3.247928	2.827819	3.432959	3.169925	3.201634	3.217231	3.153805	3.169925	3.087463	3.121015	3.70044
90527	2.655352	2.632268	2.655352	3.070389	2.560715	2.655352	2.632268	2.655352	2.655352	2.827819	2.632268	2.632268	2.722466	2.655352	2.632268	2.655352	2.678072	2.70044	2.744161	2.655352	2.678072	2.655352	2.70044	2.584963	2.678072	2.655352	2.678072
100288447	2.035624	2.035624	2.070389	2.035624	2.169925	2.137504	2	2.070389	2.035624	2.035624	2.405992	2	2.070389	2.035624	2.035624	2.035624	2.035624	2.035624	2.292782	2.035624	2.035624	2.070389	2.035624	2	2.232661	2.035624	2.035624
375449	1.632268	1.632268	1.632268	1.632268	1.632268	1.678072	1.632268	1.632268	1.632268	1.632268	1.632268	1.632268	1.678072	1.632268	1.678072	1.632268	1.632268	1.632268	1.678072	1.632268	1.632268	1.678072	1.632268	1.632268	1.632268	1.632268	1.632268
388394	2.560715	2.510962	2.510962	2.510962	2.485427	2.536053	2.510962	2.510962	2.510962	2.510962	2.485427	2.510962	2.584963	2.510962	2.510962	2.510962	2.536053	2.560715	2.560715	2.510962	2.536053	2.536053	2.510962	2.485427	2.560715	2.510962	2.510962
26074	2.887525	2.925999	3.643856	2.887525	2.887525	3.070389	2.925999	2.925999	2.906891	2.765535	2.925999	2.925999	2.807355	3.087463	2.944858	2.925999	2.981853	3.035624	3.070389	3.292782	3.053111	3.053111	2.963474	2.887525	2.944858	2.944858	3.087463
6787	3.185867	3.070389	3.57289	3.560715	3.087463	3.121015	3.201634	3.201634	3.104337	3.087463	3.087463	3.087463	3.169925	3.104337	3.070389	3.104337	3.104337	3.137504	3.232661	3.087463	3.087463	3.053111	3.263034	3.017922	3.137504	3.104337	3.121015
163882	6.189825	6.816344	6.498251	6.444601	6.929554	6.509379	6.604368	6.454505	6.73471	6.69488	6.133399	6.395748	6.307429	7.068241	6.831624	6.867896	7.622052	6.769507	7.330021	6.849249	7.133399	7.154818	7.238405	7.024586	6.553053	6.799605	6.826548
284083	2.169925	2.137504	2.169925	2.137504	2.137504	2.321928	2.137504	2.169925	2.169925	2.169925	2.137504	2.201634	2.232661	2.350497	2.137504	2.169925	2.169925	2.201634	2.201634	2.169925	2.201634	2.169925	2.169925	2.137504	2.169925	2.169925	2.169925
4926	2.405992	2.405992	2.378512	2.378512	2.321928	2.459432	2.350497	4.217231	2.405992	2.405992	2.350497	5.270529	2.459432	2.378512	2.378512	2.405992	2.405992	2.432959	2.459432	2.405992	2.459432	2.432959	2.405992	2.350497	2.432959	2.405992	2.405992
203245	2.536053	2.510962	2.536053	2.485427	2.485427	2.536053	2.584963	2.536053	2.510962	2.536053	2.510962	2.510962	2.744161	2.510962	2.510962	2.510962	2.510962	2.536053	2.560715	2.510962	2.584963	2.536053	2.536053	2.485427	2.536053	2.510962	2.536053
54807	2.722466	2.722466	2.744161	2.765535	2.70044	2.847997	2.807355	2.944858	3.087463	3.053111	2.827819	2.655352	2.786596	2.744161	2.655352	4.217231	3.121015	2.765535	2.786596	3.035624	2.827819	2.807355	3.137504	2.765535	2.744161	2.765535	2.722466
100130950	2.827819	3	2.807355	2.807355	2.807355	2.827819	2.963474	2.807355	2.786596	3.017922	2.807355	2.786596	2.827819	2.827819	3.104337	3.217231	2.807355	2.827819	2.847997	2.786596	2.981853	2.827819	2.827819	2.786596	2.847997	3.378512	2.827819
79828	7.589464	6.780048	6.89724	6.506208	7.402586	7.364572	7.224002	7.482203	7.135453	7.138528	7.638798	7.59619	6.937815	7.357552	7.319221	7.049849	7.16088	7.587965	6.790511	7.869748	7.586465	7.099085	7.415319	7.189825	7.465974	7.623516	7.770168
338094	2.070389	2.070389	2.070389	2.070389	2.035624	2.104337	2.070389	2.070389	2.070389	2.070389	2.292782	2	2.104337	2.070389	2.070389	2.070389	2.070389	2.104337	2.405992	2.070389	2.321928	2.104337	2.070389	2.104337	2.070389	2.070389	2.070389
26088	6.912889	7.050937	6.911692	7.038919	6.892391	6.965784	6.91767	6.966938	6.958843	7.168923	6.942515	6.951868	6.163901	6.893605	7.33985	6.640968	6.960002	6.981853	7.342519	6.875289	6.123087	7.144658	6.877744	6.876517	7.35931	7.553053	7.326429
23524	3.472488	3.459432	3.498251	3.104337	3.485427	3.584963	3.378512	2.906891	3.263034	3.510962	3.776104	3.419539	3.485427	3.584963	3.510962	3.655352	3.620586	3.57289	3.510962	4.405992	3.89724	4.0268	3.536053	3.536053	3.990955	3.472488	3.336283
79989	2.744161	2.722466	2.765535	2.70044	2.744161	2.807355	2.744161	2.786596	2.765535	2.765535	2.744161	2.744161	2.847997	2.744161	2.678072	2.744161	2.744161	2.786596	2.847997	2.765535	2.827819	2.786596	2.765535	2.744161	2.786596	2.765535	2.765535
93426	2.944858	2.925999	2.944858	2.925999	2.906891	3.169925	2.925999	2.981853	2.925999	3	2.906891	2.925999	3.104337	2.925999	2.906891	2.925999	3.070389	2.981853	3.104337	2.944858	3.035624	2.963474	2.944858	2.906891	3	3.017922	2.944858
5552	6.89845	10.576579	10.121145	8.304237	8.520422	8.560333	10.011087	9.811535	9.392103	7.894211	6.020147	8.549977	8.569856	6.902074	8.30515	9.756723	9.722637	10.296457	10.82631	10.488443	10.902224	11.166226	10.590026	10.794903	10.355792	10.3548	9.531186
146223	3.185867	3.336283	3.153805	3.169925	3.432959	3.232661	3.350497	3.185867	3.185867	3.185867	3.536053	3.153805	3.232661	3.153805	3.185867	3.169925	3.185867	3.510962	3.321928	3.185867	3.201634	3.201634	3.336283	3.153805	3.201634	3.185867	3.277985
9987	11.00562	10.69914	10.84369	11.04385	10.94149	11.08394	10.78807	11.35188	11.06178	10.75347	11.05148	10.98819	11.10473	10.92593	11.05542	11.29755	11.43494	10.86085	11.17124	10.7466	10.55094	10.70494	11.06097	11.06918	11.20708	11.76537	11.43045
55353	4.770829	5.968091	5.599913	4.765535	5.251719	5.070389	5.153805	5.177918	5.318317	5.078951	4.817623	4.596935	5.149747	5.711495	5.161888	4.958843	4.608809	4.590961	4.722466	5.247928	5.548437	4.584963	4.510962	4.632268	4.958843	4.872829	5.145677
399693	2.608809	2.608809	3	2.608809	3.121015	2.632268	2.925999	2.632268	2.608809	2.632268	2.608809	2.655352	2.678072	2.632268	2.608809	2.608809	2.632268	2.744161	2.70044	2.608809	2.655352	2.632268	2.584963	2.963474	2.655352	2.608809	2.632268
57214	1.963474	1.963474	1.963474	1.963474	1.925999	2.035624	1.963474	1.963474	1.963474	1.963474	1.963474	1.963474	2.432959	1.963474	1.963474	1.963474	2.070389	2	2.070389	1.963474	2.070389	2	1.963474	1.925999	2	1.963474	2.035624
27067	3.405992	3.925999	4.017922	3.70044	3.817623	3.733354	3.405992	3.944858	3.432959	3.807355	4.201634	4.095924	3.498251	3.419539	4.161888	3.201634	3.432959	3.459432	3.485427	3.292782	3.392317	3.378512	3.217231	3.035624	3.972693	3.053111	3.336283
57502	3.392317	3.378512	3.446256	3.350497	3.307429	3.498251	3.364572	3.392317	3.378512	3.392317	3.364572	3.364572	3.510962	3.392317	3.350497	3.392317	3.432959	3.419539	3.57289	3.392317	3.432959	3.405992	3.405992	3.459432	3.459432	3.608809	3.419539
6867	6.013462	6.131343	6.534497	6.266787	6.083213	5.921246	6.520422	5.963474	5.850499	6.439623	6.329124	6.562242	6.189825	5.892391	6.121015	7.206526	6.477354	5.456149	7.020147	7.330917	6.918863	7.587215	6.672425	6.76686	6.024586	6.301953	5.93546
11252	7.343408	7.50462	7.056367	6.82273	7.277055	7.350497	6.902074	7.108524	7.256445	7.483816	7.002252	6.584963	6.29094	6.862947	7.470049	6.854245	7.121015	6.940167	7.037821	6.675251	6.984134	7.246028	6.577429	7.002252	7.208478	6.821455	6.60585
9962	2.232661	2.232661	2.232661	2.201634	2.201634	2.232661	2.232661	2.232661	2.263034	2.232661	2.263034	2.232661	2.321928	2.263034	2.232661	2.232661	2.263034	2.263034	2.263034	2.232661	2.263034	2.232661	2.232661	2.232661	2.263034	2.232661	2.232661
219771	2.655352	2.536053	2.536053	2.510962	2.536053	2.560715	2.765535	2.560715	2.536053	2.536053	2.510962	2.70044	2.632268	2.485427	2.510962	2.510962	2.510962	2.536053	2.608809	2.560715	2.536053	2.536053	2.584963	2.485427	2.536053	2.536053	2.510962
7298	5.228819	4.0268	4.523562	4.378512	4.193772	4.776104	3.887525	3.754888	4.193772	4.285402	4.857981	4.217231	4.129283	4.399171	4.193772	4.193772	4.78136	4.161888	5.149747	3.925999	3.153805	4.193772	4.217231	4.357552	4.053111	4.035624	3.857981
56999	2.608809	2.632268	2.678072	2.584963	2.608809	2.632268	2.584963	2.632268	2.632268	2.632268	2.632268	2.632268	2.722466	2.632268	2.584963	2.632268	2.765535	2.655352	2.906891	2.608809	2.632268	2.70044	2.632268	2.655352	2.655352	2.632268	2.632268
91133	2	2.292782	2	1.963474	1.963474	2	2.035624	2	2	2	1.963474	1.963474	2.035624	2.104337	1.963474	2	2	2	2.070389	2	2	2.035624	2.350497	2.070389	2	2	2
1005	3.185867	3.185867	3.169925	3.153805	3.070389	3.350497	3.153805	3.232661	3.121015	3.277985	3.137504	3.169925	3.392317	3.201634	3.104337	3.169925	3.232661	3.277985	3.472488	3.153805	3.321928	3.292782	3.201634	3.070389	3.263034	3.137504	3.153805
125058	3.232661	3.232661	2.786596	3.263034	3.292782	3.247928	3	3.232661	3.217231	3.217231	3.217231	2.847997	3.247928	3.232661	3.217231	3.217231	3.232661	3.336283	3.364572	3.247928	3.070389	3.498251	3.584963	2.807355	3.247928	3.232661	3.247928
259232	2.232661	2.232661	2.232661	2.201634	2.201634	2.263034	2.201634	2.292782	2.232661	2.378512	2.201634	2.232661	2.263034	2.201634	2.232661	2.201634	2.232661	2.263034	2.263034	2.232661	2.263034	2.232661	2.232661	2.510962	2.232661	2.232661	2.232661
148229	3.510962	3.93546	3.536053	3.523562	3.765535	3.523562	3.523562	3.510962	3.523562	3.632268	3.925999	4.121015	3.584963	3.292782	3.689299	3.498251	3.498251	3.485427	3.560715	3.498251	3.536053	3.536053	3.536053	4.008989	3.523562	3.510962	3.510962
286133	3.053111	2.925999	2.925999	3.053111	2.887525	2.963474	3.137504	2.786596	2.867896	2.944858	2.906891	2.925999	2.981853	2.925999	3.419539	3.137504	2.944858	2.981853	2.981853	2.887525	2.963474	3.121015	2.944858	2.887525	2.925999	2.944858	2.786596
284521	3	3.035624	3	2.963474	2.963474	3.185867	3.017922	2.981853	2.925999	3.321928	2.944858	2.963474	3.070389	3.035624	2.963474	2.963474	3.070389	3.035624	3.263034	3	3.137504	3.087463	3.035624	2.887525	3.017922	3.017922	2.981853
55064	3.277985	3.070389	3.185867	3.137504	3	3.185867	3.137504	3.643856	3.137504	3.137504	3.070389	3.087463	3.247928	3.087463	3.035624	3.087463	3.121015	3.169925	3.277985	3.053111	3.185867	3.153805	3.104337	2.963474	3.263034	3.232661	3.121015
3779	3.536053	3.536053	3.536053	3.321928	3.70044	3.498251	3.972693	3.536053	3.523562	3.57289	3.510962	3.523562	3.655352	3.536053	4.104337	3.536053	3.350497	3.990955	3.754888	3.536053	3.620586	3.596935	3.350497	3.498251	3.596935	3.536053	3.536053
119395	2.678072	2.981853	2.678072	2.655352	2.655352	2.70044	2.655352	2.678072	2.807355	2.678072	2.655352	2.678072	2.744161	2.678072	2.981853	2.678072	2.70044	2.722466	2.744161	2.678072	3.419539	2.70044	3.017922	2.655352	2.678072	2.678072	2.678072
219970	3.104337	3.169925	3.560715	3.087463	2.963474	3.405992	3.070389	3.972693	3.392317	3.232661	3.070389	3.070389	3.608809	3.137504	3.017922	3.087463	3.169925	3.169925	3.666757	3.087463	3.405992	3.137504	3.121015	3.053111	3.336283	3.121015	3.035624
768211	2.405992	2.632268	2.405992	2.405992	2.378512	2.432959	2.378512	2.405992	2.405992	2.405992	2.405992	2.405992	2.510962	2.378512	2.485427	2.378512	2.405992	2.459432	2.459432	2.405992	2.459432	2.432959	2.405992	2.405992	2.432959	2.405992	2.405992
414926	2.405992	2.378512	2.378512	2.378512	2.350497	2.722466	2.350497	2.405992	2.378512	2.378512	2.378512	2.350497	2.536053	2.378512	2.378512	2.608809	2.378512	2.405992	2.459432	2.378512	2.485427	2.432959	2.405992	2.378512	2.432959	2.405992	2.378512
5144	2.906891	2.906891	2.887525	2.887525	2.887525	2.944858	2.887525	2.925999	2.906891	2.963474	2.887525	2.906891	3	2.906891	2.867896	2.887525	2.944858	2.963474	3.053111	2.906891	2.963474	2.944858	2.925999	2.867896	3.017922	2.906891	2.906891
4705	3.765535	2.847997	2.867896	2.867896	2.584963	2.867896	2.847997	2.906891	2.887525	2.867896	2.847997	2.827819	3.292782	2.867896	2.867896	2.847997	3.405992	2.906891	3.232661	2.807355	2.925999	2.887525	2.887525	2.847997	2.887525	2.847997	2.867896
6873	5.640968	6.031219	5.629357	5.990955	5.894818	5.741467	5.611763	5.165912	5.514122	6.201634	5.364572	5.965784	5.501439	5.697663	5.719731	5.422906	5.719731	5.575917	6.008989	5.909293	4.201634	6.137504	5.860466	5.791814	5.638074	5.990955	5.520422
80036	3.169925	3.153805	3.169925	3.121015	3.153805	3.263034	3.485427	3.201634	3.185867	3.232661	3.121015	3.153805	3.292782	3.185867	3.121015	3.185867	3.201634	3.247928	3.336283	3.169925	3.307429	3.247928	3.169925	3.087463	3.405992	3.153805	3.137504
6538	2.201634	2.201634	2.232661	2.201634	2.169925	2.232661	2.201634	2.232661	2.201634	2.232661	2.201634	2.201634	2.263034	2.201634	2.201634	2.201634	2.232661	2.263034	2.292782	2.201634	2.263034	2.263034	2.232661	2.201634	2.232661	2.232661	2.232661
9910	2.459432	2.432959	2.432959	2.405992	2.432959	2.510962	2.405992	2.459432	2.432959	2.459432	2.536053	2.432959	2.485427	2.459432	2.432959	2.459432	2.432959	2.485427	2.510962	2.432959	2.432959	2.485427	2.459432	2.378512	2.485427	2.584963	2.459432
79027	7.699746	7.432124	7.692092	7.200653	7.330917	7.510962	7.799605	7.90147	7.93546	7.509379	7.672425	7.257388	6.346957	7.70044	7.748193	6.685099	6.659639	6.941341	6.277985	6.687901	6.224966	6.941341	6.91767	6.477354	6.904484	7.34074	6.920055
6548	3.584963	3.57289	3.584963	3.584963	3.560715	3.584963	3.548437	3.596935	3.57289	3.584963	3.57289	3.596935	3.754888	3.57289	3.560715	3.560715	3.596935	3.620586	3.817623	3.584963	3.620586	3.608809	3.608809	3.57289	3.666757	3.560715	3.560715
79772	4.949535	5.388878	5.436295	4.584963	5.336283	4.89724	5.842979	5.689299	5.584963	5.419539	5.449561	4.802193	5.711495	4.50462	5.236493	4.862947	4.263034	5.044394	4.944858	5.475733	5.523562	4.954196	5.643856	4.485427	5.008989	4.364572	5.100137
728175	1.887525	1.807355	1.722466	1.722466	1.722466	1.722466	1.722466	1.722466	1.722466	1.722466	1.722466	1.722466	1.765535	1.722466	1.722466	1.722466	2.432959	1.765535	1.722466	1.722466	1.765535	1.807355	1.722466	1.722466	1.722466	1.722466	1.925999
81786	2.459432	2.608809	2.722466	2.536053	2.459432	2.70044	2.432959	2.560715	2.510962	2.510962	2.378512	2.459432	2.906891	2.459432	2.459432	2.459432	2.459432	2.459432	2.459432	2.459432	3.263034	2.485427	2.459432	2.432959	2.459432	2.459432	2.536053
9411	3.201634	2.981853	3.277985	2.981853	2.963474	3.035624	2.963474	3.017922	3.053111	2.981853	2.963474	2.906891	3.536053	2.963474	2.963474	3.017922	2.981853	3.017922	3.087463	2.925999	3.053111	2.981853	3.053111	2.925999	3.035624	3.017922	3
2201	2.232661	2.405992	2.232661	2.201634	2.201634	2.232661	2.201634	2.232661	2.232661	2.232661	2.201634	2.201634	2.263034	2.232661	2.201634	2.201634	2.232661	2.292782	2.405992	2.232661	2.263034	2.536053	2.485427	2.169925	2.232661	2.232661	2.232661
3652	3.523562	3.336283	3.321928	3.459432	3.185867	3.392317	3.321928	3.405992	3.201634	3.350497	3.263034	3.548437	3.472488	3.277985	3.185867	3.263034	3.321928	3.378512	3.608809	3.277985	3.498251	3.378512	3.596935	3.446256	3.405992	3.776104	3.217231
2252 /// 387628 /// 654466	4.749534	3.916477	3.954196	4.300124	4.432959	4.439623	4.035624	5.078951	4.678072	3.655352	4.201634	4.247928	4.491853	4.620586	4.738768	3.776104	4.343408	4.857981	4.620586	4.542258	4.419539	4.255501	4.193772	4.632268	4.412782	4.786596	4.548437
5378	3.867896	3.847997	3.867896	4.017922	4.161888	3.887525	3.867896	3.887525	4.350497	4.095924	3.786596	4.209453	3.89724	3.867896	3.70044	4.0268	3.857981	3.877744	3.906891	3.643856	3.972693	3.786596	3.797013	3.722466	4	4.095924	3.847997
9649	3.378512	3.350497	3.378512	3.350497	3.321928	3.392317	3.392317	3.887525	3.321928	3.786596	3.350497	3.364572	3.733354	3.711495	3.350497	3.364572	3.485427	3.432959	4.193772	3.336283	3.446256	3.432959	3.887525	3.336283	3.405992	3.378512	3.498251
4735	9.676133	9.640968	9.177918	9.62077	9.536442	9.46842	9.38694	9.568526	9.710462	9.674898	9.555356	9.398744	8.957392	9.652307	9.820658	9.285171	9.332932	9.047124	9.346292	8.827501	9.06582	9.24103	9.363259	9.423746	9.76686	9.326879	9.306973
1188	3.847997	3.666757	3.817623	3.57289	3.536053	3.608809	3.57289	3.827819	3.744161	3.596935	3.57289	3.584963	3.754888	3.57289	3.632268	3.608809	3.053111	3.378512	3.837943	3.596935	3.620586	3.608809	3.722466	3.584963	3.632268	3.596935	4.104337
23281	3.70044	3.596935	3.523562	3.620586	3.459432	3.432959	3.350497	3.405992	3.336283	3.392317	3.336283	3.350497	3.419539	3.277985	3.321928	3.364572	3.419539	3.472488	3.817623	3.364572	3.392317	3.472488	4.078951	3.350497	3.498251	3.364572	3.232661
3632	3.350497	4.678072	4.485427	3.754888	4.69488	3.857981	3.459432	3.666757	4.523562	4.0268	3.689299	3.277985	2.807355	3.307429	4.643856	3.153805	3.392317	3.405992	3.277985	3.378512	3.847997	3.620586	3.121015	3.643856	3.867896	4.336283	4.121015
83692	3.292782	3.153805	3.153805	3.70044	3.087463	4.137504	3.972693	3.446256	3.472488	3.392317	3.277985	3.307429	3.017922	3.277985	3.817623	3.307429	3.185867	3.307429	4.0268	3.378512	3.321928	3.678072	3.232661	3.307429	3.336283	3.153805	3.153805
80725	4.137504	4.193772	4.277985	4.523562	3.963474	4.452859	4.270529	4.364572	4.277985	4.405992	4.201634	4.277985	4.491853	4.137504	4.270529	4.357552	4.232661	4.590961	4.711495	3.981853	4.882643	4.364572	4.465974	4.523562	4.277985	3.906891	4.129283
54919	4.560715	4.510962	5.061776	4.510962	4.72792	4.69488	4.852998	4.129283	4.643856	4.963474	4.689299	4.510962	4.661065	4.536053	4.70044	4.465974	4.817623	4.247928	4.044394	4.426265	4.491853	3.972693	3.307429	4.385431	5.108524	4.426265	4.542258
80014	4.689299	4.827819	4.711495	4.672425	4.666757	4.72792	4.548437	4.716991	4.689299	4.705978	4.672425	4.57289	4.754888	4.70044	4.666757	4.72792	4.749534	4.705978	4.847997	4.705978	4.812498	5.472488	4.72792	4.744161	4.744161	4.620586	4.705978
100131816	2.432959	2.432959	2.432959	2.432959	2.405992	2.459432	2.432959	2.432959	2.432959	2.459432	2.432959	2.432959	2.485427	2.432959	2.432959	2.432959	2.432959	2.459432	2.584963	2.432959	2.485427	2.459432	2.459432	2.405992	2.485427	2.432959	2.432959
283197	3.121015	3.121015	3.137504	3.121015	3.035624	3.247928	3.104337	3.153805	3.087463	3.201634	3.121015	3.121015	3.277985	3.121015	3.121015	3.104337	3.137504	3.201634	3.392317	3.087463	3.232661	3.201634	3.137504	3.053111	3.185867	3.087463	3.137504
4085	5.830357	4.044394	4.862947	5.040016	4.744161	4.405992	4.548437	4.602884	4.590961	4.590961	4.70044	5.017922	4.452859	5.137504	4.590961	4.590961	5.149747	4.419539	4.602884	4.307429	4.626439	3.201634	4.711495	4.797013	4.578939	5.061776	4.852998
146540	5.993221	6.163901	6.274262	5.485427	5.432959	6.320124	6.141596	6.626439	6.149747	6.104337	6.543805	5.918863	6.199672	6.078951	6.701826	6.279843	5.554589	6.116864	5.993221	7.014578	5.442943	5.899659	6.261155	5.643856	6.723832	5.997744	5.807355
124857	2.035624	2.035624	2.070389	2.035624	2.035624	2.070389	2.035624	2.070389	2.035624	2.035624	2.035624	2.035624	2.104337	2.035624	2.035624	2.035624	2.035624	2.070389	2.070389	2.035624	2.070389	2.070389	2.070389	2.035624	2.070389	2.035624	2.035624
84864	4.277985	4.217231	4.224966	4.517276	4.285402	4.385431	4.255501	3.954196	4.224966	4.277985	4.255501	4.307429	4.285402	4.364572	4.452859	4.070389	4.061776	3.89724	4.802193	4.412782	4.689299	4.263034	4.472488	4.548437	3.711495	4.277985	4.584963
132625	1.847997	1.847997	1.847997	1.847997	1.847997	1.887525	1.847997	1.887525	1.847997	1.847997	1.847997	1.847997	1.963474	1.847997	1.847997	1.847997	1.847997	1.925999	1.887525	1.847997	1.887525	1.925999	1.847997	1.847997	1.887525	1.847997	1.847997
90102	3.336283	3.364572	3.321928	3.307429	3.247928	3.432959	3.292782	3.364572	3.292782	3.432959	3.307429	3.336283	3.459432	3.336283	3.292782	3.378512	3.364572	3.548437	3.620586	3.321928	3.419539	3.405992	3.364572	3.292782	3.378512	3.321928	3.336283
57157	5.429616	5.240314	5.031219	5.498251	5.1127	5.419539	5.169925	5.145677	5.663914	5.251719	5.213347	5.044394	5.141596	5.133399	5.121015	5.228819	5.141596	4.733354	5.266787	5.040016	5.061776	5.752213	5.004501	5.36807	5.108524	5.100137	5.141596
394261	3.711495	3.711495	3.711495	3.70044	3.776104	3.972693	3.797013	3.336283	3.548437	3.722466	3.643856	3.711495	3.722466	3.711495	3.643856	3.867896	3.711495	3.744161	3.744161	3.678072	3.722466	4.070389	3.711495	3.837943	3.722466	3.711495	3.711495
9181	5.954196	5.815063	5.078951	5.228819	5.217231	6.040016	6.3733	5.88996	5.860466	6.033423	6.0917	5.475733	4.842979	5.744161	6.257388	4.78136	4.087463	4.452859	5.153805	5.108524	4.807355	4.760221	4.97728	4.760221	5.416164	5.173927	4.72792
1272	3.277985	3.053111	3.070389	3.232661	3.017922	3.263034	3.035624	3.087463	3.053111	3.070389	3.070389	3.035624	3.201634	3.070389	3.035624	3.053111	3.087463	3.620586	3.201634	3.017922	3.185867	3.153805	3.070389	3.017922	3.121015	3.053111	3.070389
79780	3.292782	2.560715	2.510962	2.560715	2.560715	2.584963	2.536053	2.70044	2.906891	2.560715	2.560715	2.560715	2.608809	2.925999	2.536053	2.560715	2.560715	2.608809	2.608809	2.560715	2.584963	2.584963	2.925999	2.510962	2.584963	2.560715	2.560715
57091	5.593951	5.560715	5.675251	5.754888	5.638074	5.412782	5.754888	5.914086	4.797013	5.643856	5.638074	5.986411	5.584963	5.830357	5.488644	5.965784	5.611763	6.193772	5.452859	6.934281	5.357552	5.439623	5.956521	5.520422	6.177918	5.381975	5.426265
169436	2.584963	2.560715	2.584963	2.510962	2.485427	2.584963	2.536053	2.584963	2.584963	2.584963	2.560715	2.560715	2.608809	2.560715	2.510962	2.536053	2.560715	2.608809	2.655352	2.584963	2.632268	2.584963	2.584963	2.536053	2.608809	2.70044	2.584963
8622	2.867896	2.867896	3.498251	2.906891	3.070389	3.292782	2.867896	2.887525	2.827819	2.906891	2.847997	2.887525	2.944858	2.847997	2.744161	3.070389	2.887525	3.121015	2.925999	2.887525	2.944858	3	2.887525	2.827819	2.906891	2.944858	3
151050	2.722466	2.70044	2.867896	2.678072	2.70044	2.722466	2.807355	2.722466	2.722466	2.722466	2.70044	2.70044	2.807355	2.827819	2.744161	2.678072	2.722466	2.744161	2.906891	2.70044	2.744161	2.744161	2.722466	2.536053	2.744161	2.722466	2.722466
9690	4.217231	4.217231	4.224966	4.169925	4.137504	4.446256	4.70044	4.485427	4.193772	4.399171	4.185867	4.350497	4.378512	4.224966	4.300124	4.044394	4.263034	4.292782	4.620586	4.209453	4.270529	4.263034	4.217231	4.035624	4.277985	4.232661	4.217231
54751	2.678072	2.678072	2.678072	2.678072	2.655352	2.722466	2.827819	2.70044	2.632268	2.70044	2.678072	2.678072	2.744161	2.678072	2.678072	2.744161	2.70044	2.722466	2.925999	2.678072	2.765535	2.722466	2.70044	2.678072	2.722466	2.70044	2.678072
1804	2.432959	2.232661	2.263034	2.232661	2.232661	2.263034	2.232661	2.263034	2.232661	2.232661	2.201634	2.232661	2.292782	2.263034	2.232661	2.263034	2.378512	2.232661	2.263034	2.263034	2.263034	2.263034	2.232661	2.232661	2.263034	2.321928	2.786596
83851	2.405992	2.378512	2.405992	2.378512	2.378512	2.432959	2.378512	2.678072	2.378512	2.405992	2.405992	2.378512	2.459432	2.378512	2.378512	2.378512	2.405992	2.432959	2.459432	2.405992	2.432959	2.432959	2.405992	2.378512	2.432959	2.378512	2.405992
25992	3.711495	3.711495	3.70044	3.548437	3.867896	3.733354	3.689299	3.786596	3.70044	3.711495	3.847997	3.689299	3.711495	3.944858	3.523562	3.378512	4.137504	3.744161	3.754888	3.711495	3.689299	3.711495	3.711495	3.584963	3.722466	3.711495	3.817623
54734	3.321928	4.217231	3.321928	3.560715	3.446256	3.510962	3.307429	3.364572	3.350497	3.364572	3.350497	3.378512	3.392317	3.378512	3.459432	3.336283	3.432959	3.364572	4.263034	3.378512	3.378512	3.405992	3.350497	3.185867	3.364572	3.321928	3.392317
408263	2.744161	2.963474	2.744161	2.722466	2.722466	2.944858	2.722466	2.765535	2.722466	2.765535	2.722466	2.786596	2.807355	2.722466	2.70044	2.722466	3.053111	2.786596	2.827819	3.169925	3.053111	2.807355	2.765535	2.70044	2.827819	2.744161	2.744161
493829	3.93546	3.990955	3.827819	3.807355	3.797013	3.916477	3.807355	3.877744	3.786596	4.336283	3.807355	3.70044	3.857981	3.733354	3.807355	3.944858	4.104337	3.89724	4.017922	3.827819	3.916477	3.827819	3.827819	3.733354	4.053111	3.596935	3.857981
26269	8.400453	8.191306	8.254556	8.423326	8.388878	8.003939	8.199182	7.83099	8.311521	8.064473	7.861087	8.310613	8.18933	8.357992	7.837943	8.141596	7.804776	7.982423	8.07735	7.814422	7.998308	7.78725	7.403438	7.91767	8.082681	8.109047	8.362821
56907	3.217231	3.217231	3.087463	3.666757	3.087463	3.017922	3.137504	3.087463	3.405992	3.584963	3.754888	2.906891	3.104337	3.087463	3.548437	3.087463	2.963474	2.867896	2.925999	3.035624	3.087463	3.087463	3.035624	2.963474	2.981853	3.232661	3.087463
52	3.185867	2.981853	2.906891	3.217231	2.981853	2.632268	2.963474	3.201634	3	3.292782	3.053111	3.263034	2.944858	3.722466	3.459432	2.906891	3.017922	2.944858	2.722466	3.378512	2.765535	2.807355	2.405992	2.867896	2.944858	3.137504	2.925999
389199	4.548437	4.596935	4.452859	4.554589	4.765535	4.560715	4.465974	4.491853	4.270529	4.655352	4.277985	4.560715	4.321928	4.523562	4.491853	4.754888	4.716991	5.116864	4.916477	4.578939	4.61471	5.221104	4.744161	4.584963	4.596935	4.578939	4.498251
8605	3	3.185867	3.321928	2.944858	2.981853	3	3	3.017922	3.035624	2.981853	2.963474	3	3.053111	2.963474	2.847997	3	3	3.137504	3.419539	3.017922	3.035624	3.153805	3.510962	2.981853	3.017922	2.963474	2.963474
49861	2.722466	2.70044	2.744161	2.70044	2.678072	2.944858	2.70044	2.744161	2.70044	2.744161	2.70044	2.722466	2.847997	2.722466	2.70044	2.722466	2.722466	2.744161	2.765535	2.70044	2.765535	2.744161	2.722466	2.678072	2.744161	2.722466	2.722466
63893	3.643856	3.392317	3.392317	3.392317	3.498251	3.596935	3.392317	3.392317	3.378512	3.392317	3.392317	3.432959	3.405992	3.392317	3.392317	3.263034	3.678072	3.419539	3.419539	3.405992	3.419539	3.405992	3.392317	3.263034	3.57289	3.392317	3.392317
23245	2.485427	2.459432	2.485427	2.459432	2.459432	2.510962	2.485427	2.485427	2.485427	2.485427	2.485427	2.459432	2.536053	2.485427	2.722466	2.485427	2.485427	2.510962	2.536053	2.459432	2.510962	2.510962	2.485427	2.459432	2.485427	2.485427	2.485427
55184	2.847997	2.807355	2.847997	2.847997	2.786596	2.887525	2.847997	2.827819	2.847997	3.185867	2.944858	2.827819	2.925999	2.847997	2.807355	3.070389	2.827819	2.887525	2.887525	2.847997	2.906891	2.887525	2.867896	2.786596	2.925999	2.807355	2.925999
22801	2.722466	2.722466	2.744161	2.722466	2.70044	2.765535	2.722466	2.744161	2.744161	2.906891	2.70044	2.765535	2.847997	2.786596	2.70044	2.722466	2.744161	2.765535	2.765535	2.744161	2.944858	2.765535	2.744161	2.655352	2.765535	2.744161	3.087463
340351	2.963474	3.459432	2.944858	2.944858	2.925999	3.053111	2.925999	2.981853	2.963474	3	2.944858	2.944858	3.087463	2.963474	2.925999	2.944858	2.981853	3.017922	3.121015	2.963474	3.035624	3.017922	2.981853	2.925999	3	2.963474	2.963474
9189	4.638074	4.446256	4.590961	4.329124	4.0268	4.689299	4.255501	4.620586	4.548437	4.921246	5.035624	3.877744	3.364572	4.620586	5.33985	3.722466	4.329124	3.916477	4.061776	4.82273	4.321928	4.827819	3.722466	4.137504	3.857981	3.925999	3.807355
199704	3.776104	3.584963	3.70044	3.57289	3.608809	3.711495	3.678072	3.70044	3.70044	3.754888	3.689299	4.193772	3.765535	4.263034	3.689299	3.797013	3.925999	3.689299	3.548437	3.744161	3.711495	3.733354	3.877744	3.678072	4.446256	3.70044	4.145677
113	5.201634	4.432959	4.008989	4.017922	4.008989	4.078951	4.169925	4.649615	4.255501	4.044394	4.300124	3.405992	3.364572	4.292782	5.125155	4.035624	4.542258	4.0268	4.044394	3.847997	4.053111	4.044394	4.0268	4.017922	4.044394	4.446256	4.0268
5156	2.070389	2.070389	2.104337	2.104337	2.070389	2.104337	2.070389	2.104337	2.070389	2.104337	2.070389	2.070389	2.137504	2.104337	2.070389	2.169925	2.104337	2.104337	2.321928	2.070389	2.137504	2.104337	2.405992	2.786596	2.104337	2.070389	2.104337
55240	3.498251	3.485427	3.307429	3.070389	3.89724	3.321928	3.307429	3.485427	3.307429	3.277985	3.350497	3.350497	3.643856	3.307429	4.177918	3.292782	3.070389	3.277985	3.350497	3.916477	3.350497	3.350497	3.364572	3.263034	3.307429	3.017922	3.321928
55784	1.925999	1.925999	1.925999	1.925999	1.925999	1.925999	2.405992	1.925999	1.925999	1.925999	1.925999	1.925999	1.963474	1.925999	1.925999	1.925999	1.963474	1.963474	2.035624	1.925999	1.963474	2.378512	1.925999	1.887525	1.963474	1.887525	1.925999
83593	9.651949	8.835103	8.97298	9.135709	8.996897	9.289097	9.32598	9.35116	9.26092	9.495056	9.010108	8.668176	8.586089	9.522778	9.18661	8.159367	8.400453	7.93251	8.592831	7.759555	7.394891	8.0268	7.822093	8.22978	9.250772	8.969243	8.368506
84002	3.104337	3.596935	3.053111	3.053111	3.035624	3.321928	3.053111	3.121015	2.925999	3.459432	3.432959	3.201634	3.070389	3.053111	3.472488	3.321928	3.053111	3.070389	3.510962	3.053111	3.087463	3.087463	3.053111	3.035624	3.070389	2.906891	2.925999
57602	2	2	2	1.963474	1.963474	2	2	2	2	2	1.963474	2	2.070389	2	1.963474	2	2	2.035624	2.070389	2.459432	2.263034	2	2.035624	2	2	2	2
1579 /// 284541	2.432959	2.432959	2.459432	2.432959	2.405992	2.485427	3.137504	2.459432	2.459432	2.655352	2.432959	2.405992	2.510962	2.887525	2.432959	2.405992	2.378512	2.485427	2.485427	2.432959	2.459432	2.459432	2.536053	2.459432	2.459432	2.432959	2.459432
63924	3.584963	3.584963	3.596935	3.548437	3.797013	3.689299	3.560715	4.017922	3.972693	3.643856	3.655352	3.584963	3.620586	3.632268	3.536053	3.57289	3.655352	3.560715	3.655352	3.689299	3.963474	4.053111	3.560715	3.523562	3.797013	3.632268	3.510962
280665	3.247928	3.263034	3.247928	3.247928	3.137504	3.432959	3.247928	3.263034	3.263034	3.263034	3.247928	3.263034	3.378512	3.263034	3.263034	3.419539	3.307429	3.277985	3.277985	3.432959	3.350497	3.364572	3.263034	3.232661	3.277985	3.217231	3.263034
441024	3.169925	3.185867	3.169925	3.185867	3.087463	3.070389	3.217231	3.185867	3.153805	3.277985	3.232661	3.169925	3.247928	3.153805	3.797013	3.232661	3.247928	3.217231	3.867896	3.560715	3.364572	3.392317	3.722466	3.405992	3.153805	3.498251	3.185867
6557	4.321928	4.277985	4.321928	4.270529	4.087463	4.419539	4.255501	4.285402	4.1127	4.491853	4.240314	4.232661	4.452859	4.292782	4.224966	4.240314	4.285402	4.270529	4.877744	4.161888	4.357552	4.300124	4.232661	4.263034	4.590961	4.285402	4.620586
339965	2.321928	2.321928	2.321928	2.321928	2.292782	2.350497	2.292782	2.321928	2.321928	2.350497	2.292782	2.321928	2.405992	2.321928	2.292782	2.321928	2.350497	2.350497	2.378512	2.321928	2.378512	2.378512	2.321928	2.292782	2.350497	2.321928	2.321928
525	3.378512	3.378512	3.378512	3.472488	3.364572	3.405992	4.161888	3.432959	3.378512	3.378512	3.364572	3.321928	3.432959	3.364572	3.321928	3.336283	3.378512	3.378512	3.405992	3.432959	3.392317	3.364572	3.378512	3.321928	3.419539	3.364572	3.364572
1861	2.655352	2.584963	2.632268	2.536053	2.584963	2.678072	2.560715	2.608809	2.560715	2.608809	2.584963	2.584963	2.655352	2.584963	2.536053	2.632268	2.786596	2.925999	2.70044	2.584963	2.678072	2.608809	2.584963	2.608809	2.608809	2.827819	2.584963
90113	2	1.963474	2	1.963474	1.963474	2	2.035624	2	1.963474	2.035624	1.963474	1.963474	2.321928	1.963474	1.963474	1.925999	2	2	2.104337	1.963474	2	2	2.070389	2.035624	2.035624	2	2
57501	3.584963	3.584963	3.596935	3.584963	3.711495	3.596935	3.722466	3.643856	3.560715	3.596935	3.548437	3.584963	3.643856	3.596935	3.485427	3.596935	3.57289	3.722466	3.827819	3.765535	3.722466	3.620586	3.596935	3.57289	3.608809	3.523562	3.584963
113612	2.963474	2.925999	2.887525	2.925999	2.847997	3.035624	2.944858	2.963474	3.017922	2.944858	2.887525	2.887525	3.070389	2.944858	2.867896	2.867896	2.944858	3	3.121015	2.867896	3.153805	3.070389	3.070389	2.847997	2.963474	2.906891	2.887525
5071	2.485427	2.485427	2.485427	2.459432	2.432959	2.536053	2.459432	2.510962	2.485427	2.485427	2.485427	2.485427	2.560715	2.485427	2.459432	2.459432	2.485427	2.584963	2.70044	2.485427	2.608809	2.536053	2.485427	2.432959	2.510962	2.485427	2.485427
63916	2.722466	2.70044	2.722466	2.722466	2.678072	2.765535	2.70044	2.722466	2.678072	2.722466	2.70044	2.722466	2.459432	2.722466	2.70044	2.722466	2.722466	2.744161	3.087463	2.722466	2.744161	2.765535	2.722466	2.70044	2.722466	2.722466	2.765535
5778	5.153805	5.013462	5.381975	5.514122	4.97728	5.224966	5.104337	4.995485	5.044394	5.181898	5.004501	5.462707	5.157852	5.129283	4.887525	5.048759	5.044394	5.078951	5.125155	4.958843	4.944858	5.074677	5.044394	4.857981	5.247928	5.100137	5.270529
8418	2.378512	2.350497	2.378512	2.350497	2.378512	2.432959	2.350497	2.405992	2.378512	2.378512	2.350497	2.378512	2.560715	2.378512	2.350497	2.378512	2.378512	2.405992	2.432959	2.378512	2.405992	2.405992	2.405992	2.378512	2.405992	2.378512	2.405992
55816	2.632268	2.632268	2.632268	3.017922	3.121015	3.070389	2.608809	2.906891	2.678072	2.655352	2.632268	2.632268	2.678072	2.459432	2.584963	2.765535	2.632268	2.655352	2.70044	2.632268	2.722466	2.655352	2.655352	2.655352	2.655352	2.632268	2.70044
9672	2.378512	2.350497	2.350497	2.350497	2.350497	2.405992	2.350497	2.378512	2.321928	2.378512	2.350497	2.350497	2.405992	2.350497	2.350497	2.432959	2.632268	2.405992	2.432959	2.378512	2.405992	2.405992	2.378512	2.350497	2.405992	2.378512	2.378512
65084	2.765535	2.765535	2.786596	2.744161	2.765535	2.827819	2.744161	2.786596	2.765535	2.786596	2.765535	2.765535	2.867896	2.765535	2.722466	2.786596	2.807355	2.847997	2.906891	2.887525	2.827819	2.827819	2.786596	2.744161	2.807355	2.765535	2.786596
51334	3.217231	3.797013	3.017922	3.632268	3.350497	3.217231	3.201634	3.153805	3.104337	3.217231	3.201634	3.733354	3.137504	2.847997	3.185867	3.087463	3.655352	3.217231	3.247928	3.201634	3.247928	3.887525	3.247928	3.017922	3.169925	3.217231	3.510962
57092	10.107086	10.07307	9.786433	9.772974	10.020563	9.910942	9.910193	9.891176	10.292782	9.835735	9.870827	9.850499	9.581577	9.97685	9.834155	9.574972	9.870827	9.767688	9.742983	9.24484	9.593391	9.728431	9.645298	9.823367	10.018478	10.010388	9.96737
22884	3.523562	3.087463	3.498251	3.643856	3.350497	3.93546	3.765535	3.655352	3.378512	3.307429	3.510962	3.847997	3.666757	3.087463	3.277985	4.270529	2.981853	3.432959	3.459432	3.405992	3.446256	3.392317	3.405992	3.472488	3.419539	3.405992	3.392317
54511	2.678072	2.70044	2.722466	2.70044	2.655352	2.744161	2.70044	2.722466	2.887525	2.722466	2.722466	2.906891	2.765535	2.70044	2.70044	2.722466	2.678072	3	2.807355	2.678072	2.744161	3.035624	3.087463	2.807355	2.847997	2.722466	2.722466
79848	3.536053	3.620586	3.485427	3.827819	3.584963	3.887525	3.678072	3.786596	3.432959	3.837943	3.786596	4.008989	3.121015	3.807355	3.70044	4.867896	4.722466	4.247928	4.095924	4.981853	4.240314	4.137504	4.827819	4.446256	3.446256	3.722466	3.722466
4286	2.536053	3.035624	2.536053	2.536053	2.405992	2.584963	2.510962	2.560715	2.536053	2.560715	2.459432	2.510962	2.655352	2.536053	2.536053	2.536053	2.560715	3	2.867896	2.485427	2.632268	2.584963	2.584963	2.632268	2.584963	2.536053	2.560715
79823	3.217231	3.217231	3.087463	3.185867	3.217231	3.263034	3.70044	3.217231	3.392317	3.217231	3.217231	3.217231	3.247928	3.232661	3.185867	3.217231	3.201634	3.232661	3.292782	3.201634	3.247928	3.247928	3.217231	3.217231	3.201634	3.217231	3.217231
170591	6.029011	7.007868	6.859224	6.536053	6.451211	6.361066	6.608809	6.536053	5.84549	6.593951	7.122051	6.449561	7.262095	6.421223	7.311067	5.956521	5.161888	5.749534	5.722466	7.121015	5.240314	6.264912	5.32553	6.678072	6.159871	6.506208	6.683696
5825	7.230741	6.61912	6.514122	6.770829	6.675251	6.815063	6.966938	7.002252	7.223036	6.973841	6.892391	6.60585	6.675251	6.733354	7.182891	6.680887	6.540709	6.226894	6.380245	6.378512	6.255501	6.444601	6.656782	6.985273	6.815063	7.320124	6.725196
26070	4.169925	4.232661	4.169925	4.232661	4.137504	4.217231	4.153805	4.169925	4.169925	4.201634	4.161888	4.161888	4.193772	4.169925	4.145677	4.169925	4.161888	4.371559	4.247928	4.185867	4.578939	4.385431	4.350497	4.240314	4.053111	4.343408	4.177918
1161	3.292782	3.292782	3.292782	3.247928	3.217231	3.378512	3.263034	3.321928	3.121015	3.350497	3.169925	3.263034	3.378512	3.201634	3.247928	3.277985	3.432959	3.459432	3.510962	3.419539	3.336283	3.817623	3.307429	3.217231	3.350497	3.263034	3.201634
5558	2.510962	2.510962	2.510962	2.510962	2.459432	2.765535	2.510962	2.536053	2.510962	2.925999	2.510962	2.944858	2.608809	2.536053	2.485427	2.510962	2.536053	2.655352	2.827819	2.510962	2.655352	2.608809	2.510962	2.70044	2.584963	2.510962	2.485427
22877	2.925999	2.925999	2.944858	2.827819	2.786596	3.104337	2.827819	2.944858	2.827819	2.944858	2.827819	2.906891	3.070389	2.925999	2.906891	3.035624	3	2.981853	3.017922	2.925999	3	3.185867	2.944858	2.847997	2.963474	2.944858	3.510962
7072	5.070389	4.872829	5.133399	4.672425	4.852998	5.145677	5.022368	4.852998	5.157852	5.205549	5.181898	5.566815	4.902074	5.0917	4.940167	4.465974	4.321928	4.683696	4.560715	4.911692	4.517276	4.705978	4.145677	3.877744	4.177918	4.392317	4.087463
932	5.013462	4.89724	4.620586	5.031219	4.292782	3.432959	4.857981	4.786596	3.643856	5.529821	3.906891	4.371559	5.189825	3.485427	4.357552	5.446256	5.902074	6.548437	5.990955	5.860466	6.230741	6.668176	5.022368	6.53294	6.965784	6.548437	7.668176
84105	5.649615	6.022368	5.495056	5.395748	5.274262	5.224966	6.042207	5.456149	5.725196	5.949535	5.842979	5.439623	5.733354	5.357552	5.882643	5.669594	5.495056	5.72792	6.068241	5.395748	5.510962	4.78136	4.602884	5.472488	5.307429	5.221104	5.157852
2207	12.11478	12.86741	12.61953	12.21735	12.51983	12.17571	12.05175	11.85502	11.99216	12.05965	12.04648	11.50849	12.4816	11.63245	12.36556	11.07072	11.21079	10.73978	11.47528	10.66853	11.32682	11.53435	10.58815	10.91543	11.86318	11.85502	12.03408
100131227	2.722466	3.485427	2.722466	2.678072	2.584963	3.087463	2.744161	2.981853	2.722466	2.722466	2.963474	2.722466	2.744161	3.472488	2.744161	2.722466	2.678072	2.765535	2.925999	2.722466	2.70044	2.722466	2.765535	2.70044	2.678072	2.70044	2.722466
83786	1.847997	2.485427	1.807355	1.807355	1.807355	1.847997	1.807355	1.807355	1.807355	1.925999	1.807355	1.807355	1.847997	1.807355	1.807355	1.807355	1.807355	1.847997	1.847997	1.807355	1.847997	1.847997	1.847997	1.807355	1.807355	1.807355	1.807355
10200	3.405992	3.446256	3.432959	3.954196	3.350497	3.459432	3.765535	3.498251	3.689299	3.560715	3.510962	3.954196	3.689299	3.498251	3.485427	3.432959	4.498251	3.867896	3.632268	3.392317	3.017922	3.459432	3.263034	3.523562	4.008989	3.472488	3.560715
100288805 /// 54768	3.247928	3.232661	3.232661	3.232661	3.459432	3.350497	3.169925	3.263034	3.185867	3.232661	3.169925	3.217231	3.336283	3.201634	3.498251	3.247928	3.277985	3.336283	3.446256	3.217231	3.432959	3.292782	3.857981	3.137504	3.277985	3.217231	3.523562
54768	2.405992	2.405992	2.405992	2.405992	2.378512	2.432959	2.405992	2.432959	2.405992	2.405992	2.405992	2.405992	2.459432	2.405992	2.405992	2.405992	2.432959	2.485427	2.459432	2.405992	2.459432	2.432959	2.459432	2.378512	2.432959	2.405992	2.405992
339834	2.906891	2.867896	2.887525	2.906891	2.925999	2.944858	2.887525	2.925999	3.169925	2.925999	2.887525	2.906891	2.981853	3.247928	2.887525	2.925999	2.906891	2.944858	3.017922	2.906891	2.944858	2.906891	2.906891	2.925999	2.925999	2.906891	2.867896
23683	2.906891	3.185867	2.944858	2.906891	2.925999	3.035624	3.263034	3	2.925999	2.944858	2.944858	3.137504	3.053111	2.944858	2.906891	3.620586	2.963474	3.017922	3.137504	5.048759	3.786596	3.087463	3.292782	2.925999	2.981853	2.867896	2.944858
85320	2.405992	2.405992	2.405992	2.378512	2.510962	2.405992	2.378512	2.432959	2.292782	2.405992	2.378512	2.405992	2.432959	2.292782	2.378512	2.722466	2.405992	2.459432	2.405992	2.459432	2.584963	2.405992	2.459432	3.277985	2.292782	2.405992	2.432959
83850	2.765535	2.765535	2.807355	2.722466	2.744161	2.867896	2.867896	3.035624	2.744161	2.847997	2.722466	2.744161	2.906891	2.765535	2.70044	2.765535	2.765535	2.827819	2.963474	2.765535	2.867896	2.847997	2.765535	2.722466	2.807355	2.765535	2.786596
283748	2	1.963474	2	1.963474	1.963474	2.035624	2.169925	2	1.963474	2	1.963474	2	2.070389	1.963474	1.963474	2	2	2.035624	2.070389	2	2.035624	2.035624	2	1.963474	2.035624	2	2
201626	7.420381	7.403438	7.580447	7.632268	7.309249	7.409391	7.50462	7.827184	7.437128	7.361066	7.532161	7.544578	7.285402	7.441284	7.423746	7.259272	7.457791	7.281698	7.447083	7.316508	6.765535	7.584963	7.038919	6.680887	7.351381	7.816984	7.615446
8629	2.536053	2.510962	2.536053	2.510962	2.485427	2.560715	2.459432	2.560715	2.70044	2.608809	2.678072	2.485427	2.847997	2.536053	2.560715	2.485427	2.485427	2.536053	2.608809	2.536053	2.584963	2.510962	2.510962	2.632268	2.906891	2.536053	2.536053
10257	4.69488	5.661065	5.141596	5.70044	7.310158	4.446256	4.78136	4.892391	5.778734	3.446256	5.988685	5.321928	3.643856	4.343408	4.872829	3.857981	3.711495	4.137504	3.972693	5.475733	5.778734	4.542258	4.247928	4.336283	4.602884	5.008989	5.675251
79846	3.247928	3.277985	3.263034	3.201634	3.247928	3.392317	3.247928	3.292782	3.263034	3.292782	3.201634	3.217231	3.364572	3.232661	3.277985	3.277985	3.419539	3.364572	3.548437	3.277985	3.378512	3.321928	3.498251	3.364572	3.655352	3.307429	3.263034
8796	3.847997	3.887525	3.827819	3.797013	3.754888	4.095924	3.837943	3.906891	3.744161	4.070389	3.887525	3.867896	4.161888	3.990955	3.765535	3.797013	3.925999	3.990955	4.426265	3.786596	3.990955	3.990955	4.491853	3.666757	3.944858	3.70044	3.786596
339500	3.247928	3.169925	3.498251	3.137504	3.087463	3.336283	3.336283	3.201634	3.263034	3.277985	3.121015	3.655352	3.350497	3.153805	3.201634	3.744161	3.263034	3.263034	3.754888	3.185867	3.277985	3.263034	3.247928	3.744161	3.232661	3.472488	3.185867
203286	2.807355	2.786596	2.807355	2.807355	2.744161	2.867896	2.807355	2.827819	2.807355	2.847997	2.765535	2.827819	2.867896	2.827819	2.765535	2.786596	2.963474	2.827819	3.053111	2.807355	2.867896	2.847997	2.963474	2.722466	3.053111	2.786596	2.807355
646982	2.608809	2.560715	2.584963	2.70044	2.510962	2.765535	2.944858	2.925999	2.560715	2.584963	2.722466	2.560715	2.632268	2.560715	2.867896	2.560715	2.584963	2.632268	2.608809	2.405992	2.632268	2.608809	2.584963	2.510962	2.608809	2.560715	2.536053
23387	2.378512	2.485427	2.378512	2.378512	2.321928	2.405992	2.350497	2.378512	2.378512	2.405992	2.350497	2.378512	2.459432	2.378512	2.350497	2.378512	2.632268	2.405992	2.432959	2.378512	2.786596	2.405992	2.584963	2.925999	2.405992	2.378512	2.378512
2530	4.744161	4.161888	4.852998	5.048759	4.981853	4.83289	4.548437	4.608809	4.452859	4.1127	4.57289	4.536053	4.201634	4.465974	4.307429	3.786596	4.465974	3.498251	4.584963	4.343408	4.0268	3.807355	4.472488	4.0268	4.307429	4.882643	4.649615
1579	2.765535	2.765535	2.744161	2.765535	2.925999	2.847997	2.744161	2.786596	2.765535	2.765535	2.765535	2.807355	2.867896	2.765535	2.887525	2.765535	2.765535	3.596935	2.925999	2.765535	2.807355	2.981853	2.786596	2.744161	2.786596	2.786596	2.786596
151112	2.807355	2.786596	2.807355	2.765535	2.765535	2.887525	2.765535	2.827819	2.765535	2.807355	2.786596	2.786596	2.906891	2.786596	2.765535	2.786596	2.827819	2.867896	2.963474	2.807355	3.307429	2.867896	2.807355	2.744161	2.847997	2.807355	2.867896
11168	5.357552	4.968091	5.705978	5.035624	4.916477	5.224966	4.981853	5.289097	5.236493	5.529821	4.827819	5.495056	4.990955	5.446256	4.981853	6.116864	6.264912	5.697663	6.066089	7.080018	6.33985	4.963474	7.169925	5.485427	5.658211	5.031219	5.129283
55213	3.711495	3.689299	3.666757	3.643856	3.57289	3.906891	3.643856	3.70044	3.70044	3.70044	3.643856	3.655352	3.754888	3.689299	3.765535	3.689299	3.711495	3.765535	4.292782	3.689299	3.776104	3.765535	3.678072	3.620586	3.689299	3.689299	4.008989
283849	2.944858	2.944858	2.944858	2.944858	2.944858	3.121015	2.944858	2.944858	2.925999	2.944858	2.944858	2.944858	3.364572	2.925999	2.944858	2.925999	2.925999	2.963474	2.981853	2.963474	2.963474	2.765535	2.944858	2.944858	2.944858	2.944858	2.944858
26027	2.432959	2.432959	2.432959	2.432959	2.350497	2.378512	2.70044	2.432959	2.432959	2.432959	2.632268	2.405992	2.432959	2.321928	2.405992	2.405992	2.432959	2.560715	2.510962	2.432959	2.536053	2.432959	2.459432	2.405992	2.485427	2.432959	2.432959
388882	2.201634	2.169925	2.201634	2.169925	2.169925	2.232661	2.169925	2.485427	2.201634	2.378512	2.169925	2.201634	2.232661	2.201634	2.169925	2.201634	2.292782	2.232661	2.232661	2.201634	2.232661	2.232661	2.201634	2.137504	2.232661	2.963474	2.201634
57565	3.405992	3.459432	3.432959	3.378512	3.350497	3.57289	3.419539	3.472488	3.392317	3.57289	3.392317	3.419539	3.632268	3.459432	3.350497	3.392317	3.608809	3.560715	3.786596	3.378512	3.57289	3.560715	3.405992	3.307429	3.510962	3.392317	3.419539
7429	3.053111	2.827819	2.847997	2.827819	2.847997	2.867896	2.847997	2.887525	2.827819	2.847997	2.847997	2.847997	2.963474	2.827819	2.847997	2.847997	2.847997	2.887525	3	2.847997	2.906891	2.867896	2.867896	2.807355	2.867896	2.847997	2.867896
38	2.608809	2.584963	2.608809	2.584963	2.560715	2.655352	2.584963	2.632268	2.632268	3.523562	2.584963	2.584963	2.70044	2.887525	2.807355	2.584963	2.632268	2.655352	2.722466	2.608809	2.70044	2.678072	2.632268	2.536053	2.70044	2.765535	2.632268
554174	2.632268	2.536053	2.584963	2.536053	2.560715	2.584963	2.536053	2.536053	2.510962	2.584963	2.536053	2.536053	2.560715	2.536053	2.536053	2.827819	2.560715	2.608809	2.608809	2.655352	2.786596	2.560715	3.087463	2.584963	2.560715	2.560715	2.560715
176	2.887525	2.867896	2.906891	2.867896	2.847997	2.944858	2.906891	3.378512	2.887525	2.981853	2.906891	3.121015	2.925999	2.906891	2.867896	3.201634	2.867896	2.944858	2.981853	3.053111	3.201634	2.906891	2.944858	3.419539	2.906891	2.906891	2.906891
91662	7.016808	8.480184	7.52904	6.866661	7.621319	7.073606	7.771489	7.238405	6.692092	7.749534	7.92837	7.254556	7.31379	7.200653	7.569856	6.841722	6.744161	6.915282	6.294621	7.329124	6.954196	7.682292	5.899659	7.108524	7.725877	6.589464	6.877744
114043	2.321928	2.321928	2.321928	2.321928	2.432959	2.350497	2.350497	2.485427	2.485427	2.350497	2.321928	2.765535	2.405992	2.321928	2.321928	2.350497	2.632268	2.378512	2.405992	2.350497	2.378512	2.405992	2.485427	2.292782	2.350497	2.350497	2.350497
121274	4.770829	4.371559	4.061776	4.247928	4.50462	4.542258	4.529821	4.529821	4.523562	4.812498	4.82273	4.035624	4.070389	4.661065	4.510962	4.754888	4.070389	4.217231	4.554589	5.850499	3.523562	4.649615	4.446256	4.632268	4.432959	4.529821	4.478972
339512	2.292782	2.263034	2.321928	2.292782	2.232661	2.321928	2.263034	2.292782	2.292782	2.292782	2.232661	2.263034	2.350497	2.292782	2.263034	2.292782	2.378512	2.321928	2.722466	2.263034	2.321928	2.321928	2.292782	2.263034	2.321928	2.263034	2.292782
2264	2.655352	2.632268	2.632268	2.655352	2.584963	2.678072	3.017922	2.981853	2.655352	2.655352	2.678072	2.608809	2.678072	2.655352	2.655352	2.632268	2.655352	2.655352	2.678072	2.655352	2.70044	2.678072	2.632268	2.584963	2.655352	2.906891	2.807355
11259	2.405992	2.432959	2.405992	2.405992	2.378512	2.432959	2.378512	2.432959	2.378512	2.432959	2.378512	2.378512	2.485427	2.405992	2.378512	2.405992	2.405992	2.459432	2.807355	2.432959	2.459432	2.485427	2.405992	2.378512	2.432959	2.405992	2.405992
204474	2.232661	2.201634	2.321928	2.201634	2.137504	2.263034	2.201634	2.263034	2.201634	2.232661	2.169925	2.201634	2.292782	2.201634	2.405992	2.232661	2.232661	2.263034	2.232661	2.232661	2.263034	2.201634	2.321928	2.292782	2.263034	2.201634	2.321928
100131766	2.632268	2.632268	2.655352	2.632268	2.608809	2.70044	2.608809	2.827819	2.632268	2.655352	2.608809	2.632268	2.807355	2.632268	2.584963	2.867896	2.678072	2.744161	2.765535	2.632268	2.70044	2.678072	2.655352	2.786596	2.944858	2.608809	2.655352
57684	4.632268	5.232661	4.542258	4.852998	4.842979	5.031219	4.867896	5.095924	5.205549	4.626439	5.125155	5.104337	4.584963	5.133399	5.213347	4.963474	4.986411	5.104337	4.882643	5.040016	4.738768	4.797013	4.862947	4.82273	4.872829	4.887525	4.887525
91703	3.087463	3.035624	2.963474	3.035624	3	3.053111	3.017922	3.035624	3	3.035624	3.017922	3.087463	3.035624	3.035624	3.017922	3	3.035624	3.035624	3.035624	3	3.137504	3.104337	3.035624	3.292782	3	3.087463	3.185867
[truncated: 19,428 more rows]
