# Supplementary material for: Investigating perturbed pathway modules from gene expression data via structural equation models
Source: BMC Bioinformatics. 2014 May 6;15:132. doi: 10.1186/1471-2105-15-132 (PMC4052286; doi:10.1186/1471-2105-15-132)
Supplement: Additional file 1 — R codes for a demonstration of the procedure for the Multiple Sclerosis (MS) example. [file 1471-2105-15-132-S1.zip › BMC_code (2)/readme.txt]

#Instructions

There are three R scripts in the folder. The BMC_functions.R is the file containing
all the functions used in the analyses. The other two scripts works alone,
without the need to run before one and then the other.
BMC_code_PATH.R allows to obtain the model that will be tested with SEM.
BMC_code_SEM.R is for the SEM analysis.
THe user for testing the procedure proposed on the article should simply
open the BMC_code_PATH.R, BMC_code_SEM.R and execute the commands.

For the correct execution of the scripts:
1)Unzip the folder BMC_code;
2)add the path in which the folder is to the R scripts;
3)for the SPIA analyses, skip the part relative to prepareSPIA
(we supplied already the database)
4)Execute the commands.
